# Supplementary material for: Genome-wide association studies provide genetic insights into natural variation of seed-size-related traits in mungbean
Source: Front Plant Sci. 2022 Oct 13;13:997988. doi: 10.3389/fpls.2022.997988 (PMC9608654; doi:10.3389/fpls.2022.997988)
Supplement: Supplementary file 2 [file Data_Sheet_1.XLSX]

## Sheet: Supplementary Data Set 1
Supplemental Data
Supplemental Data Set 1. Phenotype for100-seed weight, seed width and seed length traits in 196 mungbean accessions
Trait	Origin	Type (Cultivated or Wild)	100-seed weight (g)			Seed width (mm)			Seed length (mm)
			2018	2020		2018	2020		2018	2020
G301	Turkey	Cultivated (landrace)	5.77	5.8		3.74	3.82		4.72	4.81
G302	China	Cultivated (landrace)	NA	NA		NA	NA		NA	NA
G303	Austraria	Wild	2.35	2.28		2.85	2.82		3.59	3.55
G304	Austraria	Wild	2.7	2.53		NA	2.81		NA	3.96
G305	Sri Lanka	Cultivated (landrace)	5.46	5.43		3.59	3.65		5.06	4.72
G306	Bangladesh	Cultivated (landrace)	3.71	3.43		3.2	3.22		4.08	4.13
G307	India	Cultivated (landrace)	2.31	2.2		2.66	2.62		3.62	3.6
G308	China	Cultivated (landrace)	NA	NA		NA	NA		NA	NA
G309	China	Cultivated (landrace)	NA	NA		NA	NA		NA	NA
G310	Pakistan	Cultivated (landrace)	3.74	3.65		3.11	3.2		4.07	4.07
G311	Austraria	Wild	2.33	1.82		2.89	2.98		2.88	2.87
G312	India	Cultivated (landrace)	3.04	2.93		NA	3.02		NA	3.81
G313	Austraria	Wild	0.88	0.89		1.79	1.69		3.05	3.08
G314	Papua New Guinea	Wild	0.87	NA		1.91	1.92		2.65	2.64
G315	Pakistan	Cultivated (landrace)	3.06	2.99		2.92	2.91		3.82	3.84
G316	China	Cultivated (landrace)	5.58	5.83		3.67	3.66		5.04	5.06
G317	Myanmar	Wild	1.7	1.63		NA	2.69		NA	2.93
G318	Austraria	Wild	1.23	1.33		NA	2.16		NA	2.9
G319	Madagascar	Wild	1.76	2.61		2.47	2.68		2.82	3.02
G320	China	Wild	NA	NA		NA	NA		NA	NA
G321	Philippines	Cultivated (landrace)	4.23	4.13		3.4	3.41		4.6	4.56
G322	Laos	Cultivated (landrace)	4.94	4.81		3.48	3.49		4.71	4.65
G323	Taiwan, China	Cultivated (landrace)	6.38	6.72		3.86	3.79		5.41	5.32
G324	Iran	Cultivated (landrace)	3.91	3.72		3.21	3.3		4.24	4.34
G325	Indonesia	Cultivated (landrace)	3.88	2.92		3.12	3.15		4.07	4.23
G326	Papua New Guinea	Wild	1.41	1.22		2.31	2.17		3.23	3.18
G327	Austraria	Wild	1.6	1.7		2.68	2.46		3.39	3.2
G328	Indonesia	Cultivated (landrace)	5.03	5.44		3.77	3.75		4.55	4.53
G329	India	Cultivated (landrace)	3.32	3.6		3.09	3.09		3.85	3.85
G330	Afghanistan	Cultivated (landrace)	3.89	4.92		NA	3.3		NA	4.33
G331	Afganistan	Cultivated (landrace)	4.15	4.65		3.4	3.35		4.25	4.2
G333	Indonesia	Cultivated (landrace)	6.69	6.71		4.07	4.05		5.2	5.1
G334	Indonesia	Cultivated (landrace)	4.37	4.63		NA	NA		NA	NA
G335	Papua New Guinea	Wild	1.42	1.85		2.53	2.48		2.89	2.83
G336	India	Cultivated (landrace)	2.71	2.44		2.98	2.89		3.92	3.89
G337	Cameroon	Wild	1.91	1.67		NA	3.02		NA	2.86
G338	Australia	Cultivated (landrace)	3.03	2.87		3.09	3.04		3.89	3.8
G339	China	Wild	NA	NA		NA	NA		NA	NA
G340	China	Wild	NA	NA		NA	NA		NA	NA
G341	China	Cultivated (landrace)	NA	NA		NA	NA		NA	NA
G342	Indonesia	Wild	0.96	0.68		NA	1.94		NA	2.71
G343	Mauritius	Cultivated (landrace)	3.94	4.12		3.45	3.34		4.34	4.15
G344	Austraria	Wild	2.32	2.69		2.94	2.41		4.18	3.83
G345	Myanmar	Wild	1.1	2.16		NA	2.28		NA	2.66
G346	China	Cultivated (landrace)	NA	NA		NA	NA		NA	NA
G347	East Timor	Wild	NA	0.9		NA	NA		NA	NA
G348	China	Cultivated (landrace)	1.84	2.12		2.61	2.59		3.31	3.3
G349	Philippines	Cultivated (landrace)	5.41	6.2		3.61	3.63		4.73	4.73
G350	Philippines	Cultivated (landrace)	4.3	4.31		3.33	3.42		4.22	4.28
G351	Taiwan, China	Cultivated (landrace)	4.73	4.65		2.2	2.93		2.73	3.58
G352	China	Cultivated (landrace)	3.88	3.45		3.34	3.28		4.26	4.21
G353	China	Cultivated (landrace)	4.69	5.01		3.4	3.48		4.5	4.58
G354	China	Cultivated (landrace)	5.59	7		3.82	3.11		4.91	4.04
G355	India	Cultivated (landrace)	3.68	3.66		3.33	3.34		3.9	3.87
G356	Philippines	Cultivated (landrace)	7.2	7.9		3.92	3.93		5.6	5.57
G357	China	Cultivated (landrace)	6.16	6.07		3.74	3.83		5.05	5.15
G358	India	Cultivated (landrace)	5.11	5.87		3.5	3.62		4.56	4.61
G359	China	Cultivated (landrace)	5.84	5.69		3.83	3.88		4.8	4.8
G360	Sri Lanka	Cultivated (landrace)	7.46	7.34		NA	4.12		NA	5.47
G361	Thailand	Cultivated (landrace)	6.03	6.48		3.78	3.78		5.14	5.16
G362	China	Cultivated (landrace)	6.61	4.96		4.12	3.96		5.53	5.25
G363	Korea	Cultivated (landrace)	4.22	4.16		3.46	3.48		4.05	4.14
G364	China	Cultivated (landrace)	6.26	6.79		3.91	3.9		5.07	5.04
G365	China	Cultivated (landrace)	NA	NA		NA	NA		NA	NA
G366	Philippines	Cultivated (landrace)	7.87	7.83		4.05	4.09		5.36	5.38
G367	China	Cultivated (landrace)	3.48	3.73		3.12	3.21		3.76	3.96
G368	China	Cultivated (landrace)	NA	NA		NA	NA		NA	NA
G369	China	Cultivated (landrace)	NA	NA		NA	NA		NA	NA
G370	China	Cultivated (landrace)	NA	NA		NA	NA		NA	NA
G371	China	Cultivated (landrace)	4.15	4.63		3.3	3.33		4.86	4.89
G372	India	Cultivated (landrace)	5.12	5.64		3.51	3.56		4.74	4.76
G373	Philippines	Cultivated (landrace)	4.92	4.92		3.44	3.41		4.89	4.92
G374	Philippines	Cultivated (landrace)	6.4	6.29		3.71	3.81		5.04	5.13
G375	Taiwan, China	Cultivated (landrace)	6.82	7.37		3.84	4.01		5.21	5.28
G376	China	Cultivated (landrace)	6.15	7.1		3.8	3.86		4.77	4.93
G377	India	Cultivated (landrace)	4.6	5.04		3.51	3.43		4.37	4.34
G378	India	Cultivated (landrace)	3.02	3.06		2.95	3.02		3.93	3.92
G379	China	Cultivated (landrace)	NA	NA		NA	NA		NA	NA
G380	China	Wild	NA	NA		NA	NA		NA	NA
G003	China	Cultivated (landrace)	7.71	7.39		3.85	3.97		5.82	5.8
G004	India	Cultivated (landrace)	4	3.7		3.22	3.25		4.21	4.19
G005	China	Cultivated (landrace)	2.99	3.04		3.01	3.01		3.85	3.86
G007	India	Cultivated (landrace)	3.41	3.12		3.11	3.15		3.96	4.02
G011	China	Cultivated (landrace)	5.6	5.36		3.87	3.85		4.9	4.81
G012	China	Cultivated (landrace)	2.32	2.56		2.55	2.69		3.37	3.51
G015	Sri Lanka	Cultivated (landrace)	2.82	3.05		2.97	2.93		3.86	3.91
G016	Iraq	Cultivated (landrace)	3.88	4.1		3.36	3.29		4.46	4.38
G017	Tadzikistan	Cultivated (landrace)	4.32	4.05		3.29	3.33		4.45	4.45
G018	China	Cultivated (landrace)	NA	NA		NA	NA		NA	NA
G019	China	Cultivated (landrace)	NA	NA		NA	NA		NA	NA
G021	China	Cultivated (landrace)	NA	NA		NA	NA		NA	NA
G025	Uzbekistan	Cultivated (landrace)	4.83	4.59		3.47	3.45		4.4	4.6
G026	China	Cultivated (landrace)	NA	NA		NA	NA		NA	NA
G027	Pakistan	Cultivated (landrace)	2.83	2.77		2.92	2.91		3.91	3.89
G028	China	Cultivated (landrace)	NA	NA		NA	NA		NA	NA
G029	Pakistan	Cultivated (landrace)	3.25	2.97		2.94	2.96		4.14	4.17
G030	China	Cultivated (landrace)	NA	NA		NA	NA		NA	NA
G031	China	Cultivated (landrace)	NA	NA		NA	NA		NA	NA
G032	China	Cultivated (landrace)	NA	NA		NA	NA		NA	NA
G033	Afghanistan	Cultivated (landrace)	4.48	4.59		3.52	3.48		4.51	4.48
G044	India	Cultivated (landrace)	4.47	4.62		3.42	3.41		4.71	4.66
G047	Thailand	Cultivated (landrace)	7.01	7.31		4.07	4		5.41	5.38
G049	Myanmar	Cultivated (landrace)	5.04	5.69		3.6	3.59		4.58	4.57
G050	China	Cultivated (landrace)	NA	NA		NA	NA		NA	NA
G051	Japan, Kagoshima	Cultivated (landrace)	3.63	3.75		3.14	3.17		3.79	3.93
G052	China	Cultivated (landrace)	8.56	7.35		4	4.15		5.74	5.86
G053	Vietnam	Cultivated (landrace)	6.42	6.75		3.76	3.79		4.72	4.98
G054	India	Cultivated (landrace)	3.42	3.14		3.16	3.11		4.01	4.02
G056	Thailand	Cultivated (landrace)	8.55	9.49		4.26	4.24		6.28	6.1
G057	India	Cultivated (landrace)	2.91	2.98		2.89	2.92		3.66	3.73
G058	Thailand	Cultivated (landrace)	8.95	8.92		4.29	4.25		6.18	6.28
G060	Thailand	Cultivated (landrace)	6.71	7.87		3.83	3.83		5.57	5.55
G085	Rep. Korea	Cultivated (landrace)	3.91	4.46		3.36	3.32		4.33	4.28
G087	Thailand	Cultivated (landrace)	7.24	9.09		4.2	4.13		5.95	5.78
G088	China	Cultivated (landrace)	NA	NA		NA	NA		NA	NA
G098	Philippines	Cultivated (landrace)	7.44	7.87		4.1	4.13		5.45	5.44
G099	Philippines	Cultivated (landrace)	5.81	5.96		3.78	3.71		4.9	4.89
G100	India	Cultivated (landrace)	3.61	4.86		3.3	3.29		4.03	3.97
G101	Philippines	Cultivated (landrace)	8.53	8.43		4.19	4.2		6.09	6.06
G102	China	Cultivated (landrace)	NA	NA		NA	NA		NA	NA
G103	Philippines	Cultivated (landrace)	7.47	7.82		3.87	3.96		5.68	5.71
G109	Philippines	Cultivated (landrace)	6.85	6.91		4.13	4.14		5.51	5.38
G110	Philippines	Cultivated (landrace)	6.82	7.33		3.86	3.79		5.53	5.5
G116	USA	Cultivated (landrace)	4.96	5.37		3.45	3.58		4.24	4.39
G119	Philippines	Cultivated (landrace)	6.69	7.03		3.87	3.86		5.45	5.34
G120	Philippines	Cultivated (landrace)	7.54	7.57		4.2	4.14		5.72	15.49
G121	China	Cultivated (landrace)	5.98	5.69		3.84	3.78		5.04	5
G122	Pakistan	Cultivated (landrace)	4.83	4.89		3.57	3.47		4.52	4.52
G123	Philippines	Cultivated (landrace)	6.63	6.82		3.96	3.97		5.25	5.27
G124	Brazil	Cultivated (landrace)	3.82	3.42		3.19	3.28		3.87	3.82
G125	Philippines	Cultivated (landrace)	6.69	6.92		3.78	3.83		5.19	5.27
G126	Thailand	Cultivated (landrace)	6.93	7.54		3.89	3.82		5.45	5.43
G128	Australia	Cultivated (landrace)	7.33	7.52		4.17	4.08		5.48	5.44
G129	China	Cultivated (landrace)	NA	NA		NA	NA		NA	NA
G130	China	Cultivated (landrace)	3.7	3.79		3.15	3.26		4	4.12
G131	China	Cultivated (landrace)	5.55	6.52		3.67	3.73		5.25	5.43
G132	China	Cultivated (landrace)	3.29	3.03		2.95	3.03		3.96	4.07
G133	China	Cultivated (landrace)	3.41	3.27		3.31	3.29		4.1	4.01
G135	China	Cultivated (landrace)	3.61	3.36		3.18	3.14		4.02	3.99
G136	China	Cultivated (landrace)	6.78	6.45		4.05	3.99		5.31	5.32
G137	China	Cultivated (landrace)	6.78	7.8		3.86	3.89		5.55	5.53
G138	China	Cultivated (landrace)	3.03	2.97		2.88	2.9		3.81	3.84
G139	China	Cultivated (landrace)	3.73	4.08		3.41	3.34		4.33	4.15
G140	China	Cultivated (landrace)	4.79	5.03		3.67	3.28		4.39	4.13
G141	China	Cultivated (landrace)	5.51	7.29		3.57	3.69		4.62	4.86
G143	China	Cultivated (landrace)	6.26	6.94		3.86	3.85		5.47	5.36
G144	China	Cultivated (landrace)	3.67	3.44		3.21	3.26		4.11	4.14
G145	China	Cultivated (landrace)	7.1	7.68		3.94	4.02		5.21	5.51
G146	China	Cultivated (landrace)	5.59	5.86		3.81	3.79		4.8	4.79
G147	China	Cultivated (landrace)	5.57	5.87		3.84	3.85		4.74	4.71
G148	China	Cultivated (landrace)	7.32	7.12		4.21	4.2		5.31	5.33
G149	China	Cultivated (landrace)	5.36	5.58		3.79	3.82		4.71	4.69
G150	China	Cultivated (landrace)	6.55	6.92		3.89	3.87		5.29	5.26
G151	China	Cultivated (landrace)	6.27	6.99		3.8	3.79		5.56	5.51
G152	China	Cultivated (landrace)	7.74	NA		4	4.07		5.17	5.25
G153	China	Cultivated (landrace)	3.85	4.1		3.33	3.3		4.26	4.24
G154	China	Cultivated (landrace)	NA	NA		NA	NA		NA	NA
G155	China	Cultivated (landrace)	6.23	6.74		3.68	3.84		4.94	4.95
G156	China	Cultivated (landrace)	NA	NA		NA	NA		NA	NA
G157	China	Cultivated (landrace)	5.98	6.46		3.96	3.88		5.3	5.14
G158	China	Cultivated (landrace)	5.43	6.13		3.52	3.48		5.19	5.13
G159	China	Cultivated (landrace)	5.78	6.1		3.93	3.74		5.82	5.51
G160	China	Cultivated (landrace)	6.42	6.03		3.76	3.87		4.94	5.01
G161	China	Cultivated (landrace)	6.65	6.67		3.94	3.85		5.45	5.42
G162	China	Cultivated (landrace)	6.3	7.3		3.78	3.84		5.22	5.26
G163	China	Cultivated (landrace)	7.13	6.75		3.99	3.97		5.42	5.46
G164	China	Cultivated (landrace)	3.35	3.47		3.14	3.23		3.91	4
G165	China	Cultivated (landrace)	3.35	3.62		2.81	2.92		4.13	4.38
G166	China	Cultivated (landrace)	2.58	2.85		2.77	2.84		3.74	3.79
G168	China	Cultivated (landrace)	3.28	3.1		2.99	3.12		3.92	4
G169	China	Cultivated (landrace)	2.56	2.75		2.83	2.88		3.7	3.75
G171	China	Cultivated (landrace)	3.45	4.3		3.15	3.22		4.09	4.15
G172	China	Cultivated (landrace)	2.5	2.53		2.83	2.87		3.65	3.68
G173	China	Cultivated (landrace)	1.75	2.21		3.49	3.08		4.81	4.14
G174	China	Cultivated (landrace)	6.1	5.89		3.9	3.92		5.05	5.09
G175	China	Cultivated (landrace)	6.33	6.77		3.83	3.81		5.15	5.24
G176	China	Cultivated (landrace)	6.73	6.52		3.88	3.92		5.23	5.35
G177	China	Cultivated (landrace)	5.92	6.01		3.69	3.81		4.83	4.99
G178	China	Cultivated (landrace)	6.75	6.17		4.01	3.95		5.37	5.38
G179	China	Cultivated (landrace)	6.39	6.31		3.82	3.81		5.28	5.25
G180	China	Cultivated (landrace)	6.12	6.36		3.96	3.95		5.5	5.49
G181	China	Cultivated (landrace)	6.43	7.58		4.11	3.95		5.66	5.49
G182	China	Cultivated (landrace)	7.32	6.44		3.96	4.05		5.4	5.46
G184	China	Cultivated (landrace)	6.93	7.52		3.99	4.02		5.35	5.31
G185	China	Cultivated (landrace)	6.44	6.44		3.87	3.91		5.12	5.17
G187	China	Cultivated (landrace)	6.46	6.22		3.72	3.78		5.29	5.41
G188	China	Cultivated (landrace)	5.37	6.07		3.69	3.83		4.7	4.87
G190	China	Cultivated (landrace)	NA	NA		NA	NA		NA	NA
G191	China	Cultivated (landrace)	NA	NA		NA	NA		NA	NA
G192	China	Cultivated (landrace)	4.53	5.01		3.51	3.48		4.6	4.59
G193	China	Cultivated (landrace)	NA	NA		NA	NA		NA	NA
G195	China	Cultivated (landrace)	4.36	4.72		3.1	3.31		4.25	4.39
G196	China	Cultivated (landrace)	NA	NA		NA	NA		NA	NA
G197	China	Cultivated (landrace)	6.39	6.39		3.91	3.98		5.08	5.23
G200	China	Cultivated (landrace)	6.36	6.53		3.95	3.99		5.2	5.18
GLL74	China	Cultivated (landrace)	NA	NA		NA	NA		NA	NA

## Sheet: Supplementary Data Set 2
Supplemental Data
Supplemental Data Set 2. Population structure between the 196 mungbean accessions
No.	Population structure						CV error calculated by admixture
	Q1	Q2	Q3	Q4	Q5		K	CV error
G153	0.49079	1e-05	0.50918	1e-05	1e-05		1	0.3983
G044	0.475261	1e-05	0.524708	1e-05	1e-05		2	0.36731
G302	1.2e-05	0.025101	0.974868	1e-05	1e-05		3	0.34319
G343	0.514462	0.226138	1e-05	0.25938	1e-05		4	0.33494
G334	0.215981	0.289712	0.089102	0.341998	0.063207		5	0.32978
G325	1e-05	0.390505	0.206942	0.328128	0.074414		6	0.33468
G379	1e-05	1e-05	1e-05	0.99996	1e-05		7	0.332
G316	0.362511	0.007232	0.228592	0.388473	0.013192		8	0.35288
G312	1e-05	0.927557	0.072413	1e-05	1e-05		9	0.38288
G338	0.119503	0.57624	0.296935	1e-05	0.007312
G310	0.313364	0.205577	0.467273	1e-05	0.013776
G346	0.1096	0.407322	0.208375	0.247884	0.026819
G344	1e-05	0.479847	0.063533	0.001541	0.455069
G317	1e-05	0.270047	0.102746	0.043678	0.583518
G319	0.252342	1e-05	1e-05	1e-05	0.747628
G336	1e-05	1.1e-05	1e-05	1e-05	0.999959
G341	1e-05	1.1e-05	1e-05	1e-05	0.999959
G303	1e-05	1e-05	1e-05	1e-05	0.99996
G313	1e-05	1e-05	1e-05	1e-05	0.99996
G318	1e-05	1e-05	1e-05	1e-05	0.99996
G326	1e-05	1e-05	1e-05	1e-05	0.99996
G339	1e-05	1e-05	1e-05	1e-05	0.99996
G028	0.308462	1e-05	0.691508	1e-05	1e-05
G132	0.288225	1e-05	0.711745	1e-05	1e-05
G018	0.286733	1e-05	0.713237	1e-05	1e-05
G085	0.234251	1e-05	0.765719	1e-05	1e-05
G169	0.215758	1e-05	0.784212	1e-05	1e-05
G172	0.214187	1e-05	0.785783	1e-05	1e-05
G348	0.199337	1e-05	0.800633	1e-05	1e-05
G154	0.156286	1e-05	0.843684	1e-05	1e-05
G138	0.154818	1e-05	0.845152	1e-05	1e-05
G130	0.113651	1e-05	0.886319	1e-05	1e-05
G166	0.09886	1e-05	0.90111	1e-05	1e-05
G197	0.095234	1e-05	0.904736	1e-05	1e-05
G131	0.060813	1e-05	0.939157	1e-05	1e-05
G139	0.039553	1e-05	0.960417	1e-05	1e-05
G380	0.03835	1e-05	0.96162	1e-05	1e-05
G200	0.033349	1e-05	0.966621	1e-05	1e-05
G162	1.3e-05	1e-05	0.999957	1e-05	1e-05
G136	1.2e-05	1e-05	0.999958	1e-05	1e-05
G180	1.2e-05	1e-05	0.999958	1e-05	1e-05
G193	1.2e-05	1e-05	0.999958	1e-05	1e-05
G161	1.1e-05	1e-05	0.999959	1e-05	1e-05
G175	1.1e-05	1e-05	0.999959	1e-05	1e-05
G176	1.1e-05	1e-05	0.999959	1e-05	1e-05
G190	1.1e-05	1e-05	0.999959	1e-05	1e-05
G191	1.1e-05	1e-05	0.999959	1e-05	1e-05
G357	1e-05	1e-05	0.99996	1e-05	1e-05
G017	1e-05	1e-05	0.99996	1e-05	1e-05
G025	1e-05	1e-05	0.99996	1e-05	1e-05
G163	1e-05	1e-05	0.99996	1e-05	1e-05
G178	1e-05	1e-05	0.99996	1e-05	1e-05
G179	1e-05	1e-05	0.99996	1e-05	1e-05
G182	1e-05	1e-05	0.99996	1e-05	1e-05
G187	1e-05	1e-05	0.99996	1e-05	1e-05
G135	0.220386	1e-05	0.779579	1.5e-05	1e-05
G133	0.407751	1e-05	0.589696	0.002532	1e-05
G195	1e-05	1e-05	0.938269	0.061701	1e-05
G052	1e-05	1e-05	0.933275	0.066695	1e-05
G140	0.237283	0.058516	0.497566	0.206625	1e-05
G168	0.037104	1e-05	0.86344	0.085282	0.014164
G004	0.127917	0.148169	0.420058	0.277734	0.026123
G012	0.149173	0.058527	0.762344	1e-05	0.029946
G173	0.267685	1e-05	0.631187	0.067407	0.033711
G315	0.17848	0.089489	0.667004	1e-05	0.065017
G324	0.99996	1e-05	1e-05	1e-05	1e-05
G376	0.99996	1e-05	1e-05	1e-05	1e-05
G373	0.611938	0.388032	1e-05	1e-05	1e-05
G051	0.999958	1.1e-05	1.1e-05	1e-05	1e-05
G301	0.941826	1e-05	0.058144	1e-05	1e-05
G309	0.35966	0.531841	0.108478	1e-05	1e-05
G363	0.853379	1e-05	0.146591	1e-05	1e-05
G364	0.999955	1e-05	1e-05	1.5e-05	1e-05
G011	0.919464	1e-05	0.071465	0.009052	1e-05
G355	0.319823	0.655476	1e-05	0.024681	1e-05
G019	0.96743	1e-05	1e-05	0.03254	1e-05
G333	0.74256	0.096673	1e-05	0.160747	1e-05
G030	0.83172	1e-05	1e-05	0.16825	1e-05
G031	0.826164	1e-05	1e-05	0.173806	1e-05
G151	1e-05	0.537713	0.273881	0.188386	1e-05
G351	0.808999	1e-05	1e-05	0.190971	1e-05
G375	0.807961	1e-05	1e-05	0.192009	1e-05
G148	0.239897	0.362069	0.201139	0.196886	1e-05
G349	0.781933	1.1e-05	1e-05	0.218036	1e-05
G149	0.222767	0.351713	0.204863	0.220647	1e-05
G016	0.607873	0.166551	1e-05	0.225556	1e-05
G322	0.718276	1e-05	1e-05	0.281694	1e-05
G328	0.567967	0.140954	1e-05	0.291059	1e-05
G021	0.063916	0.608597	1e-05	0.327466	1e-05
G308	0.651858	0.014319	1e-05	0.333803	1e-05
G365	1e-05	0.653828	1e-05	0.346142	1e-05
G330	0.412825	0.231947	1e-05	0.355208	1e-05
G350	0.560981	1e-05	0.042727	0.396272	1e-05
G159	1e-05	0.57882	1e-05	0.42115	1e-05
G367	0.496805	1e-05	0.055528	0.447647	1e-05
G047	1e-05	0.549101	1e-05	0.450869	1e-05
G305	0.515348	0.028432	1e-05	0.456199	1e-05
G158	1e-05	0.542856	1e-05	0.457114	1e-05
G050	0.541678	1e-05	1e-05	0.458292	1e-05
G323	0.539538	1e-05	1e-05	0.460432	1e-05
G144	1e-05	0.536447	1e-05	0.463523	1e-05
G128	1e-05	0.511315	1e-05	0.488655	1e-05
G033	1e-05	0.505528	1e-05	0.494442	1e-05
G099	0.384964	1e-05	1e-05	0.615006	1e-05
G116	1e-05	0.314096	1e-05	0.685874	1e-05
G146	0.225504	0.05581	1e-05	0.718666	1e-05
G306	0.226924	0.248784	1e-05	0.5237	0.000582
G160	1e-05	0.466785	0.141822	0.390034	0.001349
G321	0.457794	0.312354	1e-05	0.218142	0.011699
G054	0.237479	0.433874	1e-05	0.313793	0.014844
G371	0.485869	0.327707	1e-05	0.17112	0.015294
G053	0.41968	0.06886	0.085525	0.409829	0.016105
G015	0.34535	0.237492	1e-05	0.400296	0.016853
G378	0.249192	0.490521	1e-05	0.222773	0.037503
G088	1e-05	0.365065	0.18411	0.396105	0.05471
G304	1e-05	0.390931	0.1997	0.338316	0.071044
G027	0.272831	0.329182	1e-05	0.31666	0.081318
G185	0.189886	1e-05	0.610681	0.199413	1e-05
G157	0.223135	1e-05	0.438467	0.338377	1e-05
G358	0.446892	0.107446	1e-05	0.445642	1e-05
G369	0.405358	0.135935	1.6e-05	0.45868	1e-05
G372	0.046159	0.474249	1e-05	0.479572	1e-05
G103	0.412196	1e-05	1e-05	0.587774	1e-05
G049	0.38004	1e-05	1e-05	0.61993	1e-05
G196	1e-05	1e-05	0.370147	0.629823	1e-05
G361	1e-05	0.339864	1e-05	0.660106	1e-05
G110	0.294138	1e-05	1e-05	0.705832	1e-05
G356	0.290273	1e-05	1e-05	0.709697	1e-05
G125	0.261521	1e-05	1e-05	0.738449	1e-05
G374	0.23256	1e-05	1e-05	0.76741	1e-05
G150	1e-05	0.221602	1e-05	0.778368	1e-05
G056	1.7e-05	1e-05	1e-05	0.999953	1e-05
G058	1.2e-05	1e-05	1e-05	0.999958	1e-05
G137	1.1e-05	1e-05	1e-05	0.999959	1e-05
G184	1.1e-05	1e-05	1e-05	0.999959	1e-05
G360	1e-05	1.1e-05	1e-05	0.999959	1e-05
G087	1e-05	1.1e-05	1e-05	0.999959	1e-05
G362	1e-05	1e-05	1e-05	0.99996	1e-05
G366	1e-05	1e-05	1e-05	0.99996	1e-05
G368	1e-05	1e-05	1e-05	0.99996	1e-05
G060	1e-05	1e-05	1e-05	0.99996	1e-05
G098	1e-05	1e-05	1e-05	0.99996	1e-05
G101	1e-05	1e-05	1e-05	0.99996	1e-05
G102	1e-05	1e-05	1e-05	0.99996	1e-05
G109	1e-05	1e-05	1e-05	0.99996	1e-05
G119	1e-05	1e-05	1e-05	0.99996	1e-05
G120	1e-05	1e-05	1e-05	0.99996	1e-05
G123	1e-05	1e-05	1e-05	0.99996	1e-05
G126	1e-05	1e-05	1e-05	0.99996	1e-05
G143	1e-05	1e-05	1e-05	0.99996	1e-05
G145	1e-05	1e-05	1e-05	0.99996	1e-05
G181	1e-05	1e-05	1e-05	0.99996	1e-05
GLL-74	0.54283	0.054835	0.029651	0.362992	0.009692
G359	0.679057	1e-05	0.246517	0.074405	1e-05
G003	0.297547	1e-05	0.614187	0.088247	1e-05
G174	0.890586	1.1e-05	1e-05	0.109384	1e-05
G121	0.867098	1.2e-05	1e-05	0.132871	1e-05
G192	0.665932	1e-05	0.197098	0.13695	1e-05
G152	0.278915	1e-05	0.578574	0.142491	1e-05
G188	0.37307	1e-05	0.371287	0.255624	1e-05
G171	0.003942	0.195937	0.458852	0.341259	1e-05
G141	0.519672	1e-05	0.11662	0.363688	1e-05
G177	0.589484	1e-05	1e-05	0.410486	1e-05
G147	0.578201	0.007943	1e-05	0.413835	1e-05
G156	0.553017	1e-05	1e-05	0.446953	1e-05
G155	0.345668	0.004544	0.127596	0.522182	1e-05
G165	1e-05	0.198998	0.489168	0.3111	0.000724
G353	0.199684	0.039124	0.423668	0.331938	0.005586
G129	0.356189	0.009422	0.229243	0.395746	0.009399
G354	0.463451	0.023942	0.087658	0.380521	0.044428
G057	1e-05	0.943257	0.056713	1e-05	1e-05
G032	1e-05	0.897343	0.102627	1e-05	1e-05
G377	0.349963	0.304266	0.345751	1e-05	1e-05
G124	0.492441	1e-05	0.507529	1e-05	1e-05
G122	1e-05	0.800178	0.127886	0.071915	1e-05
G329	1e-05	0.998908	1e-05	1e-05	0.001062
G029	0.122556	0.876129	1e-05	1e-05	0.001295
G164	0.478754	0.009146	0.507793	1e-05	0.004297
G331	0.412686	0.050417	0.52609	1e-05	0.010797
G370	0.103337	0.678256	1e-05	0.198894	0.019503
G026	0.018417	0.936552	1e-05	0.019984	0.025037
G007	0.124259	0.407348	0.43691	1e-05	0.031474
G100	1e-05	0.45573	0.44643	0.054248	0.043582
G005	0.356433	0.337012	0.061251	0.181638	0.063666
G307	0.156531	0.626614	0.065764	0.081396	0.069695
G352	0.740803	0.162841	0.016554	1e-05	0.079791
G337	0.398921	0.433897	1e-05	0.008251	0.15892
G320	0.011749	0.3577	0.143258	0.006905	0.480388
G335	1e-05	0.291675	0.110742	1e-05	0.597564
G345	0.09083	0.186014	1e-05	1e-05	0.723136
G311	1e-05	0.11036	1e-05	0.040044	0.849576
G347	1e-05	1.8e-05	1e-05	1e-05	0.999952
G314	1e-05	1e-05	1e-05	1e-05	0.99996
G327	1e-05	1e-05	1e-05	1e-05	0.99996
G340	1e-05	1e-05	1e-05	1e-05	0.99996
G342	1e-05	1e-05	1e-05	1e-05	0.99996

## Sheet: Supplementary Data Set 3
Supplemental Data
Supplemental Data Set3. Detection of main-effect QTNs for seed size-related traits under single_environments.
Trait	3VmrMLM												Trait	EMMAX										Trait	MLM				Candidate genes
	Chromosome	Position (bp)	LOD	r2(%)	P1-value	Candidate genes		P2-value	log2FC	Arabidopsis homologs	Function			Chromosome	Position (bp)	P1-value	Candidate genes		P2-value	log2FC	Arabidopsis homologs	Function			Chromosome	Position (bp)	P1-value	r2(%)			P2-value	log2FC	Arabidopsis homologs
2018-HSW	1	52015258	21.8393	0.8121	1.14293e-23	EVM0024147;EVM0014950;EVM0016442;EVM0012414	EVM0016442/IAR1	0.0552431	0.390136	AT1G68100	IAA-alanine resistance protein 1		2018-SL	1	4254773	1.42876e-07	EVM0012036;EVM0032668;EVM0000896;EVM0012416	EVM0012036	0.216636	-0.478179	NA	uncharacterized protein LOC106767983		2018-HSW	10	25131049	1.0116e-08	1.04273	EVM0016050;EVM0015298;EVM0001357;EVM0013490;EVM0013940;EVM0020372;EVM0015812;EVM0017829;EVM0017123;EVM0006795	EVM0015812/Emp24	0.0145764	0.674766	AT1G26690	emp24 family protein
	1	55690653	33.308	3.2099	4.93461e-34	EVM0000037	EVM0000037	0.0375144	1.10672	AT4G18170	probable WRKY transcription factor 28			1	9842067	8.53813e-08	EVM0013923;EVM0004752;EVM0021670;EVM0028696;EVM0019860;EVM0010970;EVM0009407;EVM0007595	EVM0013923	0.0662797	1.19382	NA	ninja-family protein 2-like isoform X2			10	25131089	1.0695e-08	0.33514
	1	57388320	5.4595	0.3637	3.47297e-06	EVM0022334;EVM0017333;EVM0005997	EVM0022334	0.26524	0.392549	AT5G44360	berberine bridge enzyme-like 23			1	18754980	8.46072e-12	EVM0012864;EVM0004396;EVM0022396	EVM0022396	0.00967696	0.472935	NA	sugar transporter ERD6-like 6			10	25131091	9.4022e-09	0.92222
	1	71147608	17.1895	1.452	6.47378e-18	EVM0010900;EVM0004884;EVM0016378;EVM0024656;EVM0002930;EVM0032249	EVM0010900	0.0515766	1.89577	NA	uncharacterized protein LOC111242094			1	19012012	2.3346e-09	EVM0000028;EVM0020948;EVM0013114	EVM0000028	NA	NA	NA	hypothetical protein VIGAN_05037300			10	25131113	1.3268e-08	1.88825
	2	12040684	17.3055	1.5155	4.95603e-18	EVM0020241;EVM0002777;EVM0025499;EVM0010098;EVM0016484;EVM0018843;EVM0003059;EVM0018680	EVM0010098	0.165666	NA	NA	uncharacterized protein LOC111241369			1	35723799	7.65308e-09	EVM0015824	EVM0015824	0.326179	0.183211	AT3G26590	protein DETOXIFICATION 29			10	25131128	8.0277e-09	3.14496
	2	12602704	17.712	1.1468	1.69689e-19	EVM0020238;EVM0025964;EVM0030005; EVM0030457;EVM0018100;EVM0012377;EVM0026421;EVM0013458	EVM0013458	0.0766832	0.58165	AT3G46510	seed development			1	37759130	1.3713e-08	NA	NA	NA	NA	NA	NA			10	25151160	8.2421e-09	1.32473
	2	47643044	17.2558	1.3328	5.55682e-18	EVM0007375;EVM0033365;EVM0008522;EVM0004547;EVM0029647	EVM0033365	0.0452025	NA	AT4G36470	7-methylxanthosine synthase 1-like			1	40737678	3.98336e-08	EVM0010615;EVM0008432	EVM0010615	0.193183	-0.872173	NA	alpha-mannosidase-like		2020-HSW	10	25131134	1.1954e-08	1.00092
	3	47513779	16.5949	1.4356	2.54539e-17	EVM0012042;EVM0013124;EVM0006127	EVM0012042	0.0743946	-1.05028	NA	hypothetical protein VIGAN_08362000			1	40981589	2.62427e-08	EVM0022444	EVM0022444	NA	NA	NA	WRKY transcription factor WRKY24		2020-SW	10	25223133	1.4156e-08	1.70092	EVM0016050;EVM0015298;EVM0001357;EVM0013490;EVM0013940;EVM0020372;EVM0015812;EVM0017829;EVM0017123;EVM0006795	EVM0015812/Emp24	0.0145764	0.674766	AT1G26690	emp24 family protein
	4	10069367	11.7251	0.5871	2.01088e-13	EVM0001100;EVM0007826;EVM0010433;EVM0025376;EVM0032347	EVM0001100	0.0867474	-0.296903	AT4G08500	mitogen-activated protein kinase kinase kinase 1-like			1	43905243	3.34755e-10	EVM0017346;EVM0026894	EVM0017346	NA	NA	NA	NA			10	25223155	5.1543e-09	0.99242
	4	22380619	11.9782	0.4207	1.11136e-13	EVM0006559;EVM0027826	EVM0006559	0.168484	-1.15806	NA	PREDICTED: LOW QUALITY PROTEIN: uncharacterized protein LOC108321837			1	44404747	2.59923e-09	EVM0020725;EVM0012190	EVM0020725	0.0106705	0.803029	AT5G27270	pentatricopeptide repeat-containing protein At5g27270 isoform X1		2018-SL	10	25222572	1.9054e-06	0.51467
	4	31168722	14.1075	0.9359	7.81681e-15	EVM0025782;EVM0025999;EVM0030918;EVM0016311;EVM0014075;EVM0021537;EVM0015767	EVM0014075	0.0337465	0.517783	AT3G48440	zinc finger CCCH domain-containing protein 43			1	44404752	2.79017e-09	NA	NA	NA	NA	NA	NA			10	25223133	9.3413e-09	2.26421
	4	36876485	35.2508	1.3026	5.62974e-36	EVM0005385;EVM0019602; EVM0009865;EVM0019043;EVM0005100;EVM0032848;EVM0000276;EVM0017022	EVM0019602/flo2	0.0181364	1.09371	AT4G36920	seed development			1	46435179	1.47138e-07	EVM0030689;EVM0000265;EVM0012791	EVM0000265	0.00339722	0.577381	AT1G27340	F-box only protein 6-like isoform X1			10	25223155	3.1569e-08	3.41081
	5	10834954	10.5712	0.8021	2.68682e-11	EVM0025690;EVM0007856;EVM0019576	EVM0007856	0.125574	0.237464	AT2G38020	protein VACUOLELESS1 isoform X2			1	46435181	1.19533e-07	EVM0030689	NA	NA	NA	NA	NA			10	25223444	2.2599e-05	1.32473
	5	20335821	3.5557	0.2578	0.000278224	EVM0023970	EVM0023970	0.112683	-3.31183	NA	uncharacterized protein LOC106780655			1	46435183	1.19533e-07	EVM0030689	NA	NA	NA	NA	NA			10	25369012	0.00013569	2.26421	EVM0008997;EVM0013392	EVM0008997	0.00967505	2.94342	AT3G01140	transcription factor MYB106-like
	5	24415933	19.8324	0.7094	1.47349e-20	EVM0010365	EVM0010365	0.124539	3.25835	NA	uncharacterized protein LOC106763486 isoform X2			1	46435187	1.19533e-07	EVM0030689	NA	NA	NA	NA	NA			10	25369200	7.2527e-07	1.70092	EVM0013392	EVM0013392	0.0395933	5.57269	AT5G15310
	9	5070156	20.7714	1.4525	1.69594e-21	EVM0012136;EVM0011067;EVM0029163	EVM0029163	0.0020815	0.502285	AT3G24870	chromatin modification-related protein EAF1 B isoform X7			1	46435191	2.765e-08	EVM0030689	NA	NA	NA	NA	NA
	10	29128407	31.421	2.4192	3.80335e-32	EVM0015649;EVM0013890;EVM0010861	EVM0013890	0.136795	1.16573	NA	E3 ubiquitin-protein ligase RNF4-like			1	46435204	6.81974e-09	EVM0030689	NA	NA	NA	NA	NA
	11	3018112	25.9471	2.6237	1.13196e-26	EVM0010067;EVM0014131;EVM0029808;EVM0020259;EVM0012479;EVM0017010;EVM0015253;EVM0012143;EVM0011766;EVM0004195;EVM0031369;EVM0013481;EVM0011719;EVM0028402	EVM0010067/ABA2	0.337526	0.20879	AT1G52340	hypothetical protein LR48_Vigan05g013500			1	49667099	9.50323e-08	EVM0005976;EVM0003851	EVM0005976	0.0717709	0.701369	AT1G30300	putative hydrolase C777.06c
2020-HSW	1	8177726	28.0875	1.3084	5.70617e-30	EVM0033855;EVM0032114;EVM0027956;EVM0014767;EVM0020113;EVM0004914;EVM0019622;EVM0027926	EVM0032114/KIX8	0.0253905	0.495878	AT3G24150	seed development			1	63318411	2.85169e-09	EVM0022530;EVM0011057;EVM0017173;EVM0033279;EVM0010355;EVM0031096;EVM0032399;EVM0004812	EVM0004812/GF14f	0.328933	-0.115604	AT2G42590	negatively affects grain filling
	1	10395779	16.0578	0.432	8.76601e-17	EVM0026864;EVM0026237;EVM0020316;EVM0032277;EVM0029666;EVM0030374;EVM0022521	EVM0020316	0.162607	2.24268	NA	uncharacterized protein LOC106778936			1	65107230	9.56773e-08	EVM0007695;EVM0022672;EVM0025293;EVM0004645;EVM0015567;EVM0016076	EVM0025293	0.0205183	-0.693552	AT2G02850	basic blue protein isoform X1
	1	12166173	23.3574	0.7634	4.39995e-24	EVM0003555;EVM0017999;EVM0026562;EVM0012187;EVM0022796	EVM0003555	0.00883005	1.17956	NA	LOW QUALITY PROTEIN: midasin-like			1	65107257	5.03018e-08	EVM0007695	NA	NA	NA	NA	NA
	1	25789818	8.6042	0.3959	2.4897e-09	EVM0031343;EVM0008225;EVM0029599;EVM0025446	EVM0025446	0.494698	0.00685639	NA				1	71792134	1.17355e-07	EVM0009144;EVM0031012;EVM0003705;EVM0033462;EVM0028956;EVM0005699;EVM0023229;EVM0027560	EVM0027560	0.0450066	0.962966	AT2G01670	nudix hydrolase 17, mitochondrial
	1	30724948	29.8105	1.7417	1.55095e-30	EVM0030502;EVM0033315;EVM0032713;EVM0003498;EVM0005270	EVM0033315/SHB1	0.147	0.0405232	AT4G25350	seed development			2	2548504	1.70517e-08	EVM0022642;EVM0007024;EVM0010832;EVM0002741;EVM0003216	EVM0002741	0.0319219	0.922578	AT3G55580	ultraviolet-B receptor UVR8 isoform X2
	1	57388320	10.9446	0.4535	1.13722e-11	EVM0022334;EVM0017333;EVM0005997	EVM0022334	0.26524	0.392549	AT5G44360	berberine bridge enzyme-like 23			2	12344020	5.36237e-12	EVM0020238;EVM0025964;EVM0030005; EVM0030457;EVM0018100;EVM0012377;EVM0026421;EVM0013458	EVM0013458	0.0766832	0.58165	AT3G46510	seed development
	2	12638174	9.5429	0.4456	2.86717e-10	EVM0020238;EVM0025964;EVM0030005; EVM0030457;EVM0018100;EVM0012377;EVM0026421;EVM0013458	EVM0013458	0.0766832	0.58165	AT3G46510	seed development			2	13492447	5.64831e-08	EVM0019028;EVM0025845;EVM0005045	EVM0019028	0.414129	0.0567501	AT1G24764	microtubule-associated protein 70-1 isoform X1
	2	47643044	17.949	0.461	1.12632e-18	EVM0007375;EVM0033365;EVM0008522;EVM0004547;EVM0029647	EVM0033365	0.0452025	NA	AT4G36470	7-methylxanthosine synthase 1-like			2	21672417	2.60268e-08	EVM0019359;EVM0009872;EVM0030032;EVM0019494	EVM0019359	0.147177	-0.795844	NA	auxin-responsive protein SAUR36-like
	2	50649155	26.9488	0.7784	1.12774e-27	EVM0003522;EVM0000914;EVM0022640;EVM0000527;EVM0023247;EVM0006790;EVM0028532;EVM0008727;EVM0001038;EVM0032048	EVM0003522	0.0115427	2.4852	NA	hypothetical protein VIGAN_04036800			2	22516149	4.27997e-08	EVM0017110;EVM0031183;EVM0026535;EVM0000732;EVM0004705	EVM0031183/HT	0.116701	0.789172	AT5G40780	lysine histidine transporter
	3	19785451	13.0115	0.4729	9.74957e-14	EVM0012842;EVM0000846;EVM0013837;EVM0013492	EVM0000846	0.0442503	-2.2861	NA	Carbon catabolite repressor protein 4-like 2			2	34077546	2.10297e-09	EVM0025025;EVM0012830	EVM0012830	0.0307744	NA	AT5G40780	lysine histidine transporter
	4	7755858	19.6011	1.0286	2.50964e-20	EVM0028371;EVM0015332	EVM0015332/SUC4	0.0225487	0.295568	AT1G09960	sucrose transport protein SUC4			2	34526315	9.50393e-08	EVM0027019;EVM0028959	EVM0027019	0.455375	-0.156558	NA	protein CROWDED NUCLEI 3 isoform X1
	4	25112250	9.1111	0.4211	7.74902e-10	EVM0023495;EVM0000194	EVM0000194	0.180224	0.20442	AT2G13690	BTB/POZ domain-containing protein At2g13690			2	34526318	2.15558e-08	EVM0012830;EVM0027019;EVM0028959	EVM0012830	0.0307744	NA	NA	uncharacterized protein LOC106758448
	4	31168722	36.137	0.6853	7.31648e-37	EVM0025782;EVM0025999;EVM0030918;EVM0016311;EVM0014075;EVM0021537;EVM0015767	EVM0014075	0.0337465	0.517783	AT3G48440	zinc finger CCCH domain-containing protein 43			2	36342889	6.31546e-10	NA	NA	NA	NA	NA	NA
	4	37384022	15.5525	0.4886	2.80581e-16	EVM0001092;EVM0017627;EVM0031990;EVM0012709;EVM0001388;EVM0001390	EVM0001390	0.339193	0.117525	AT5G20060	acyl-protein thioesterase 1			3	16868024	1.30092e-08	EVM0030367;EVM0014172;EVM0030702;EVM0021356	EVM0030367	NA	NA	NA	uncharacterized protein LOC111241900
	4	38178340	12.6752	0.6075	2.17258e-14	EVM0002157;EVM0000964;EVM0030056;EVM0027014;EVM0030833;EVM0002030;EVM0009957	EVM0002030	0.0796082	0.305164	AT4G17910	uncharacterized protein At4g17910-like isoform X1			3	19358526	1.46896e-07	EVM0008751;EVM0014495;EVM0019185;EVM0005412;EVM0001132	EVM0008751	0.453068	0.0505038	AT3G63300	VAN3-binding protein
	7	20525334	24.8225	0.3595	1.50815e-25	EVM0018239;EVM0029014;EVM0000780;EVM0025893	EVM0000780	0.101532	1.31504	NA	uncharacterized protein LOC106767018			3	31305270	5.55109e-10	EVM0030640;EVM0007047;EVM0021081	EVM0021081	0.0128257	1.39024	NA	uncharacterized protein LOC106753240
	8	18928834	15.1767	0.6986	6.27518e-17	EVM0009794;EVM0006673;EVM0023020EVM0009794	NA	NA	NA	NA	NA			3	32222273	1.03133e-13	EVM0021994	EVM0021994	NA	NA	NA	hypothetical protein LR48_Vigan247s000100
	9	5655412	19.162	0.8311	6.89833e-20	EVM0029163;EVM0003222;EVM0019603;EVM0020597;EVM0020690;EVM0022700;EVM0000425	EVM0003222	0.0468235	1.1568	AT2G39730	ribulose bisphosphate carboxylase/oxygenase activase 2, chloroplastic			3	34011968	3.42189e-09	EVM0007470	EVM0007470	0.0580265	3.22568	AT5G03250	BTB/POZ domain-containing protein At5g03250-like
	9	8512627	21.1763	1.1051	6.67613e-22	EVM0018444;EVM0017502;EVM0022183	EVM0022183	0.0531419	0.495961	AT5G01620	protein trichome birefringence-like 35			3	34011991	2.64985e-08	EVM0007470	NA	NA	NA	NA	NA
	9	23182515	7.0318	0.2114	1.26688e-08	EVM0014477;EVM0030874;EVM0026644	EVM0030874	0.0167152	0.488093	AT1G12300	pentatricopeptide repeat-containing protein At1g12300, mitochondrial			3	34551202	6.88555e-09	EVM0019875	EVM0019875	NA	NA	NA	uncharacterized protein LOC106770216
	10	13146941	8.5602	0.3406	2.75471e-09	EVM0005701;EVM0021713;EVM0029025;EVM0003231	EVM0003231	0.0892298	-1.3181	AT5G14620	DNA (cytosine-5)-methyltransferase DRM2			3	34551215	6.88555e-09	EVM0019875	NA	NA	NA	NA	NA
	10	17147411	8.2215	0.3503	6.00867e-09	EVM0013195;EVM0014545;EVM0024782;EVM0028590	EVM0024782	0.0478284	0.585988	AT2G03050	transcription termination factor MTEF1, chloroplastic			3	34551218	6.88555e-09	EVM0019875	NA	NA	NA	NA	NA
	10	25206533	15.4079	0.5949	3.91471e-16	EVM0016050;EVM0015298;EVM0001357;EVM0013490;EVM0013940;EVM0020372;EVM0015812;EVM0017829;EVM0017123;EVM0006795	EVM0015812/Emp24	0.0145764	0.674766	AT1G26690	emp24 family protein			3	34837582	3.23619e-08	EVM0028440; EVM0022994;EVM0004016;EVM0012329;EVM0031648	EVM0028440/ABI5	NA	NA	AT2G36270	ABSCISIC ACID-INSENSITIVE 5 isoform X4
	10	27149306	11.8761	0.3008	1.41175e-13	EVM0028266	EVM0028266	0.0429329	0.398022	AT1G26170	importin-9 isoform X1			3	37939734	1.04804e-07	EVM0005168;EVM0028562;EVM0015416	EVM0005168	NA	NA	NA	uncharacterized protein LOC106770284
	11	10381825	6.9029	0.2947	1.71959e-08	EVM0005943;EVM0020348;EVM0016301;EVM0018296;EVM0001701;EVM0012519	EVM0012519	0.0662347	1.04541	AT4G21700	uncharacterized protein LOC106760695			3	39094103	1.58032e-08	EVM0005457;EVM0018526	EVM0005457	0.214569	0.263581	AT3G09760	uncharacterized protein LOC106780491 isoform X1
	11	19376565	21.9636	0.9911	1.08947e-22	EVM0007181;EVM0021826	EVM0011719	0.367745	0.0761645	AT4G30870	crossover junction endonuclease MUS81 isoform X1			3	39094106	1.58032e-08	EVM0005457	NA	NA	NA	NA	NA
										NA	NA			3	39094107	1.58032e-08	EVM0005457	NA	NA	NA	NA	NA
2018-SW	1	13246199	15.4545	1.633	3.28081e-17	EVM0000620;EVM0015391;EVM0013578;EVM0012700;EVM0016835;EVM0008554	EVM0008554	0.045828	1.29285	NA	uncharacterized protein LOC106766301			3	39236918	1.26906e-13	EVM0018526;EVM0002310;EVM0026533	EVM0018526	0.0872282	1.0504	AT3G53400	uncharacterized protein LOC106755476
	1	26315874	11.0877	0.8165	8.17962e-12	EVM0011332;EVM0003799;EVM0029561;EVM0015271	EVM0011332	0.00715764	-1.15604	NA	uncharacterized protein LOC106765860			3	40481823	6.24798e-08	EVM0008711;EVM0016951;EVM0003482;EVM0016108	EVM0008711	0.259663	-0.711672	AT2G34930	LRR receptor-like serine/threonine-protein kinase FLS2
	1	36688472	31.418	0.8653	3.82989e-32	EVM0014980	NA	NA	NA	NA	NA			4	18350131	5.31888e-08	EVM0029049;EVM0032362	EVM0032362	0.0516863	2.11871	NA	uncharacterized protein LOC106758448
	1	56862834	15.7057	2.1425	1.97192e-16	EVM0010602;EVM0013393;EVM0026592;EVM0017472	NA	NA	NA	NA	NA			4	18650031	1.43819e-08	NA	NA	NA	NA	NA	NA
	1	71543546	12.4377	1.6523	3.78829e-14	EVM0001376;EVM0002784;EVM0012999;EVM0022588;EVM0023022;EVM0026235;EVM0013656;EVM0031988	EVM0002784/BEE3	0.0134667	1.23658	AT1G73830	seed development			4	19928477	4.08578e-08	EVM0011406	EVM0011406	NA	NA	NA	loricrin-like
	2	49301678	17.0613	2.372	8.69645e-18	EVM0023117;EVM0010589;EVM0023504;EVM0017451;EVM0001767;EVM0023651;EVM0011828	EVM0023504	0.0610577	1.21049	AT5G15100	auxin efflux carrier component 8-like			4	21573458	4.58453e-08	NA	NA	NA	NA	NA	NA
	3	43917050	5.5176	0.5938	4.63835e-07	EVM0030277;EVM0007864;EVM0018128;EVM0002612;EVM0020057	EVM0007864	0.0579701	0.627529	AT2G41540	probable glycerol-3-phosphate dehydrogenase			4	22027280	1.12401e-08	EVM0031836	EVM0031836	0.165666	NA	NA	uncharacterized protein LOC111241037
	4	36918	6.9623	0.7853	1.09121e-07	EVM0033605;EVM0020807;EVM0028877	EVM0020807	0.0109974	0.467197	AT4G35300	monosaccharide-sensing protein 2			4	22029337	4.56068e-08	EVM0031836	NA	NA	NA	NA	NA
	4	12506961	28.8437	3.382	9.87309e-31	EVM0009520;EVM0019561;EVM0006316	EVM0019561	0.0575103	0.405084	AT1G77140	vacuolar protein sorting-associated protein 45 homolog isoform X1			4	22311675	7.06899e-12	EVM0006559;EVM0027826	EVM0006559	0.168484	-1.15806	NA	PREDICTED: LOW QUALITY PROTEIN: uncharacterized protein LOC108321837
	6	2740937	16.8608	1.571	1.37985e-17	EVM0000102	NA	NA	NA	NA	NA			4	22383600	1.1861e-09	NA	NA	NA	NA	NA	NA
	6	7787892	8.5276	0.9318	2.9699e-09	EVM0024861;EVM0018850;EVM0000309;EVM0033778;EVM0030984;EVM0028208	EVM0030984	0.021562	0.379439	AT3G06480	DEAD-box ATP-dependent RNA helicase 46			4	23333094	2.1317e-09	EVM0003687	EVM0003687	NA	NA	NA	uncharacterized protein LOC106779453
	6	21863445	31.1141	1.1573	7.70972e-32	EVM0004845;EVM0014954;EVM0026518;EVM0031738	EVM0004845/TPL	NA	NA	AT1G15750	NA			4	23333113	2.31989e-09	NA	NA	NA	NA	NA	NA
	8	24395899	46.6609	1.9721	2.19209e-47	EVM0027711;EVM0010050;EVM0026589;EVM0000322	NA	NA	NA	NA	NA			4	25472887	7.41686e-11	EVM0017178;EVM0002890;EVM0011875;EVM0001422;EVM0001009;EVM0013563	EVM0017178	0.0636203	0.314513	AT5G22130	GPI mannosyltransferase 1 isoform X1
	10	29257026	24.4439	2.1525	3.60612e-25	EVM0006296;EVM0011608;EVM0028459;EVM0031107;EVM0023649	EVM0023649	0.0228554	1.30879	NA	uncharacterized protein LOC106753628 isoform X1			4	26375552	2.58627e-08	EVM0018690;EVM0019421;EVM0005792;EVM0000333	EVM0018690	0.299938	0.255185	AT5G09230	NAD-dependent protein deacylase SRT2 isoform X1
	11	11883561	9.7626	1.2075	2.01427e-11	EVM0001609	NA	NA	NA	NA	NA			5	10078780	3.57537e-08	EVM0023828;EVM0025494;EVM0017195;EVM0010513;EVM0026763;EVM0024884	EVM0023828	0.122631	1.5805	NA	uncharacterized protein LOC106774008
2020-SW	1	35782192	43.0245	1.39	9.4868e-44	NA	NA	NA	NA	NA	NA			5	22021582	9.97739e-10	EVM0024158;EVM0002940	EVM0024158	NA	NA	NA	uncharacterized protein LOC106763433
	1	56541560	26.2237	2.3919	5.9877e-27	EVM0021906;EVM0006498;EVM0024477	EVM0021906	0.010214	-3.37555	AT5G44440	berberine bridge enzyme-like 15			5	28955357	2.46706e-08	EVM0003241;EVM0028262;EVM0001628;EVM0020231	EVM0003241	0.0426354	0.275113	AT5G05200	uncharacterized aarF domain-containing protein kinase At5g05200, chloroplastic
	1	71543546	7.7007	0.5708	2.60114e-09	EVM0001376;EVM0002784;EVM0012999;EVM0022588;EVM0023022;EVM0026235;EVM0013656;EVM0031988	EVM0002784/BEE3	0.0134667	1.23658	AT1G73830	seed development			6	1650897	1.92325e-08	EVM0030447; EVM0008840;EVM0014732; EVM0021620;EVM0005575;EVM0022902;EVM0010286;EVM0004770;EVM0016352;EVM0017378;EVM0001838;	EVM0030447/IKU2	0.434345	0.775698	AT3G19700	embryo development
	2	12602704	23.1027	1.5744	6.06273e-25	NA	NA	NA	NA	NA	NA			6	20340225	2.38093e-08	EVM0021179;EVM0016240;EVM0026175;EVM0026175;EVM0016199	EVM0021179	0.0366178	1.16863	AT3G45140	linoleate 13S-lipoxygenase 2-1, chloroplastic
	2	22031892	14.9308	0.2299	1.17422e-15	EVM0021493;EVM0005206	EVM0005206	0.0882197	-0.740901	AT3G60550	hypothetical protein VIGAN_04204100			6	27752203	1.35314e-08	NA	NA	NA	NA	NA	NA
	2	34672689	11.6066	0.8438	2.65474e-13	EVM0012405	EVM0012405	0.0033891	0.992129	AT1G51760	uncharacterized protein LOC106778708 isoform X1			6	27752204	3.8936e-09	NA		EVM0030447	NA	NA	NA
	2	40796040	32.7986	0.778	1.59429e-33	EVM0025405;EVM0001345	EVM0025405	0.0446255	1.61011	AT5G01380	trihelix transcription factor GT-3b			6	31386039	5.25705e-08	NA	NA	NA	NA	NA	NA
	2	41276874	56.3365	2.3955	4.63052e-57	EVM0012417;EVM0013452	EVM0013452	0.0871246	-0.387013	AT3G08970	dnaJ protein ERDJ3A			6	31386116	1.74176e-09	NA	NA	NA	NA	NA	NA
	3	23616179	17.0732	1.2597	7.52002e-19	EVM0012332;EVM0020833;EVM0001839	EVM0020833	0.00262268	-1.47142	AT2G37460	WAT1-related protein At2g37460			6	34014929	7.7877e-08	NA	NA	NA	NA	NA	NA
	3	38805325	11.6661	0.9025	2.15925e-12	NA	NA	NA	NA	NA	NA			7	663881	4.10673e-08	EVM0005834;EVM0033159;EVM0007800;EVM0029960;EVM0013971;EVM0018810	EVM0013971	0.0260605	0.335791	NA	uncharacterized protein LOC106752931
	4	10069367	14.9074	0.757	1.17657e-16	EVM0001100;EVM0007826;EVM0010433;EVM0025376;EVM0032347	EVM0001100	0.0867474	-0.296903	AT4G08500	mitogen-activated protein kinase kinase kinase 1-like			7	1516400	5.08907e-11	EVM0000986;EVM0016423;EVM0020916;EVM0012702;EVM0002129	EVM0000986	0.0593311	-1.34462	NA	E3 ubiquitin-protein ligase ATL23
	4	26228423	9.3838	0.3054	4.91069e-11	EVM0025329;EVM0011827;EVM0021104;EVM0015207;EVM0019487;EVM0003123	EVM0003123	0.0464036	2.33179	NA	citrate-binding protein-like			7	6793316	9.40551e-08	EVM0002809;EVM0005449;EVM0028339	EVM0005449	0.00038387	3.16971	NA	PREDICTED: uncharacterized protein LOC108339320
	4	40085049	13.7413	0.5977	1.7944e-15	EVM0000524;EVM0025504;EVM0028879;EVM0023654;EVM0021156;EVM0005831	NA	NA	NA	NA	NA			7	11915498	1.22171e-07	EVM0028827;EVM0008732;EVM0004336	EVM0028827	NA	NA	NA	uncharacterized protein LOC106773211
	5	10834954	9.53	0.7023	2.95365e-10	EVM0025690;EVM0007856;EVM0019576	EVM0007856	0.125574	0.237464	AT2G38020	protein VACUOLELESS1 isoform X2			7	16587427	9.00974e-09	EVM0007621	EVM0007621	0.144221	0.158842	AT5G18120	5'-adenylylsulfate reductase-like 5
	6	3200595	13.7276	0.6617	1.87468e-14	NA	NA	NA	NA	NA	NA			8	6206353	6.02321e-12	EVM0004968;EVM0019879;EVM0023695;EVM0022732	EVM0023695	0.0149595	0.684658	AT4G27500	proton pump-interactor 1
	6	13463604	12.9283	0.5498	1.18081e-13	EVM0001197;EVM0019910;EVM0006467;EVM0013945;EVM0004124;EVM0028931	EVM0028931/ZIP6	0.0180509	-0.850493	AT2G30080	seed development			8	23619496	1.44396e-07	EVM0014471	EVM0014471	0.0690977	3.07066	AT4G35160	trans-resveratrol di-O-methyltransferase-like
	8	2604294	24.705	1.4057	1.97665e-25	EVM0028952;EVM0016817;EVM0028453;EVM0027971;EVM0032239	NA	NA	NA	NA	NA			8	24723630	7.13967e-08	EVM0022434;EVM0026246;EVM0006908;EVM0006113;EVM0015570;EVM0017753	EVM0006113	8.06699e-05	0.655096	NA	hypothetical protein VIGAN_06132100
	9	5070156	7.7998	0.469	1.58663e-08	EVM0012136;EVM0011067;EVM0029163	EVM0029163	0.0020815	0.502285	AT3G24870	chromatin modification-related protein EAF1 B isoform X7			8	25483527	9.09174e-10	NA	NA	NA	NA	NA	NA
	9	27456032	30.5002	0.9602	3.16879e-31	EVM0001029;EVM0026703;EVM0030121;EVM0006130;EVM0017668	EVM0001029	0.0358377	-4.16048	NA	MATH domain and coiled-coil domain-containing protein At3g58220			8	25483554	1.13881e-08	NA	NA	NA	NA	NA	NA
											NA			8	35496526	4.0063e-08	EVM0017789;EVM0016564;EVM0026727;EVM0015399;EVM0032264;EVM0020693;EVM0020693	EVM0026727	3.9526e-06	1.41772	AT3G46530	putative disease resistance RPP13-like protein 3 isoform X1
2018-SL	1	58680146	10.6611	0.7765	2.1842e-11	NA	NA	NA	NA	NA	NA			9	10920742	7.47496e-08	EVM0011794	EVM0011794	NA	NA	NA	uncharacterized protein LOC106758412
	3	33780837	15.6119	1.0699	2.44727e-16	EVM0014563	NA	NA	NA	NA	NA			10	6103735	1.05557e-12	EVM0027243;EVM0020333;EVM0023935;EVM0000944;EVM0014925;EVM0008698;EVM0012546	EVM0027243	0.0252027	3.11277	AT4G36210	transmembrane and coiled-coil domain-containing protein 4 isoform X2
	4	24492600	22.4419	1.3474	2.81566e-24	EVM0002911;EVM0012256;EVM0012880;EVM0007892;EVM0020177;EVM0032016;EVM0009845;EVM0006332;EVM0020483	EVM0002911	0.00598694	0.836871	AT5G08710	ultraviolet-B receptor UVR8 isoform X1			10	15754784	1.12485e-08	EVM0002845;EVM0002369;EVM0028728	EVM0002845	NA	NA	NA	uncharacterized protein LOC106754694
	4	31168722	11.539	1.1084	2.89338e-12	EVM0025782;EVM0025999;EVM0030918;EVM0016311;EVM0014075;EVM0021537;EVM0015767	EVM0014075	0.0337465	0.517783	AT3G48440	zinc finger CCCH domain-containing protein 43			10	18284981	8.7533e-08	EVM0006504	EVM0006504	0.391687	-0.101128	AT1G26840	origin of replication complex subunit 6
	4	36952108	30.1369	3.978	7.31428e-31	EVM0009845	EVM0009845	0.0499474	0.625272	NA	uncharacterized protein LOC106756765 isoform X1			10	18285008	7.60782e-08	EVM0006504	NA	NA	NA	NA	NA
	5	19910702	16.5661	1.5858	2.71969e-17	EVM0024504;EVM0018580;EVM0001065	EVM0001065	0.0675908	1.5507	AT1G78230	uncharacterized protein LOC106763174 isoform X1			10	18417502	1.47941e-07	NA	NA	NA	NA	NA	NA
	5	25705577	14.6373	0.6224	2.21092e-16	EVM0024075;EVM0033352	NA	NA	NA	NA	NA			10	20898855	8.91188e-08	EVM0012551;EVM0020199;EVM0029841;EVM0024554	EVM0012551	0.42011	0.127338	NA	hypothetical protein VIGAN_10072700
	6	20389290	7.9711	0.7007	1.06964e-08	EVM0031874;EVM0016823	NA	NA	NA	NA	NA			10	25223133	9.3413e-09	EVM0013490;EVM0013940;EVM0020372;EVM0015812;EVM0017829;EVM0017123;EVM0006795	EVM0015812/Emp24	0.0145764	0.674766	AT1G26690	emp24 family protein
	6	26353274	12.7251	1.269	1.88521e-13	EVM0029769;EVM0005679;EVM0023674;EVM0001051;EVM0014785	EVM0005679/BIN2	0.113704	1.5084	AT4G18710				10	24723902	1.37311e-08	EVM0016400	EVM0016400	0.113704	1.5084	AT1G13890	putative SNAP25 homologous protein SNAP30
	6	29948405	9.8145	0.3892	1.53424e-10	EVM0032065;EVM0020105	EVM0032065	0.0653714	-2.61167	NA	uncharacterized protein LOC106768775 isoform X1			10	24723920	2.45893e-08	EVM0016400	NA	NA	NA	NA	NA
	7	848566	15.9849	1.0276	9.5167e-18	EVM0028338;EVM0012440;EVM0000261;EVM0000410;EVM0010808	EVM0000410	0.0054701	-3.37043	AT4G18770	transcription factor MYB115-like			11	11520108	1.00626e-07	NA	NA	NA	NA	NA	NA
	7	16448341	16.6518	1.3828	2.00873e-18	EVM0028878;EVM0001693;EVM0014504;EVM0005602;EVM0004967;EVM0030267	EVM0004967	0.0158088	0.34791	AT1G17070	septin and tuftelin-interacting protein 1 homolog 1			11	11520112	2.52907e-08	NA	NA	NA	NA	NA	NA
	8	2604294	16.5795	1.7262	2.63686e-17	EVM0028952;EVM0016817;EVM0028453;EVM0027971;EVM0032239	EVM0028952	NA	NA	AT5G07010	cytosolic sulfotransferase 15-like			11	12138601	1.22206e-08	EVM0014228	EVM0014228	0.217731	0.292956	AT5G54380	receptor-like protein kinase THESEUS 1
	9	28397492	13.1954	1.1998	6.38337e-14	EVM0031454;EVM0020488;EVM0013581	EVM0031454	0.1436	5.49316	NA	ERBB-3 BINDING PROTEIN 1-like isoform X2			11	13132762	1.73634e-09	EVM0028039;EVM0030110	EVM0028039	NA	NA	NA	uncharacterized protein LOC106780296
	10	835118	19.7859	1.6083	1.3562e-21	EVM0004465;EVM0029457;EVM0020213;EVM0015141;EVM0015248;EVM0021916;EVM0021031;EVM0004791;EVM0031479;EVM0022449;EVM0019304;EVM0032251	EVM0021916	0.043255	-1.9483	AT1G76690	putative 12-oxophytodienoate reductase 11			11	14587792	7.31501e-10	EVM0012008;EVM0003898;EVM0007978;EVM0016067	EVM0012008	0.354498	0.124839	AT5G54590	calcium/calmodulin-regulated receptor-like kinase 1
	10	18338697	23.3546	0.4376	4.42897e-24	EVM0017820;EVM0009740;EVM0029856;EVM0026461;EVM0029314;EVM0008997;EVM0013392	NA	NA	NA	NA	NA
	10	25369200	12.9336	0.9865	1.1666e-13	EVM0013392	EVM0013392	0.0395933	5.57269	AT5G15310	transcription factor MYB106-like
	11	8182683	28.2172	0.5812	6.07964e-29	NA	NA	NA	NA	NA	NA
	11	13775041	27.4147	2.3568	3.85762e-28	NA	NA	NA	NA	NA	NA
	11	18562057	7.6212	0.3902	2.39351e-08	EVM0005255;EVM0015768;EVM0000150;EVM0018790;EVM0006946;EVM0006789;EVM0024049;EVM0020641	EVM0018790	0.0362939	0.542104	NA	NA

## Sheet: Supplementary Data Set 4
Supplemental Data
Supplemental Data Set 4. The expression level of 809 candicate genes associateed with significant QTNs for seed-related traits.
Geneid	G141-1 15 DAF	G141-2 15 DAF	G141-3 15 DAF	G141-1 25 DAF	G141-2 25 DAF	G141-3 25 DAF	G141-1 10 DAF	G141-2 10 DAF	G141-3 10 DAF	G143-1 15 DAF	G143-2 15 DAF	G143-3 15 DAF	G143-1 25 DAF	G143-2 25 DAF	G143-3 25 DAF	G143-1 10 DAF	G143-2 10 DAF	G143-3 10 DAF	G169-1 15 DAF	G169-2 15 DAF	G169-3 15 DAF	G169-1 25 DAF	G169-2 25 DAF	G169-3 25 DAF	G169-1 10 DAF	G169-2 10 DAF	G169-3 10 DAF	G171-1 15 DAF	G171-2 15 DAF	G171-3 15 DAF	G171-1 25 DAF	G171-2 25 DAF	G171-3 25 DAF	G171-1 10 DAF	G171-2 10 DAF	G171-3 10 DAF	Function	P-value	Log2FC
EVM0026727	1.031	0.844	1.127	0.913	1.774	1.726	0.271	0.248	0.545	0.325	0.487	0.728	1.612	1.598	1.665	1.756	1.654	1.82	3.806	4.351	4.041	2.496	2.621	2.783	2.542	2.711	2.492	4.719	4.323	4.107	2.655	4.646	2.966	0.903	0.998	0.604	PREDICTED: golgin subfamily A member 3	3.9526e-06	1.41772
EVM0006113	6.333	5.952	5.279	2.965	2.729	2.226	7.317	7.147	6.635	6.338	8.069	9.159	6.517	5.697	5.784	4.346	5.237	5.113	5.306	4.854	5.525	10.942	13.831	12.283	7.856	8.271	7.953	9.287	9.458	10.793	12.932	11.313	10.113	7.742	7.292	6.198	hypothetical protein VIGAN_06132100	8.06699e-05	0.655096
EVM0005449	0	0	0	0	0	0	0	0	0	0.426	1.021	0.318	0.087	0.176	0.244	0	0	0	1.826	1.082	1.302	2.614	2.288	1.366	2.298	2.379	2.817	0.216	0.177	0.319	0	0	1.553	0.103	0.105	0	uncharacterized protein LOC111240954	0.00038387	3.16971
EVM0026535	4.317	3.857	4.156	2.964	2.518	2.282	6.508	8.081	6.588	5.849	4.818	4.089	6.947	6.642	6.201	3.622	4.213	4.403	6.332	5.353	5.517	7.853	5.563	8.207	9.503	9.306	7.762	6.905	6.526	6.579	2.983	6.959	7.999	7.408	5.831	6.882	TLC domain-containing protein At5g14285	0.000395647	0.48766
EVM0001172	0.462	0.956	2.47	0.667	0.614	0.667	2.135	2.174	2.047	0	0	0	0.983	1.329	1.148	0.946	0.544	0.46	0.573	0.639	0.204	0	1.915	1.143	3.821	4.505	4.715	2.164	1.998	2.406	8.727	0	7.8	6.45	4.986	7.089	F-box protein SKIP31-like isoform X1	0.0017141	1.74827
EVM0029163	3.987	4.064	3.678	1.79	1.603	1.985	7.419	6.916	7.1	3.412	3.159	2.95	4.912	4.502	4.651	7.039	7.518	6.923	6.647	6.489	5.985	8.21	6.317	7.13	8.253	9.139	8.62	3.623	4.057	3.586	4.43	8.12	6.222	7.689	7.289	6.621	chromatin modification-related protein EAF1 B isoform X7	0.0020815	0.502285
EVM0019883	24.745	19.151	25.863	12.441	8.839	12.232	24.863	25.34	26.512	19.596	21.172	21.14	30.282	30.92	32.083	18.762	20.284	20.399	48.432	44.391	51.011	39.735	46.988	46.017	19.248	19.643	20.302	21.011	20.631	22.741	25.701	43.302	33.18	22.879	24.218	25.423	microfibrillar-associated protein 1-like	0.00208417	0.542714
EVM0006618	16.655	15.374	15.507	7.79	9.616	8.805	24.304	23.802	23.274	22.776	18.398	19.069	16.514	16.158	16.333	17.291	17.508	19.345	21.886	23.318	22.459	31.567	26.308	26.707	21.241	21.691	20.938	15.886	14.459	14.251	28.78	25.177	23.579	20.031	18.789	18.702	ankyrin repeat protein SKIP35 isoform X1	0.00218521	0.359299
EVM0005787	7.383	7.588	7.576	3.09	1.855	2.554	4.014	4.241	4.363	10.553	11.999	10.762	7.768	7.686	7.122	4.993	4.417	5.374	13.962	13.645	14.649	18.177	15.617	17.731	9.492	8.777	9.972	4.868	4.024	3.876	21.092	10.251	12.567	5.508	4.599	5.482	uncharacterized protein LOC106774988	0.0022671	0.777573
EVM0020833	54.972	54.986	52.126	19.025	17.971	17.787	2.605	2.499	1.921	44.55	52.656	41.309	12.466	11.758	12.64	12.571	11.088	11.656	2.007	2.159	2.607	22.787	23.713	21.026	10.152	10.843	10.665	5.754	5.666	6.12	6.551	11.461	13.174	0.194	0.887	0.958	WAT1-related protein At2g37460	0.00262268	-1.47142
EVM0012405	2.425	2.95	2.747	1.5	1.184	1.287	0.057	0.087	0.219	2.062	2.059	2.05	4.529	4.19	4.402	0	0.175	0.148	5.523	6.316	5.449	7.91	3.384	3.674	1.854	1.794	1.236	4.289	2.782	3.951	0	0	3.76	3.814	4.048	4.009	mitogen-activated protein kinase kinase kinase 5 isoform X1	0.0033891	0.992129
EVM0000265	5.362	5.59	4.828	4.068	2.964	3.902	8.004	8.149	8.15	3.533	5.21	5.067	6.858	6.675	6.263	5.194	5.574	5.788	6.261	7.431	6.906	11.26	11.435	6.102	7.522	7.566	7.253	4.538	5.078	4.416	2.218	15.522	8.92	12.786	12.139	13.62	F-box only protein 6-like isoform X1	0.00339722	0.577381
EVM0022296	4.123	4.203	3.921	1.934	1.369	1.936	6.808	6.865	7.173	1.789	1.929	2.313	4.741	5.295	5.071	3.588	4.124	3.798	7.733	9.125	7.885	2.562	1.815	2.678	7.748	7.526	7.958	3.802	4.259	4.234	5.841	3.406	4.35	10.188	10.978	9.235	receptor-like protein kinase HSL1	0.00447701	0.649267
EVM0000410	0.465	0.482	0.383	0	0	0	0	0	0.086	0	0.323	0	0.22	0.191	0.27	0	0	0	0	0	0	0	0	0	0	0	0	0.091	0	0	0	0	0	0	0	0.143	BTB/POZ domain-containing protein At5g67385	0.0054701	-3.37043
EVM0022744	12.098	10.198	10.053	4.344	10.244	5.434	20.061	18.082	19.647	14.363	13.819	12.335	17.966	18.573	17.663	18.562	19.328	16.198	22.93	23.478	21.455	12.69	19.092	15.356	17.902	19.052	18.081	23.124	20.963	22.411	10.656	12.429	14.286	19.217	17.839	19.389	uncharacterized protein LOC106755287	0.00552079	0.351222
EVM0002911	6.724	7.298	6.923	2.751	2.321	5.048	7.218	7.986	8.971	16.174	16.296	16.175	8.863	7.614	7.025	7.676	7.788	9.014	16.609	16.368	16.434	37.228	32.577	33.406	9.53	9.459	8.36	7.192	7.86	7.442	14.999	13.996	12.065	9.224	9.833	8.675	ultraviolet-B receptor UVR8 isoform X1	0.00598694	0.836871
EVM0022672	0	0.087	0.087	0	0	0.304	0.892	0.434	0.933	0.488	0.292	0	0.1	0	0.07	0	0.083	0.105	0	0	0	0	0	0	0.068	0	0.057	0	0	0	0	0	0	0	0.12	0.129	uncharacterized protein LOC111240954	0.00645874	-3.37309
EVM0025961	0.572	0.592	0.47	2.89	1.52	3.719	10.244	10.765	15.205	17.211	22.208	11.849	0.406	0.313	0.19	16.868	14.586	15.237	0.709	1.088	1.518	46.727	43.852	43.881	15.678	14.549	17.129	0.112	0.137	0.165	16.207	18.904	19.314	47.116	50.688	45.813	hydroxycinnamoyltransferase 1, partial	0.0067615	1.40504
EVM0011332	8.638	8.006	8.928	2.255	2.147	2.335	1.556	1.204	1.492	12.095	12.101	12.462	5.682	6.022	5.756	0.772	0.782	0.671	2.672	2.441	2.549	1.531	2.456	2.666	0.716	0.731	0.81	4.795	4.789	5.205	3.053	1.187	2.729	1.083	1.285	0.992	uncharacterized protein LOC106765860	0.00715764	-1.15604
EVM0010533	39.544	41.546	42.126	16.075	15.387	16.087	12.522	11.569	12.606	12.027	9.675	13.327	39.463	36.404	37.507	5.959	7.572	6.431	8.898	7.753	9.454	8.964	9.229	11.022	6.573	6.797	7.456	19.937	18.976	18.295	22.435	13.084	16.292	7.545	8.096	9.021	uncharacterized protein LOC106768826	0.00740921	-0.840868
EVM0029314	0.347	0.173	0.514	0	0	0	0.241	0.306	0.385	0	1.156	0.36	0.049	0	0	0	0	0	0	0	0	0	0	0	0.034	0.088	0	0	0	0	0	0	0	0	0	0	histone H3.v1	0.00743297	-4.85512
EVM0020238	4.848	5.233	4.833	2.836	1.852	3.021	4.759	5.264	5.38	5.06	4.657	4.485	7.679	7.348	7.385	5.035	5.543	4.906	14.026	15.23	15.635	4.501	4.989	4.626	7.368	7.212	7.071	4.972	4.567	4.564	10.173	6.282	6.953	5.095	5.759	5.853	ATP-binding cassette sub-family A member 1 isoform X1	0.00766832	0.58165
EVM0003555	1.807	2.494	1.982	2.029	1.067	0.87	2.32	2.067	2.224	2.324	2.228	0.347	1.377	1.981	1.497	3.454	3.466	2.9	2.822	2.292	2.753	13.551	8.738	13.914	2.605	2.426	3.182	1.568	1.158	0.813	0	8.849	3.39	5.046	5.475	3.944	LOW QUALITY PROTEIN: midasin-like	0.00883005	1.17956
EVM0008997	0	0.093	0	0	0	0	0.087	0.198	0	0	0	0	0.053	0.031	0	0.184	0.264	0	0	0.078	0	0.798	0.931	1.668	0.146	0.238	0.06	0	0	0	0	0	0	1.38	1.149	0.552	uncharacterized protein LOC111240954	0.00967505	2.94342
EVM0022396	37.204	37.084	34.574	26.539	22.938	27.368	53.549	53.179	56.533	60.259	59.648	57.347	38.463	37.824	34.581	96.887	98.766	99.567	47.02	46.989	44.773	76.228	69.219	71.585	123.629	118.673	121.099	61.709	60.487	57.226	79.318	57.567	55.925	69.932	67.372	65.23	sugar transporter ERD6-like 6	0.00967696	0.472935
EVM0011237	1.238	1.376	1.045	0.564	0.649	0.282	4.592	4.138	3.897	0	0.271	0.169	0.532	0.656	0.761	0.761	0.959	1.022	0.808	1.048	1.124	0.694	0.405	0.242	0.444	0.704	0.367	0.038	0.141	0.057	0	0	0	0.491	0.444	0.36	cytokinin dehydrogenase 3	0.0101461	-1.63695
EVM0021906	0.205	0.051	0.304	0	0	0	0.095	0.036	0	0	0	0	0.117	0.118	0.143	0	0	0	0	0	0.055	0	0	0	0	0	0	0.048	0	0	0	0	0	0	0	0	sodium/hydrogen exchanger 2	0.010214	-3.37555
EVM0011057	22.224	22.323	25.88	29.171	29.584	29.007	32.863	30.428	32.595	69.408	69.063	66.43	5.509	5.501	5.266	33.947	34.989	34.988	56.604	53.458	56.231	46.625	44.801	46.181	48.467	48.748	54.096	48.233	52.133	52.643	19.448	36.863	34.764	32.845	36.627	37.045	bZIP transcription factor 44	0.0105375	0.476441
EVM0020725	2.417	2.426	2.624	1.003	0.577	1.003	6.236	5.361	5.897	2.512	2.227	3.072	2.679	2.83	3.071	3.236	2.827	3.199	3.929	3.543	3.705	12.796	13.131	11.172	4.513	4.26	4.745	2.491	2.774	2.386	5.74	1.913	4.397	3.806	3.945	3.57	pentatricopeptide repeat-containing protein At5g27270 isoform X1	0.0106705	0.803029
EVM0020807	8.53	8.075	8.28	3.432	4.273	4.343	11.228	10.033	9.989	10.033	8.143	12.189	10.829	10.812	9.671	15.405	15.331	15.838	9.363	9.527	9.955	9.436	12.892	10.899	18.017	18.301	17.312	9.934	11.22	10.031	3.962	9.242	16.524	23.269	21.882	22.14	monosaccharide-sensing protein 2	0.0109974	0.467197
EVM0005907	0.548	0.374	0.372	0.475	0.437	0.712	0	0.072	0.03	0.19	0.228	0.142	0.097	0.135	0.177	0.404	0.387	0.409	0	0.028	0.036	0	0	0	2.399	2.665	3.134	0.674	0.75	0.808	0	0	0	4.359	4.014	4.388	beta-galactosidase 13-like	0.0113303	2.16401
EVM0003522	0.449	0.279	0.139	0.487	0	0	0	0.099	0.498	0	0	0	0.08	0.092	0.056	0.414	0.926	0.168	2.229	3.148	2.236	0	0.698	0	0.929	1.357	1.267	0.132	0.162	0.585	6.367	0	0	0.753	0.574	0.207	hypothetical protein VIGAN_04036800	0.0115427	2.4852
EVM0003493	18.521	17.908	17.033	11.021	7.701	8.987	29.837	32.176	29.749	19.96	24.307	15.619	14.275	13.401	13.185	35.146	35.216	37.446	28.166	28.407	26.632	59.248	56.826	47.578	31.434	32.482	32.539	20.419	19.7	17.912	34.714	12.459	28.64	22.579	21.04	21.864	RHOMBOID-like protein 2	0.0122841	0.508355
EVM0023363	0	0.128	0.064	0	0	0	0	0	0	0	0	0	0.11	0.149	0.103	0	0	0	0	0	0	0	0	0	0	0	0	0	0	0	0	0	0	0	0	0	uncharacterized protein LOC111240954	0.0127383	NA
EVM0021081	0.099	0.092	0.122	0.214	0	0	0.143	0.131	0.109	0	0	0	0	0.051	0	0.455	0.232	0.369	0.153	0.307	0.262	0.263	0	0.183	0.553	0.581	0.597	0	0.107	0.043	0	0	0	0.827	0.547	0.864	pathogenesis-related protein 2-like	0.0128257	1.39024
EVM0002784	0.975	0.745	0.463	0.325	0.299	0	1.386	1.522	2.741	0	0.312	0.388	0.16	0.247	0.186	3.686	2.559	2.912	2.511	2.568	2.885	0.799	0.466	0.557	2.919	2.623	2.9	0	0	0	8.499	0	5.697	3.895	4.089	4.142	transcription factor BEE 3	0.0134667	1.23658
EVM0010805	45.951	43.224	42.408	20.83	17.117	18.798	44.58	45.573	44.303	49.647	49.123	43.366	36.071	36.319	34.371	51.287	51.575	49.807	28.756	30.052	28.143	46.899	45.512	41.125	33.628	34.529	35.689	25.447	23.925	23.366	23.117	38.318	39.692	32.806	31.723	31.705	uncharacterized protein LOC106767049	0.0136137	-0.285175
EVM0022904	0.299	0.417	0.46	0.162	0.298	0	1.596	1.976	2.356	0.259	0.155	0	1.059	0.859	0.853	0.504	0.308	0.335	0.694	0.697	0.396	0	0	0	0.327	0.617	0.361	0	0.323	0.259	0	0	0	0.125	0.445	0.412	protein ENHANCED PSEUDOMONAS SUSCEPTIBILTY 1-like	0.0141542	-1.35331
EVM0000732	11.814	11.883	11.875	6.014	6.142	6.761	17.605	17.973	17.171	10.963	11.237	11.428	16.532	16.675	15.429	13.37	13.903	13.582	27.246	27.632	28.568	19.458	18.565	13.699	15.827	15.907	15.419	9.691	10.887	9.608	12.936	15.088	13.97	14.054	14.718	14.675	transcription factor GTE8	0.0141611	0.371189
EVM0023695	19.816	20.232	18.846	8.423	7.078	9.529	38.363	38.59	41.581	11.547	9.614	9.926	37.592	35.352	39.404	48.416	44.748	52.415	88.114	86.269	89.443	18.319	18.046	23.854	47.517	46.939	52.141	14.92	13.489	13.6	79.859	46.575	41.398	34.706	36.985	37.779	proton pump-interactor 1	0.0149595	0.684658
EVM0025555	6.036	6.765	6.688	2.544	2.661	2.662	8.824	8.599	9.05	3.338	3.888	4.84	10.723	9.965	11.055	7.153	7.731	7.3	18.445	17.982	17.466	4.553	5.644	5.551	9.394	10.07	9.682	4.816	5.043	4.635	7.566	8.825	12.172	10.245	9.966	9.244	protein DA1-related 1	0.0152335	0.515624
EVM0021224	18.67	19.953	18.585	9.971	9.776	11.497	11.45	9.846	11.696	20.852	14.158	18.144	20.95	20.713	20.049	10.393	9.425	10.915	14.027	13.865	13.546	15.999	16.178	14.12	10.593	8.848	10.283	15.885	13.059	14.507	5.672	0	15.209	9.224	7.847	7.004	plastid division protein PDV2	0.0154363	-0.375366
EVM0030093	4.969	4.867	4.49	5.304	6.277	7.432	8.814	9.354	9.728	7.289	8.443	8.336	5.611	5.235	5.078	3.87	4.365	3.868	2.604	2.614	1.857	2.61	1.305	2.338	6.946	6.431	6.739	4.344	4.54	4.069	5.949	9.252	7.089	5.276	5.128	6.185	uncharacterized protein LOC106776513	0.0155757	-0.410318
EVM0004967	5.432	4.821	5.185	2.699	2.981	2.701	11.44	9.991	10.315	4.08	4.741	3.597	6.418	6.616	7	7.046	6.937	7.022	9.65	8.85	9.025	7.59	8.855	8.329	8.205	9.025	8.408	4.63	5.185	5.131	4.036	8.239	9.47	8.204	7.496	8.426	septin and tuftelin-interacting protein 1 homolog 1	0.0158088	0.34791
EVM0031988	3.448	2.868	3.05	0.986	0.908	1.269	9.171	8.322	9.187	1.807	0.812	2.19	5.816	6.31	6.143	8.074	7.504	7.58	6.938	7.56	6.56	3.466	3.842	5.554	10.177	8.915	9.357	3.162	2.907	2.597	5.53	10.75	10.709	10.463	9.59	7.666	AMSH-like ubiquitin thioesterase 1	0.0162416	0.55741
EVM0030874	1.74	1.72	1.708	0.692	0.637	1.154	4.288	4.182	4.444	1.233	1.108	0.736	3.149	2.868	3.335	3.229	3.385	3.262	2.686	3.003	3.557	3.216	3.752	4.35	4.345	4.211	4.134	1.372	1.51	1.14	4.025	2.347	1.798	5.086	5.053	4.544	pentatricopeptide repeat-containing protein At1g12300, mitochondrial	0.0167152	0.488093
EVM0028931	70.313	70.163	62.051	10.362	16.039	13.434	29.843	28.062	29.028	14.348	12.893	9.574	23.995	24.804	23.619	9.421	10.623	10.884	32.164	32.722	31.38	6.953	6.76	7.67	14.71	14.315	15.641	7.642	8.779	8.116	12.325	10.782	12.393	13.118	10.471	14.417	zinc transporter 6, chloroplastic	0.0180509	-0.850493
EVM0021349	9.586	10.084	9.773	4.803	4.105	5.494	15.972	17.191	17.46	13.751	13.51	10.256	10.903	10.873	10.964	16.109	14.637	17.749	16.11	17.096	18.286	11.395	10.587	9.41	17.344	16.623	18.286	13.499	12.561	12.512	15.711	10.472	17.051	15.992	14.58	13.564	uncharacterized protein LOC106773014	0.0181134	0.292144
EVM0019602	1.56	1.7	1.483	0.825	0.807	2.477	6.203	6.416	6.421	3.141	2.922	3.206	1.436	1.492	1.538	24.865	25.315	25.925	1.491	1.322	1.406	12.303	11.913	14.051	24.951	24.086	25.033	1.98	1.716	1.797	13.491	9.442	12.359	31.928	30.875	31.122	protein TSS	0.0181364	1.09371
EVM0024764	0.093	0.231	0.161	0	0	0.081	0.816	0.869	0.906	0	0	0	0.066	0.115	0.092	0.708	0.7	0.694	0.207	0.135	0.148	0	0	0	2.442	2.317	1.962	0.218	0.054	0.032	1.053	1.229	0	2.149	1.521	1.403	uncharacterized protein LOC106767905	0.0184841	1.42653
EVM0004396	0	0	0	0	0.187	0	0.054	0.041	0	0	0	0	0.033	0	0	0.403	0.772	0.56	0	0	0	0.499	0	0.348	0.091	0.179	0.113	0	0	0	2.655	0	1.187	2.826	1.677	2.07	uncharacterized protein LOC111240954	0.0186383	2.50601
EVM0002262	4.223	4.356	4.957	2.36	1.493	3.69	12.591	12.528	13.39	7.803	6.091	5.115	7.804	7.515	7.43	10.88	9.579	10.733	8.868	9.293	8.494	6.531	8.044	7.585	13.67	14.032	14.296	5.464	5.4	5.083	15.438	4.502	15.523	14.263	12.129	13.105	uncharacterized protein LOC106769699 isoform X1	0.018649	0.455311
EVM0025691	0	0.023	0	0	0.073	0	0	0.016	0	0	0	0	0	0	0	0	0.021	0.027	0	0	0	0	0	0	0.301	0.267	0.367	0	0	0	0	0	0	1.618	1.273	1.107	uncharacterized protein LOC111240954	0.0206271	4.94632
EVM0008473	0.833	0.282	0.28	0	0	0	0	0.134	0.084	0	0	0	0.215	0.093	0.15	0	0.089	0.113	0.094	0	0	0	0	0	0.037	0.048	0.061	0	0	0	0	0	0	0.127	0	0	galactan beta-1,4-galactosyltransferase GALS3	0.0207124	-2.63075
EVM0006667	8.062	8.058	8.247	3.041	3.135	3.165	9.38	8.351	8.244	7.412	6.777	6.692	14.388	13.391	13.262	10.182	9.951	10.028	18.148	17.283	17.067	8.979	10.302	8.133	9.963	10.306	10.252	7.599	7.977	7.606	6.367	12.997	12.804	9.365	9.669	10.033	protein SIP5	0.0209779	0.360515
EVM0031369	0	0	0	0	0	0	0	0	0	0	0	0	0.037	0	0	0	0	0	0.064	0.054	0	0	0	0	0	0	0	0	0.075	0.09	0	0	0	0	0	0.095	hypothetical protein LR48_Vigan05g013500	0.0210341	3.35279
EVM0028678	3.071	3.135	2.921	3.155	3.319	2.932	5.802	5.739	6.167	4.878	5.196	4.851	2.511	2.513	2.405	6.139	6.125	6.18	0.936	1.053	1.381	4.159	4.529	4.636	3.937	4.302	3.983	4.083	2.738	3.161	0	3.44	1.977	4.141	4.035	5.414	glycine-rich domain-containing protein 2	0.0212464	-0.411901
EVM0027661	0	0	0.153	0	0	0	0	0.329	0.138	0	0	0	0.177	0.051	0.062	0.153	0	0	0.154	0	0	0	1.547	0	0.726	0.158	0.501	0	0	0.432	0	0	0	0.417	0.424	0.458	uncharacterized protein LOC111240954	0.0215456	2.17999
EVM0030984	8.581	7.476	7.495	2.915	3.726	2.917	22.14	21.803	20.664	9.736	9.021	9.101	14.337	13.591	13.658	14.012	13.377	12.37	16.367	17.166	15.6	13.744	12.085	11.381	16.873	16.999	17.548	9.064	8.516	7.755	18.009	18.535	16.096	18.197	18.127	17.107	PRKR-interacting protein 1	0.021562	0.379439
EVM0016352	38.926	39.507	39.513	18.809	13.2	17.647	39.578	39.989	40.945	27.894	32.292	28.676	34.123	35.004	35.964	156.553	176.718	160.149	51.566	51.312	50.774	46.853	39.144	48.362	182.646	183.023	183.226	44.949	41.788	39.856	76.906	71.764	75.61	151.154	180.491	150.627	uncharacterized protein At3g49720	0.0224107	0.775698
EVM0030105	7.721	5.098	8.078	7.619	10.129	9.319	0.452	0.604	0.216	38.681	33.743	33.911	4.853	4.699	4.76	0	0	0	1.939	2.941	1.815	10.413	10.328	9.432	0	0	0	3.09	2.113	2.375	0	0	7.425	0	0	0	non-symbiotic hemoglobin 1	0.0227594	-1.71154
EVM0023649	0.033	0	0.014	0.097	0	0.048	0.168	0.187	0.21	0.155	0.139	0	0.016	0.014	0.017	0.891	0.893	1.067	0.097	0.069	0.178	0.119	0.208	0	1.124	1.121	1.088	0.026	0.048	0.058	0	1.476	0.565	1.178	1.236	1.192	photosystem I P700 apoprotein A1	0.0228554	1.30879
EVM0008688	1.262	0.997	1.274	2.484	0.914	3.48	1.855	1.214	1.651	2.389	0.954	2.97	3.662	3.347	4.674	1.973	1.485	2.056	2.987	1.428	0.761	1.222	0	0	1.172	1.24	0.554	0.537	0.496	0.995	6.5	0	0	0.961	1.368	1.901	uncharacterized protein LOC106767091	0.0228905	-0.804651
EVM0015399	6.836	6.586	7.232	7.585	7.757	7.696	0.141	0.129	0.162	3.885	5.161	5.795	9.215	9.017	9.055	2.69	2.262	2.543	33.392	32.482	33.239	9.59	9.98	7.585	2.367	2.459	2.156	16.181	15.779	15.832	0	8.039	7.392	1.1	0.995	1.254	ABC transporter I family member 1	0.0237968	1.09187
EVM0027211	17.978	17.016	17.327	7.934	5.477	8.437	22.975	25.354	27.012	14.841	18.734	18.975	16.382	16.642	16.863	26.919	25.289	26.909	17.512	17.662	19.798	17.08	25.623	18.984	28.041	27.303	29.645	20.785	20.797	19.542	19.465	17.659	13.531	29.221	31.74	32.044	hypothetical protein VIGAN_09129100	0.0250614	0.295904
EVM0027243	0.735	0.291	0.618	0.434	0.533	1.448	2.317	2.889	2.443	2.552	1.112	1.385	0.996	0.81	0.93	0.862	1.337	1.298	1.865	1.872	1.685	54.478	53.385	52.595	1.284	1.721	1.319	1.37	1.349	1.16	11.362	4.418	4.231	1.68	1.253	1.846	uncharacterized protein LOC106779925	0.0252027	3.11277
EVM0004770	9.146	8.81	8.627	6.844	7.237	8.161	2.447	2.877	4.022	45.058	40.699	41.615	3.244	2.874	3.509	14.046	15.828	16.171	15.927	14.861	16.86	214.946	217.98	203.927	16.898	16.035	16.741	5.906	6.688	5.194	45.726	31.112	31.502	21.911	17.704	18.2	caffeoylshikimate esterase	0.0252641	1.92836
EVM0020113	3.949	3.819	3.834	2.804	2.71	2.385	8.49	8.167	7.887	3.821	5.655	8.549	4.685	4.563	4.247	4.574	4.191	4.158	3.573	3.526	2.748	7.588	11.268	10.093	5.796	6.916	6.39	6.255	4.62	4.607	12.84	2.14	8.197	7.104	7.557	7.509	uncharacterized protein LOC106769319 isoform X1	0.025351	0.424094
EVM0032114	15.419	18.408	16.632	4.355	4.899	6.941	28.744	30.291	30.11	12.154	10.07	14.465	19.366	18.641	17.287	31.574	31.294	32.097	32.512	30.101	32.51	11.904	9.954	8.571	41.549	41.963	40.449	13.346	11.113	12.54	16.883	34.462	26.406	40.804	36.873	38.056	hypothetical protein LR48_Vigan01g257200	0.0253905	0.485878
EVM0013971	13.634	16.713	19.406	12.868	11.147	8.333	25.243	25.441	27.875	33.981	17.449	28.965	23.683	21.836	22.932	23.409	23.449	22.452	30.127	36.994	32.694	37.246	26.074	24.653	27.042	29.007	28.728	13.305	14.109	15.168	9.904	46.21	17.704	30.452	30.678	27.997	uncharacterized protein LOC106752931	0.0260605	0.335791
EVM0015688	34.901	35.406	33.918	19.753	20.609	20.728	110.832	109.285	116.691	40.9	36.715	35.573	45.076	43.739	43.507	52.319	53.741	56.182	115.106	111.309	113.981	84.6	80.688	74.434	61.378	59.74	63.259	44.439	41.63	40.797	36.622	63.464	61.722	63.075	57.143	65.41	chaperone protein ClpC, chloroplastic	0.0271253	0.4452
EVM0012210	9.503	8.926	9.905	3.777	2.997	5.474	22.723	24.804	23.181	8.77	13.885	8.098	5.547	4.993	5.186	24.128	25.304	25.109	6.675	7.395	6.982	9.292	6.729	8.707	25.926	26.044	26.482	4.05	5.289	4.854	30.673	39.753	26.653	103.478	101.364	99.549	transcription factor bHLH13	0.0282233	1.21663
EVM0014665	124.065	123.673	123.95	75.906	68.896	74.213	153.322	151.622	161.462	164.319	150.178	167.309	168.402	157.661	156.825	181.014	186.97	196.885	186.49	179.917	185.046	113.595	105.429	140.906	193.143	191.563	201.342	136.68	133.658	140.181	100.689	197.522	167.713	228.131	229.853	226.032	probable NADH dehydrogenase	0.029084	0.241439
EVM0026073	0.286	0.356	0.088	0	0.285	0.465	0.124	0.126	0.159	0.746	0.149	0.556	0.508	0.603	0.623	0.308	0.421	0.214	30.845	29.781	30.625	0.381	0.667	0.266	0.192	0.068	0.375	0.503	0.413	0.559	4.056	2.366	0.906	0.54	0.488	0.659	cytochrome P450 78A5	0.029631	4.10709
EVM0023403	0	0	0	0	0	0	0	0.032	0	0	0	0	0	0	0	0.045	0	0	0	0	0	0	0	0	0.071	0.046	0.029	0	0	0	0	0	0	0.122	0.062	0.134	uncharacterized protein LOC111240954	0.0298303	2.59119
EVM0020076	0.662	0.444	0.539	0.115	0.211	0.574	1.361	1.46	1.378	1.011	1.211	1.028	0.301	0.207	0.178	1.155	0.857	1.028	1.034	0.769	0.808	2.116	2.222	1.474	2.125	2.071	2.208	0.496	0.439	0.459	0	0.875	1.676	0.532	0.744	0.829	ATP synthase CF1 beta subunit	0.0303672	0.605634
EVM0029457	7.108	6.463	7.379	2.523	4.49	5.724	10.007	10.313	10.367	9.439	12.925	13.074	7.826	7.853	7.316	8.065	7.679	7.252	12.426	11.807	11.903	6.621	4.346	6.055	10.205	9.978	9.858	10.371	9.014	8.157	17.608	10.269	14.753	8.394	9.002	8.51	DExH-box ATP-dependent RNA helicase DExH16, mitochondrial isoform X2	0.0305686	0.29817
EVM0012830	0	0	0	0	0	0	0	0.049	0.021	0	0	0	0	0	0	0.091	0.153	0.221	0	0	0	0	0	0	0	0	0	0	0	0	0	0	0	0	0	0	uncharacterized protein LOC111240954	0.0307744	NA
EVM0012261	2.527	3.026	2.895	1.564	0.54	1.369	5.162	5.016	5.948	3.134	3.567	3.973	1.569	1.706	1.839	3.382	2.868	3.505	2.071	2.013	1.916	2.885	4.488	6.7	4.194	5.05	5.018	3.012	2.732	2.428	2.557	8.948	6.857	4.083	4.307	4.071	_	0.0307946	0.45244
EVM0004914	0	0	0	0	0	0	2.189	1.462	1.574	0	0	0	0	0	0.235	0.582	0.557	0.354	0	0	0	0	0	0	0.23	0.602	0.382	0	0	0	0	0	0	0	0	0	protein RADIALIS-like 3	0.0318461	-2.51787
EVM0002741	1.52	0.858	0.853	1.197	0.551	1.398	4.205	4.349	4.286	1.919	3.066	3.579	0.752	0.719	0.71	17.379	18.056	14.727	2.685	2.868	2.567	2.945	3.15	4.788	17.126	16.874	15.554	1.133	1.262	0.88	20.886	12.181	10.5	11.269	12.483	12.724	ultraviolet-B receptor UVR8 isoform X2	0.0319219	0.922578
EVM0023117	11.289	11.893	10.844	2.004	2.397	4.612	23.253	23.795	22.392	8.353	4.619	4.313	17.757	18.842	17.245	29.39	26.735	24.464	34.481	36.338	37.318	3.944	8.052	7.556	36.984	35.362	34.779	11.162	9.47	7.869	26.217	15.29	24.604	18.525	19.868	18.655	probable serine/threonine-protein kinase PIX7 isoform X3	0.0324494	0.548757
EVM0014873	3.423	3.795	3.581	1.853	1.462	2.649	7.379	7.225	5.957	1.91	3.305	3.007	7.609	6.593	6.409	7.66	8.02	7.531	6.29	6.151	6.122	0.977	2.089	3.857	8.267	8.608	7.83	4.903	4.537	4.243	15.585	4.04	10.06	10.444	10.988	9.283	putative methylesterase 11, chloroplastic	0.0329885	0.475694
EVM0022640	0	0	0.232	0.815	0.75	1.632	0.217	0.664	0	0	0	0.975	0	0	0.094	17.577	18.386	17.431	0	0	0.499	2.006	0	0	15.477	15.32	17.289	0.22	0	0.327	0	12.441	9.533	35.633	43.623	36.735	hypothetical protein VIGAN_04036400	0.032996	1.68595
EVM0015248	14.245	15.001	13.353	18	15.532	17.827	39.718	38.919	39.703	20.142	21.251	20.852	16.248	15.533	13.383	13.246	13.146	12.546	1.503	2.156	2.757	17.991	20.991	14.785	7.373	7.763	7.011	22.664	21.594	19.237	12.267	11.446	24.12	20.454	23.167	22.16	pentatricopeptide repeat-containing protein At4g35850, mitochondrial	0.0330938	-0.467161
EVM0033630	2.561	3.18	2.599	3.399	3.869	5.639	0.334	0.401	0.343	5.449	5.584	5.027	3.648	3.683	3.305	1.243	0.778	1.172	181.039	186.744	174.939	2.641	2.311	3.526	1.045	1.248	1.331	4.475	4.257	4.516	2.341	25.936	16.213	0.623	0.915	1.749	uncharacterized protein LOC106753959	0.0334215	3.56007
EVM0014075	11.525	12.921	11.915	5.052	3.348	4.045	27.116	29.224	27.75	7.127	5.046	8.699	7.646	7.44	7.536	19.607	21.086	21.465	12.266	13.119	12.07	5.469	5.8	7.62	26.923	27.562	27.292	18.25	18.967	17.654	10.576	18.504	20.086	30.719	34.905	33.76	zinc finger CCCH domain-containing protein 43	0.0337465	0.517783
EVM0014131	2.643	3.129	2.275	0.532	1.47	1.065	33.658	29.169	32.4	1.28	0.511	0.318	0.174	0.379	0.275	5.286	6.654	6.059	0.61	0.255	0.652	0	0	1.825	35.015	37.555	32.979	2.447	1.329	2.027	20.896	12.187	6.225	65.174	60.954	63.027	xanthoxin dehydrogenase isoform X3	0.0337526	1.4309
EVM0025290	6.947	5.789	6.084	3.777	3.236	4.692	30.68	31.251	31.873	6.682	8.131	5.139	11.414	10.999	11.164	14.004	14.015	13.655	41.542	40.093	39.974	8.01	7.103	8.93	24.888	26.484	24.205	6.762	7.066	6.107	17.041	15.901	19.038	16.272	16.091	15.17	homeobox protein knotted-1-like 3 isoform X1	0.0340406	0.633973
EVM0025999	0.061	0	0	0	0	0.263	0	0	0	0	0	0	0	0.025	0	0	0	0	0	0.063	0	9.696	8.674	12.16	0.059	0	0.098	0.071	0.087	0	0	0	1.536	0	0	0	PREDICTED: uncharacterized mitochondrial protein AtMg00810-like	0.0352076	6.53858
EVM0026839	1.049	0.558	0.924	1.946	5.972	2.597	9.001	11.762	10.287	18.724	11.84	17.844	0.638	0.493	0.521	5.89	7.581	10.294	0.557	1.088	0.397	73.428	84.742	82.301	10.059	12.193	11.588	1.93	2.591	1.3	25.468	29.706	7.587	5.02	4.085	4.413	hypothetical protein VIGAN_UM007100	0.035413	1.60396
EVM0001029	0	0	0	0	0	0	5.464	4.297	4.221	0	0.587	0.731	0.05	0.029	0	0	0	0	0.263	0.146	0.187	0	0	0	0.034	0.09	0.057	0.083	0	0	0	0	0	0	0	0	uncharacterized protein LOC111240954	0.0358377	-4.16048
EVM0026396	0	0	0	0	0	0	0.048	0.182	0.228	0	0	0	0.088	0.068	0.02	0.202	0.194	0.307	0.204	0.256	0.109	0	0	0	0.24	0.288	0.332	0	0	0	2.333	0	0	0.828	0.842	0.606	uncharacterized protein LOC111240954	0.0360876	2.17507
EVM0026165	0.609	0.252	0.626	0	0	0	0	0	0	0	0	0	0.216	0.25	0.101	0	0	0	0	0.105	0.135	0	0	0	0	0	0	0.119	0	0	0	0	0	0	0	0	hypothetical protein LR48_Vigan01g167200	0.0361078	-2.51638
EVM0018790	2.029	0.986	1.197	1.146	2.11	1.147	4.077	4.669	3.028	3.062	3.302	2.741	1.126	1.812	2.06	2.601	3.114	2.635	4.375	4.393	3.628	0	1.645	1.31	4.506	3.87	4.051	2.273	1.399	2.756	4.998	0	2.234	7.684	6.764	6.496	_	0.0362939	0.542104
EVM0021179	0	0.028	0.028	0	0	0.293	2.214	2.327	2.547	0	0.094	0.117	0.016	0.028	0.056	1.718	1.99	1.718	0.084	0.094	0.15	0.24	0.14	0.167	3.149	3.355	3.216	0	0.033	0.039	0	4.471	2.855	4.155	3.689	3.778	uncharacterized protein LOC111240954	0.0366178	1.16863
EVM0004020	0.321	0.171	0.34	0.199	0.366	0.398	1.485	1.742	2.034	0	0	0	0.195	0.132	0.091	3.046	3.566	3.497	0.342	0.191	0.122	0	0	0	5.83	5.051	4.328	0.054	0.132	0.08	5.203	0	0	8.615	8.059	8.115	uncharacterized protein LOC106778697	0.0373461	1.39127
EVM0000037	0	0.044	0	0.61	0.421	0.611	4.763	5.129	5.776	0	0.586	0	0.1	0.116	0.035	1.299	1.203	1.474	8.127	7.86	7.059	0	0.219	0.262	0.96	0.941	1.136	2.476	2.895	2.936	3.993	2.329	4.461	0.885	0.42	0.779	probable WRKY transcription factor 28	0.0375144	1.10672
EVM0015733	0.069	0.298	0.296	0.148	0.273	0.148	0.198	0.242	0.152	0	0.142	0.177	0.948	0.971	0.902	0.337	0.242	0.307	1.699	1.457	1.727	0	0.213	0.254	0.2	0.327	0.166	0.401	0.494	0.416	0	0	0.867	0.918	0.817	0.883	probable polyamine oxidase 5	0.0378323	0.889723
EVM0001838	0	0	0	0	0	0	0	0	0	0	0	0	0	0	0	0	0	0	0	0	0	0	0	0	1.471	0.549	0.348	0.253	0.311	0	0	0	0	0	0	0	uncharacterized protein LOC111240954	0.0378661	NA
EVM0006332	0	0	0	0	0	0	0	0	0	0	0	0	0	0	0	0	0	0	0	0	0	0	0.575	0	0.135	0.294	0.224	0	0	0	0	0	0	0	0	0	uncharacterized protein LOC111240954	0.0384658	NA
EVM0001197	0.495	0.307	0.204	0.357	0.658	0	0	0.218	0	0	0	0	0.527	0.678	0.697	0.811	0.485	0.246	0	0	0.328	0	0	0	0.482	0.315	0.532	0.193	0.119	0	0	0	0	0.138	0.422	0.456	xyloglucan 6-xylosyltransferase 2	0.0385767	-0.928922
EVM0013392	0	0.091	0	0	0	0	0	0	0	0	0	0	0	0	0	0	0	0	0	0	0	1.554	0.907	1.624	0	0	0	0	0	0	0	0	0	0.122	0.124	0	uncharacterized protein LOC111240954	0.0395933	5.57269
EVM0019506	10.151	10.759	11.011	5.306	3.488	4.551	23.76	24.162	20.74	16.405	17.836	14.955	9.809	10.321	9.698	50.212	51.801	52.414	16.711	17.977	14.163	11.189	8.159	11.693	62.884	66.716	66.204	14.45	12.614	13.669	34.711	34.703	37.671	40.315	38.921	40.117	15-cis-zeta-carotene isomerase, chloroplastic	0.0397598	0.644088
EVM0031020	12.578	12.344	11.1	7.039	5.445	7.35	19.267	19.054	20.504	14.065	13.129	11.344	18.28	18.12	18.343	15.773	15.606	14.319	20.387	20.894	19.279	20.328	22.107	19.059	15.333	15.995	16.453	11.144	11.001	10.711	10.678	17.125	20.876	16.178	15.694	14.918	auxin response factor 1	0.0418082	0.233191
EVM0003241	9.219	9.795	9.561	4.436	5.988	4.292	13.334	11.837	12.441	15.41	13.635	12.908	10.634	9.808	10.215	12.124	11.332	11.832	12.914	12.08	13.362	18.917	19.101	18.25	12.725	12.853	13.865	8.997	6.595	7.289	9.674	9.027	21.615	9.495	10.706	11.001	uncharacterized aarF domain-containing protein kinase At5g05200, chloroplastic	0.0426354	0.275113
EVM0027129	0.125	1.088	0.617	0	0	0	0	0	0	0	0	0	3.018	2.52	2.798	0.154	0.147	0.374	6.827	7.53	9.296	1.333	0	0	0.122	0.159	0	1.612	1.263	1.086	0	8.271	0	0	0	0	CEN-like protein 2	0.0428554	1.79035
EVM0028266	2.962	3.747	4.044	1.533	0.817	1.695	8.694	8.462	8.314	3.621	3.564	3.376	7.757	7.333	7.415	8.262	8.571	10.044	9.793	9.064	8.056	1.786	2.895	3.872	8.655	8.8	9.155	4.559	3.866	3.75	7.388	9.849	8.49	10.703	10.221	11.146	importin-9 isoform X1	0.0429329	0.398022
EVM0010402	0	0	0	0	0	0	0	0	0	0	0	0	0	0	0	0	0	0	0	0	0	0	0	0	1.808	1.488	1.22	0	0	0	0	0	0	0	0	0	uncharacterized protein LOC111240954	0.0434976	NA
EVM0000846	0	0	0	0	0	0	0.269	0.206	0.516	0	0	0	0	0	0	0.286	0.274	0	0	0	0	0	0	0	0.17	0.148	0	0	0	0	0	0	0	0	0	0	Carbon catabolite repressor protein 4-like 2	0.0442503	-2.2861
EVM0001628	0.33	0.254	0.31	0.408	0.313	0.272	2.215	1.843	2.123	0.873	0.915	0.407	0.178	0.291	0.195	1.525	1.313	1.361	0.916	0.734	0.625	0.837	0.977	1.283	1.796	1.748	1.874	0.736	0.566	0.573	0	3.115	1.591	1.474	1.687	2.256	uncharacterized protein At1g66480	0.0444572	0.591244
EVM0007024	0	0	0.171	0	0	0	0.16	0.244	0	0	0	0	0	0	0	0	0	0	0	0	0	0	0	0	0	0	0	0	0	0	0	0	0	0	0	0	uncharacterized protein LOC111240954	0.044536	NA
EVM0025405	1.551	1.252	1.818	1.008	2.164	3.025	12.006	13.134	14.171	1.077	1.935	0.803	4.676	5.067	5.781	2.763	3.468	4.865	48.176	57.686	68.411	4.131	3.856	3.454	1.962	1.578	2.624	11.987	12.855	18.573	0	5.125	1.964	0.779	0.925	1.856	trihelix transcription factor GT-3b	0.0446255	1.61011
EVM0027560	1.453	1.49	1.169	2.462	1.762	1.369	0.876	0.947	1.609	6.579	6.043	7.523	1.882	1.583	1.946	14.513	13.008	15.661	2.193	2.49	2.933	10.095	12.956	15.943	1.199	1.366	0.865	25.594	24.947	27.077	7.158	12.524	7.997	1.27	1.83	1.163	photosystem I assembly protein Ycf4	0.0450066	0.962966
EVM0033365	0	0	0	0	0	0	0	0	0	0	0	0	0	0	0	0	0	0	0	0	0.073	0	0	0	0.053	0	0.044	0	0	0	0	0	0	0	0	0	7-methylxanthosine synthase 1-like	0.0452025	NA
EVM0017944	1.71	1.344	1.335	0.605	0.278	1.059	6.613	7.297	6.417	1.454	3.194	2.892	0.52	0.947	0.607	3.817	4.477	4.64	2.813	2.897	2.639	1.116	1.302	1.555	5.145	5.526	5.23	1.349	1.107	0.485	5.933	4.614	2.651	10.466	9.813	8.611	guanine nucleotide-binding protein alpha-1 subunit isoform X1	0.045367	0.574034
EVM0008554	0.432	0.536	0.533	0	0	0	0	0	0	0	0	0	0.817	0.769	0.501	0	0	0	0	0.149	0	0	0	0	1.261	0.549	0.348	1.011	1.245	0	0	0	0	1.206	1.962	1.06	uncharacterized protein LOC106766301	0.045828	1.29285
EVM0016076	0	0	0	0	0	0	0	0	0	0	0	0	0	0	0	0	0.1	0	0	0	0	0	0	0	0.124	0.054	0	0	0	0	0	0	0	1.419	0.866	0.624	uncharacterized protein LOC111240954	0.0461793	4.94813
EVM0001795	2.846	2.447	2.228	3.082	3.927	3.084	10.182	10.623	10.973	13.303	12.295	12.189	2.369	2.542	2.72	1.547	2.126	0.654	3.122	3.124	2.832	15.164	8.166	7.721	0.826	0.731	1.191	3.077	2.525	2.185	0	0	0	1.559	1.772	1.814	uncharacterized protein LOC106761201	0.046277	-0.828926
EVM0003123	0	0	0	0	0	0	0	0	0	0	0	0	0	0	0	0.256	0.123	0	0	0	0	0	0	0	0.102	0.199	0.168	0	0	0	0	0	0	0.699	0.356	0.384	uncharacterized protein LOC111240954	0.0464036	2.33179
EVM0006214	2.961	3.218	3.881	1.603	1.475	3.208	2.78	5.877	7.174	0	0	0	2.888	4.259	3.955	18.646	18.295	19.35	8.032	7.872	4.665	3.944	4.601	0	17.288	15.416	13.42	4.118	2.134	3.212	20.974	0	9.373	17.672	17.976	18.74	pentatricopeptide repeat-containing protein At3g61360	0.0465814	0.766966
EVM0030918	0	0	0	0	0	0.799	0	0	0	0	0	0	0	0.038	0.046	0.113	0.108	0.138	0	0	0	13.745	10.883	13.681	0.045	0	0.074	0	0	0	0	0	0	0	0	0	uncharacterized protein LOC106755531	0.0466189	4.95142
EVM0003222	0.285	0.354	0.263	0.154	0.993	0.309	1.769	1.35	1.38	0.989	2.073	1.106	0.707	0.629	0.548	0.262	0.335	0.16	5.562	6.389	6.47	1.896	1.328	1.321	0.156	0.158	0.229	0.792	0.77	0.865	0	2.353	1.803	0.06	0.121	0.197	ribulose bisphosphate carboxylase/oxygenase activase 2, chloroplastic	0.0468235	1.1568
EVM0006498	0	0	0	0	0	0.152	0.89	0.587	0.814	0	0	0	0	0	0	0.043	0.041	0	0	0	0	0	0	0	0.085	0.067	0.085	0	0	0	0	0	0	0	0	0.064	uncharacterized protein LOC111240954	0.0468807	-3.06959
EVM0032994	0	0	0.098	0	0	0	0	0	0	0	0	0	0.226	0.147	0.099	0	0	0	0	0	0	0	0	0	0.097	0.101	0.128	0	0	0	0	0	1.007	0.466	0.406	0.439	uncharacterized protein LOC111240954	0.0471741	2.21369
EVM0024782	1.757	1.403	1.549	1.268	0.667	0.725	7.203	6.127	5.607	0.581	0.348	0.867	3.978	4.247	4.18	3.033	3.398	2.75	4.566	4.081	3.941	0.446	0.26	0.621	4.336	4.55	5.158	1.421	1.086	1.816	4.742	8.297	6.357	7.36	7.843	7.704	transcription termination factor MTEF1, chloroplastic	0.0478284	0.585988
EVM0009176	22.284	20.437	22.451	21.07	17.956	20.565	12.56	13.299	13.504	51.713	49.218	45.101	23.563	24.189	22.029	9.446	9.896	9.33	59.658	59.699	50.756	78.074	75.414	75.354	9.994	10.923	10.308	26.307	25.368	28.146	23.824	43.668	19.772	6.742	9.007	6.967	protein-L-isoaspartate O-methyltransferase 1 isoform X2	0.0483962	0.601496
EVM0008727	0	0.028	0	0	0	0.098	0.182	0.139	0.125	0	0	0	0	0.046	0.056	0.111	0.106	0.168	0.056	0.047	0.06	0	0	0	0.395	0.244	0.472	0	0	0	0	0	0	0.453	0.576	0.332	receptor-like protein 12	0.0491547	1.3151
EVM0013492	3.384	2.48	3.285	1.441	1.658	2.284	8.909	8.49	8.386	1.926	2.192	1.867	5.254	5.346	5.652	9.917	10.772	9.322	5.709	6.043	5.63	2.364	0.862	1.853	10.445	9.171	10.794	4.742	4.678	4.621	6.287	11	9.833	10.13	10.871	12.665	guanylate-binding protein 4 isoform X1	0.0493066	0.464197
EVM0017823	6.343	6.394	6.707	3.211	3.94	2.678	8.566	9.92	8.211	6.292	4.455	3.84	8.737	8.362	7.779	4.757	5.962	5.783	10.011	9.445	9.563	9.655	4.865	5.504	6.012	5.788	6.007	6.223	6.116	4.933	11.67	13.612	8.344	6.279	6.107	5.536	GATA transcription factor 24	0.0496718	0.277415
EVM0031479	0	0	0	0	0	0	0.342	0.391	0.982	0	0	0	0	0.061	0	0.363	1.392	0.883	0	0.153	0.196	1.575	0.919	1.097	1.294	0.564	0.715	0	0	0	8.375	0	0	1.981	1.259	0.816	uncharacterized protein LOC111240954	0.0499209	2.10158
EVM0009845	18.604	19.341	18.527	10.439	8.869	9.108	0	0.164	0.137	24.032	14.14	19.524	22.58	23.011	22.023	0.076	0.073	0.369	0	0.128	0.246	10.536	8.836	11.929	19.034	18.863	16.731	20.773	17.551	18.235	24.515	12.255	25.041	38.93	41.496	40.395	uncharacterized protein LOC106756765 isoform X1	0.0499474	0.625272
EVM0000309	0	0.103	0.102	0	0	0	0.573	0.438	0.458	0	0	0	0	0.102	0	1.016	0.487	0.494	0.615	0.515	0.548	0	0	0	0.684	1.052	0.6	0.097	0	0	9.371	0	0	2.493	1.691	2.588	uncharacterized protein LOC111240954	0.0500601	2.42442
EVM0022434	0.952	1.008	0.794	0.485	0.223	0.121	2.491	2.346	3.225	1.166	0.582	0.87	0.914	1.081	1.489	1.41	1.318	1.422	0.729	0.755	1.151	0.895	1.392	0.623	2.629	2.546	2.887	1.967	1.816	1.506	1.586	0	1.418	2.861	2.433	3.608	tyrosine decarboxylase 1	0.0508114	0.492291
EVM0022792	3.963	3.691	3.904	3.933	3.949	5.248	7.185	7.549	7.558	18.915	19.459	16.53	2.557	2.737	2.721	15.181	15.674	15.577	4.606	5.453	5.074	28.439	24.972	27.986	18.716	17.707	18.734	4.834	5.196	5.779	14.033	10.913	2.09	12.677	11.535	12.21	cysteine synthase 2	0.0509236	0.563002
EVM0002512	5.495	5.347	5.471	3.897	2.69	4.178	9.616	10.375	9.538	6.248	7.886	7.489	6.907	6.735	6.723	7.857	7.79	9.024	6.973	6.601	6.352	8.902	6.392	6.68	8.583	9.195	8.57	7.414	6.67	7.306	9.105	6.372	11.392	8.721	8.762	7.218	uncharacterized protein LOC106766701 isoform X1	0.0513725	0.196047
EVM0010900	0	0.154	0	0	0	0	0.143	0	0.137	0	0	0	0	0	0	0	0	0	0.307	0.513	0.328	0	0	0	0.181	0.079	0	0	0	0	0	0	0	0.207	0	0	uncharacterized protein LOC111242094	0.0515766	1.89577
EVM0032362	0	0	0	0	0	0	0.043	0	0	0	0	0	0	0	0	0	0.066	0.028	0	0.039	0	0.199	0	0.139	0.009	0.012	0	0	0	0	0	0	0	0	0.128	0.069	uncharacterized protein LOC111240954	0.0516863	2.11871
EVM0001693	0	0	0	0	0	0	0.025	0.019	0.024	0	0	0	0	0	0	0	0	0	0	0	0	0	0	0	0	0	0.035	0	0.032	0	0	0	0	0.331	0.262	0.121	uncharacterized protein LOC111240954	0.0517561	3.52172
EVM0009865	1.42	1.617	1.373	0.205	0.377	0.308	1.614	1.712	2.124	2.137	1.28	1.716	1.343	1.761	1.553	1.92	1.477	1.414	0.528	0.86	0.628	1.009	1.324	1.406	2.43	2.258	2.766	1.248	0.99	1.726	1.341	1.565	1.798	4.323	5.083	5.317	uncharacterized protein ycf45	0.0522066	0.529801
EVM0012864	0.978	0.643	0.922	0.498	0	0	1.462	2.638	1.592	0	0	0.596	3.1	2.387	2.772	2.755	2.639	3.35	5.276	5.966	5.95	0.613	1.43	2.134	3.469	3.547	3.475	0.808	0.497	0.798	0	7.601	1.456	0.867	0.49	0.635	epoxide hydrolase 1-like	0.0530914	0.773493
EVM0022183	3.79	3.56	3.74	1.284	1.707	2.571	12.145	12.848	11.167	2.288	3.016	1.877	6.873	6.771	6.436	13.442	14.271	11.665	8.336	8.855	7.257	4.213	3.687	3.914	15.343	13.829	15.452	4.631	4.607	5.376	9.336	2.178	13.351	15.788	17.744	14.56	protein trichome birefringence-like 35	0.0531419	0.495961
EVM0030817	6.573	6.787	5.377	7.191	6.342	5.397	19.583	19.407	18.695	10.088	6.331	4.299	7.558	8.046	7.323	2.72	2.687	2.583	3.86	3.302	2.845	4.423	4.73	3.595	4.948	4.443	4.849	12.396	12.665	11.287	3.92	9.145	7.007	2.318	3.183	2.675	dynein light chain 1, cytoplasmic	0.0533233	-0.532916
EVM0007800	12.381	11.549	12.951	2.718	2.956	3.709	21.292	20.384	22.116	1.981	2.136	1.773	14.126	15.475	13.894	20.4	19.673	19.686	10.4	8.524	10.142	4.255	7.447	4.659	29.258	30.619	32.132	9.889	10.609	11.586	9.699	22.626	24.561	28.101	25.959	27.627	uncharacterized protein LOC106775258	0.0537108	0.491118
EVM0013182	2.287	2.109	2.373	0.976	0.691	1.126	10.53	10.348	9.25	0.722	0.793	0.897	2.176	1.944	1.912	10.73	10.461	9.214	1.805	1.762	1.839	1.846	1.723	1.801	15.419	15.766	15.692	1.319	1.274	1.083	9.819	6.871	6.582	16.894	16.151	16.716	receptor protein-tyrosine kinase CEPR2	0.0539599	0.774644
EVM0000150	8.76	8.552	7.942	3.2	3.05	4.117	17.254	17.248	15.225	3.847	4.5	4.782	8.629	9.021	8.785	14.329	15.836	16.237	7.46	7.911	7.771	5.06	4.1	5.289	22.44	22.968	21.833	5.933	6.085	5.678	16.446	8.72	15.367	26.919	25.809	25.407	glutamic acid-rich protein isoform X2	0.0556016	0.493563
EVM0003482	0	0	0	0	0	0	0.683	0.261	0.327	0	0.615	0	0.629	0.182	0.147	0.363	0.348	0	0.183	0.767	0.784	3.15	0.919	1.097	0.288	0.188	0	0	0.213	0.257	0	0	0	0	0.252	1.089	uncharacterized protein LOC111240954	0.0572262	1.36974
EVM0019561	4.874	4.909	5.478	2.932	1.619	3.051	12.764	13.424	13.555	4.512	5.068	4.347	7.568	7.233	7.32	14.605	15.423	15.895	8.461	8.428	8.226	7.213	5.049	4.02	15.901	17.355	15.969	5.518	5.777	5.78	10.74	10.738	11.656	18.099	16.611	15.903	protein NLRC3	0.0575103	0.405084
EVM0009325	0.918	1.14	1.029	1.445	1.33	0.362	5.397	4.71	4.619	4.634	1.388	1.728	1.716	1.611	1.327	4.305	3.436	2.866	2.483	1.991	3.652	0	1.037	2.477	2.557	2.705	2.42	1.368	0.721	0.724	0	0	2.112	2.096	2.274	1.997	uncharacterized protein LOC106754728	0.0577643	-0.522033
EVM0007864	2.549	3.384	2.602	0.888	0.467	0.889	3.148	2.869	2.888	0.407	1.341	0.607	4.801	5.238	5.198	8.388	7.206	7.921	4.469	4.225	3.809	0.624	1.093	0.435	8.852	8.253	8.451	1.716	2.069	2.085	1.66	3.873	6.677	12.958	10.585	12.083	helicase-like transcription factor CHR28	0.0579701	0.627529
EVM0007470	0	0	0	0	0	0	0	0	0.124	0	0	0	0	0	0	0	0.132	0.167	0	0	0	0	0	0	0.145	0.214	0.15	0.044	0	0	2.115	0	0	0.5	0.445	0.344	uncharacterized protein LOC111240954	0.0580265	3.22568
EVM0004124	0	0.57	0.377	0	0	0	0.177	0.27	0.169	0	0	0	0.217	0	0.228	2.631	1.62	2.284	0.19	0.317	0.609	0	0	0	2.381	2.139	1.109	0.358	0.22	0.265	0	10.108	3.873	1.793	2.085	0.845	uncharacterized protein LOC111240954	0.0580472	1.62181
EVM0016442	7.992	8.076	8.901	2.943	2.966	2.524	15.775	17.439	18.454	5.616	5.653	7.037	7.184	7.246	7.3	18.088	17.668	20.394	6.7	7.049	8.284	5.171	7.039	8.407	18.874	18.701	19.108	9.814	10.074	11.736	12.834	10.693	12.29	21.302	21.227	20.373	IAA-alanine resistance protein 1	0.0582431	0.390136
EVM0009144	19.358	20.7	20.148	8.732	6.965	10.487	21.355	22.708	23.001	15.4	11.463	9.746	21.123	20.909	19.206	33.198	31.956	32.326	39.255	38.841	38.162	15.039	10.862	8.482	30.052	29.488	29.784	13.617	12.014	12.132	45.703	26.654	15.318	25.785	27.03	25.244	hypothetical protein VIGAN_01017100	0.0589795	0.346489
EVM0000986	0	0	0	0	0	0.235	0.188	0.527	0.301	0	0	0.281	0.077	0.045	0.027	0	0.064	0.081	0.202	0.113	0.144	0	0	0	0	0.069	0	0	0	0	0	0	0	0.091	0	0.1	uncharacterized protein LOC111240954	0.0593311	-1.34462
EVM0026660	0.565	0.858	0.31	0.272	0	1.361	3.628	5.983	5.008	0.872	1.045	1.301	0.713	0.465	0.406	2.624	2.365	3.471	2.103	1.434	1.166	0	0	0	2.658	2.196	2.429	0.883	0.272	0.981	0	0	0	0.736	1.605	1.272	hypothetical protein VIGAN_02322500	0.0597756	-0.817118
EVM0017892	91.191	89.968	85.581	12.61	11.33	12.42	22.134	21.018	20.756	11.232	12.112	11.967	27.722	27.075	25.392	187.116	186.32	177.831	105.97	104.608	100.34	4.924	6.033	8.406	158.98	161.973	153.941	12.99	11.459	11.31	130.948	85.534	71.978	183.813	178.391	178.738	hypothetical protein VIGAN_10056800	0.0599204	0.692216
EVM0015141	2.324	2.033	2.28	0.915	0.632	0.458	2.563	2.795	3.042	0	0.439	0.273	3.672	4.536	3.911	4.477	4.226	3.708	8.252	9.699	8.197	2.251	1.313	2.352	3.34	3.66	2.638	0.557	0.837	0.642	0	3.491	2.675	5.22	5.4	3.695	uncharacterized protein LOC106765797 isoform X2	0.0602798	0.602888
EVM0007695	0.347	0.518	0.257	0.602	0.554	0.301	1.926	1.9	1.847	0	0.867	1.439	0.197	0.057	0.069	9.987	6.786	8.82	0.086	0.072	0.369	0.74	0.432	1.547	8.518	7.951	7.333	0.163	0.3	0.121	3.937	0	7.037	11.522	12.904	12.279	histone H3.v1	0.0603514	1.04599
EVM0023504	0.367	0.228	0.377	0	0.488	0.53	3.393	1.997	2.575	0	0.509	0	0.217	0.226	0.182	4.284	4.248	3.472	0.379	0.254	0.243	0	0	0.454	3.542	3.579	3.45	0.287	0.176	0	0	4.043	3.098	10.863	10.008	13.065	uncharacterized protein LOC106765717	0.0610577	1.21049
EVM0019992	0	0	0	0	0	0	0.077	0	0.074	0	0	0	0	0	0	0	0	0.199	0	0	0	0	0	0	0	0	0	0	0	0	0	0	0	0	0	0	protein TERMINAL FLOWER 1	0.062047	NA
EVM0021356	0.113	0.187	0.139	0.326	0.15	0	1.306	1.13	1.168	0.523	0.157	0.195	0	0.046	0.094	0.555	0.576	0.844	1.074	1.329	1.149	0	0	0	0.935	1.222	0.577	0.353	0.271	0.392	0	0	0.954	1.704	1.541	0.832	mechanosensitive ion channel protein 10	0.0623741	0.715831
EVM0017178	11.839	10.828	11.498	4.72	4.045	6.352	23.143	21.549	22.809	8.611	8.285	8.174	14.664	15.614	16.062	17.916	19.947	17.458	24.233	22.381	22.386	8.008	4.672	4.464	21.722	21.985	20.953	15.228	13.543	14.806	25.555	9.936	17.13	19.706	17.996	18.128	GPI mannosyltransferase 1 isoform X1	0.0636203	0.314513
EVM0020948	5.429	5.371	5.676	0.199	0.917	0.997	27.323	26.544	26.803	0.639	0.191	0.477	3.623	3.838	3.293	10.91	11.154	10.721	11.353	9.977	9.033	2.451	2.86	2.732	11.215	10.824	11.269	0.377	0.531	0.559	10.428	9.123	12.816	81.162	81.696	74.797	salicylate carboxymethyltransferase	0.0638798	1.25194
EVM0005834	4.241	4.16	4.132	1.73	1.96	2.442	9.764	10.202	9.666	3.556	3.75	3.766	6.7	6.478	5.686	5.676	4.894	5.064	7.088	7.461	6.767	3.165	2.929	3.27	6.339	6.272	6.545	6.646	6.585	6.596	6.965	4.739	8.56	8.048	8.379	7.921	nuclear pore complex protein GP210 isoform X2	0.0644245	0.28382
EVM0001009	0.104	0.097	0.032	0.45	0.207	0	0.78	0.71	0.719	0.36	0.108	0.806	0.147	0.16	0.258	4.081	4.214	4.884	0.161	0.269	0.344	0.276	0.323	0.771	5.53	5.412	5.227	0.395	0.224	0.225	20.587	0	3.286	3.869	2.432	2.914	hypothetical protein RF1	0.0652861	1.52795
EVM0032065	0.179	0.222	0	0.775	0.714	0	0	0	0	0	0	0	0.127	0	0	0	0	0	0	0	0	0	0	0	0	0	0	0	0	0	0	0	0	0	0	0.33	14 kDa proline-rich protein DC2.15	0.0653714	-2.61167
EVM0014495	36.056	37.273	34.751	36.627	39.54	44.648	44.89	49.813	47.396	135.99	124.318	119.537	43.442	42.96	40.197	62.427	58.671	57.843	34.064	33.317	34.755	222.228	230.435	216.204	45.788	49.814	48.006	77.373	75.896	70.964	100.892	96.667	69.24	45.487	43.994	48.703	protein LIFEGUARD 2	0.066005	0.547384
EVM0012519	0.022	0	0	0	0	0.187	0.35	0.401	0.479	0	0.09	0.112	0.015	0.009	0.011	1.196	1.145	1.034	0.134	0.157	0.115	0	0	0.321	0.821	1.045	1.098	0.025	0.031	0	0	1.429	0	1.703	1.953	1.593	uncharacterized protein LOC106760695	0.0662347	1.04541
EVM0013923	0	0.083	0	0.576	0	0.288	3.844	2.993	4.642	0	0	0.345	0.047	0.027	0.033	12.835	11.51	10.733	0.165	0.069	0.177	0	0.414	2.47	6.474	5.331	5.253	0	0	0.115	11.311	0	11.794	22.516	22.789	20.825	uncharacterized protein LOC111240954	0.0662797	1.19382
EVM0022642	13.228	12.477	11.143	5.86	5.663	7.918	14.384	14.832	15.436	12.214	9.991	8.059	18.503	19.268	17.552	38.947	39.016	38.049	17.367	15.794	15.752	12.616	11.776	14.817	31.667	31.922	34.752	8.003	8.973	7.633	28.754	11.18	33.409	41.371	42.66	43.848	mannose-1-phosphate guanylyltransferase 1	0.0668752	0.446548
EVM0001065	2.209	2.19	2.385	1.84	2.032	2.21	2.258	2.68	2.988	14.751	12.637	10.781	1.01	0.995	1.193	1.697	1.5	1.872	0.896	1.014	0.874	53.871	52.952	49.678	1.416	1.229	1.472	2.687	2.756	1.844	8.427	7.021	6.455	1.495	1.339	1.525	uncharacterized protein LOC106763174 isoform X1	0.0675908	1.5507
EVM0012941	16.181	16.984	15.921	7.174	6.603	9.35	16.291	17.74	17.408	18.724	20.351	18.953	20.224	19.868	19.662	25.797	25.706	26.814	22.452	22.903	22.487	13.545	20.833	18.875	26.859	26.284	27.997	13.309	13.105	12.369	13.098	30.555	18.535	23.815	23.108	21.349	50S ribosomal protein L19-2, chloroplastic	0.0689096	0.216328
EVM0006439	43.69	43.975	39.271	19.031	15.072	15.502	33.592	32.004	31.974	42.93	40.171	41.809	77.973	75.069	68.385	45.957	45.702	48.388	95.17	96.433	92.867	61.52	64.793	67.9	31.349	30.866	29.971	40.751	36.828	36.981	43.432	84.432	58.226	31.073	26.906	29.634	transcription initiation factor TFIIB	0.0689354	0.334791
EVM0014471	0	0	0	0	0	0	0	0.053	0	0	0	0	0	0	0	0.074	0	0	0	0	0	0	0	0	0.029	0	0	0	0	0	0	0	0	0.506	0.309	0.223	uncharacterized protein LOC111240954	0.0690977	3.07066
EVM0007126	8.332	8.765	7.195	4.882	5.177	6.479	20.697	19.673	21.034	14.123	14.679	15.356	9.962	10.182	10.096	16.561	17.42	15.117	27.654	27.917	25.553	30.289	23.154	22.013	8.31	8.508	9.477	12.628	12.682	13.015	15.275	17.817	16.755	6.076	6.389	5.595	scarecrow-like protein 1	0.0691223	0.357005
EVM0012190	2.508	2.304	2.289	3.125	3.15	3.574	8.971	10.123	8.638	20.039	19.722	20.461	4.046	4.433	4.32	3.842	4.246	5.953	3.579	3.707	2.917	5.857	4.271	6.631	3.694	3.954	3.792	2.615	2.872	2.445	13.628	6.813	3.48	5.353	6.323	5.63	uncharacterized protein LOC106768206	0.0701836	-0.589377
EVM0015627	16.938	17.727	16.574	5.262	5.341	7.124	65.477	63.374	64.09	9.676	8.175	8.234	25.805	24.948	24.035	36.967	34.924	35.279	68.48	70.327	67.833	11.231	9.106	10.611	33.162	32.934	33.079	18.287	18.362	17.303	24.297	38.968	42.075	52.378	53.249	54.34	auxin response factor 2B	0.0702616	0.481237
EVM0028888	0	0	0	0	0	0	0.998	0.508	0.159	0	0	0	0	0	0	0.354	0.169	0.86	0.535	0.299	0	0	0	0	0	0	0	0	0	0	0	0	0	0	0	0	uncharacterized protein LOC111240954	0.0704082	-1.86974
EVM0020703	91.716	93.953	79.435	56.05	55.727	60.248	145.654	148.632	146.167	87.644	96.703	79.021	115.958	110.376	100.488	131.338	110.848	104.054	86.881	85.042	81.077	63.84	47.175	58.714	96.745	95.705	92.688	57.445	59.883	53.798	81.485	79.205	93.059	147.622	137.909	132.966	cyclin-B1-2	0.0715547	-0.225763
EVM0005976	0.705	0.567	0.512	0.539	0.331	0.36	5.942	6.147	5.282	0.576	1.38	1.933	1	1.176	1.031	0.51	0.293	0.372	0.669	1.033	0.715	5.745	3.351	1.539	6.417	6.356	5.347	1.409	0.837	1.008	2.35	2.741	1.05	1.459	2.05	2.52	dof zinc finger protein DOF5.7-like	0.0717709	0.701369
EVM0023247	0	0	0.062	0.218	0.201	0	0.349	0.267	0	0	0	0	0	0	0	1.609	1.778	1.429	0	0	0	0	0	0	0.368	0.288	0.527	0	0	0	0	0	0	0.169	0.429	0.093	receptor-like protein kinase FERONIA	0.0719634	-1.65777
EVM0027307	0.905	0.648	1.03	0.452	0.416	0.754	4.381	4.42	3.892	0.483	0.724	0.36	1.012	1.072	1.003	3.933	3.726	3.846	2.2	1.66	1.8	2.224	1.081	0.775	5.975	6.747	7.905	0.733	1.053	0.845	3.943	2.3	0.881	3.847	2.846	3.395	receptor-like serine/threonine-protein kinase SD1-8	0.0723524	0.603019
EVM0001752	0	0	0	0	0	0	1.034	1.212	0.885	0.222	0	0	1.179	1.051	1.175	1.021	1.429	1.098	0.159	0.133	0.254	0	0	0.237	0.56	0.447	0.283	0.112	0.092	0	5.434	4.225	0	3.802	3.105	4.061	uncharacterized protein LOC111240954	0.0725353	1.15212
EVM0021916	1.719	1.589	1.849	1.108	0.291	2.535	155.964	158.206	154.727	6.855	4.258	4.923	2.309	2.119	1.835	4.672	5.379	5.789	1.315	1.745	1.164	2.337	5.454	5.429	10.157	11.113	10.193	3.768	4.796	4.569	6.216	33.833	22.221	2.695	3.302	3.433	transcription factor bHLH18	0.073255	-1.9483
EVM0025782	7.438	7.15	7.153	2.629	3.025	3.026	14.965	14.738	14.771	3.232	3.073	2.882	12.563	11.723	11.672	16.338	15.517	15.493	14.594	14.594	14.7	4.205	3.334	5.183	16.193	16.208	16.885	8.319	7.264	7.728	10.895	14.714	15.375	13.681	14.313	13.507	callose synthase 10 isoform X1	0.0733123	0.338771
EVM0015567	0	0	0.574	0	0	0	0	0	0	0	0	0	0	0.127	0.54	0	0	0	0	0	0	0	0	0	0.075	0	0	0	0	0	0	0	0	0	0	0	uncharacterized protein LOC111240954	0.0734787	-4.04847
EVM0022902	0.146	0	0	0	0	0	0.056	0.043	0.054	0	0	0	0.035	0.02	0	0.06	0	0	0.242	0.152	0.13	0	0	0	0.095	0.062	0	0	0.07	0.085	0	0	0	0	0.083	0	hypothetical protein VIGAN_01011100	0.0740226	1.15043
EVM0003799	3.381	3.586	3.468	1.974	2.726	1.976	6.497	6.435	5.68	2.902	2.529	2.164	3.585	3.404	3.757	4.715	5.455	6.015	3.439	4.099	3.377	2.834	1.653	2.538	5.305	5.121	4.867	4.939	4.6	4.022	8.611	17.578	4.81	5.856	5.244	5.176	GPI mannosyltransferase 2 isoform X1	0.0741251	0.421242
EVM0012042	3.164	0.943	0.625	0	6.558	0	0	0	0	4.394	7.897	3.277	0.449	8.218	4.529	0	0	0	4.081	3.546	2.351	0	0	0	0	0	0	1.482	1.824	2.636	0	0	3.205	0	0.216	0	hypothetical protein VIGAN_08362000	0.0743946	-1.05028
EVM0025349	10.207	10.198	10.843	7.513	7.607	8.522	19.443	19.487	18.797	19.876	15.515	19.166	12.984	11.965	11.625	15.063	16.708	14.079	21.19	20.729	18.642	27.727	28.037	27.904	15.221	15.26	15.865	8.973	10.336	8.832	8.192	21.022	16.108	11.48	12.022	11.605	TBC1 domain family member 15	0.075511	0.261239
EVM0017136	7.303	6.639	6.408	2.259	3.725	3.674	20.841	19.709	19.858	4.98	5.153	4.727	9.39	9.53	9.083	18.666	18.108	17.367	10.807	11.342	11.533	5.789	5.133	6.292	19.118	19.071	19.892	9.341	8.897	8.94	11.084	17.237	13.759	23.374	20.925	19.727	hydroxyproline O-galactosyltransferase GALT2	0.0759463	0.370287
EVM0015092	8.34	7.272	7.99	4.099	3.301	3.717	11.31	12.497	11.267	7.598	7.627	7.811	13.91	12.713	13.463	16.861	16.184	17.139	11.955	12.734	12.241	7.563	7.721	9.221	17.871	16.962	19.038	8.797	8.526	8.161	11.731	5.864	16.476	14.269	15.069	15.79	guanine nucleotide-binding protein alpha-2 subunit	0.0774946	0.264807
EVM0009521	2.403	2.029	1.636	0.333	0.23	0.333	6.818	6.308	7.26	0.4	0.08	0.597	2.523	1.896	1.911	1.016	0.95	1.005	0.834	0.957	0.816	0.819	0.836	1.284	1.927	1.785	1.471	0.675	0.443	0.801	0	1.271	2.921	1.739	2.359	1.805	18.1 kDa class I heat shock protein-like	0.0790301	-0.730213
EVM0009943	0	0	0	0	0	0.374	0.599	0.152	0.383	0	0	0	0	0.071	0.043	0.424	0.915	0.645	0	0.09	0	0	0	0	0.63	0.549	0.418	0	0	0	4.894	0	2.187	0.723	0.736	1.113	uncharacterized protein LOC111240954	0.0790747	1.65295
EVM0000914	0	0	0	0	0	0	0	0.021	0.078	0	0	0	0	0.01	0.012	0	0.028	0	0.263	0.122	0.094	0	0	0	0.023	0.045	0	0	0	0	0	0	0	0.039	0	0	receptor-like protein kinase FERONIA	0.0795339	1.97559
EVM0002030	6.139	6.848	6.632	3.004	3.594	3.307	11.22	12.269	11.792	6.261	2.308	3.053	9.768	8.908	9.98	12.358	11.632	11.656	7.956	8.24	8.374	5.543	3.449	5.664	13.803	12.724	14.307	8.042	7.849	9.571	7.861	4.585	8.782	15.223	16.134	15.772	uncharacterized protein At4g17910-like isoform X1	0.0796082	0.305164
EVM0022194	5.165	5.522	5.485	0.973	1.611	2.725	6.746	7.607	6.865	4.99	3.55	3.024	6.404	6.239	6.786	5.298	5.021	5.971	6.795	6.571	6.316	4.307	1.954	3.668	7.08	6.369	7.201	4.681	4.791	5.768	12.725	2.969	4.549	7.374	7.807	7.525	proline-rich receptor-like protein kinase PERK9	0.0802879	0.269322
EVM0026461	0.073	0.091	0	0	0.291	0.632	0	0.064	0.081	0	0	0	0.052	0.03	0	0	0	0	0	0	0	0	0.907	0.541	0	0	0	0	0	0	0	0	0	0.733	0.497	1.074	AP2-like ethylene-responsive transcription factor PLT2	0.0809121	1.51369
EVM0006432	1.911	2.271	2.563	4.679	4.306	4.322	228.715	227.781	221.173	2.308	6.568	5.164	5.542	6.489	6.897	22.567	18.876	21.102	22.26	22.677	21.388	6.198	5.682	8.02	19.61	20.45	19.619	12.166	14.136	11.25	4.709	32.957	29.462	5.569	6.939	7.344	methylesterase 3	0.0810271	-1.55246
EVM0012700	0.173	0.108	0.535	0	0	0	0	0	0	0	0	0	0.369	0.178	0.388	0	0	0	0	0	0	0	0	0	0	0.055	0.07	0.102	0.125	0.15	0	0	0	0	0	0.16	uncharacterized protein LOC106766302	0.0810556	-1.40328
EVM0018100	0	0	0	0	0	0	0	0	0	0	0	0	0	0	0	0	0	0	0	0	0	0	0	0	0.027	0.14	0.044	0	0	0	0	0	0	0	0	0	disease resistance protein RPM1	0.081592	NA
EVM0026781	0	0	0	0	0	0	0	0	0	0	0	0	0	0	0	0	0	0	0.205	0	0.22	0	0	0	0	0	0	0	0	0	0	0	0	0	0	0	uncharacterized protein LOC111240954	0.0817085	NA
EVM0004220	0	0	0	0	0	0	0	0	0	0	0	0	0	0	0	0	0	0	0	0	0	0	0	0	0	0	0	0	0	0	0	0	0	0	0.067	0.072	uncharacterized protein LOC111240954	0.0817139	NA
EVM0029561	6.549	7.667	6.513	3.124	3.22	2.251	10.767	10.486	10.353	4.007	3.96	3.287	6.754	6.426	6.423	15.562	16.501	15.04	6.225	5.987	5.971	3.074	5.559	4.284	16.199	16.052	15.853	8.886	8.65	7.01	9.809	11.441	8.767	14.403	16.618	12.323	uncharacterized protein At4g19900	0.0820289	0.350711
EVM0002930	0.131	0.081	0.081	0	0.261	0.284	29.098	29.372	29.776	0	0	0	0.139	0.054	0.13	5.385	6.544	6.937	0.73	0.339	0.521	0.697	0.407	0	6.27	4.991	5.903	0.077	0.377	0	0	4.324	3.313	3.945	4.236	3.011	transcription repressor OFP8	0.0822036	-1.46792
EVM0032264	0	0	0	0	0	0	0	0	0	0	0	0	0	0	0	0	0	0	0	0	0	0	0	0	0.473	0.103	0.13	0	0	0	0	0	0	0	0	0	uncharacterized protein LOC111240954	0.0824725	NA
EVM0005943	0	0	0	0	0	0	0	0	0	0	0	0	0	0	0	0.066	0	0.08	0	0	0	0	0	0	0	0	0	0	0	0	0	0	0	0	0	0	uncharacterized protein LOC106754991	0.0825936	NA
EVM0033159	5.198	5.117	4.669	2.179	3.533	2.907	9.715	9.446	10.321	3.659	4.085	3.97	7.987	7.452	7.238	10.714	9.444	9.589	6.09	4.449	4.64	4.084	5.509	5.869	10.396	10.145	10.5	6.396	5.87	5.571	12.217	7.917	7.886	11.999	10.328	11.6	cytochrome P450 98A2	0.082604	0.2712
EVM0027971	0	0	0	0	0	0	0	0	0	0	0	0	0	0.046	0.056	0	0	0	0	0	0	0	0	0	0	0	0	0	0	0	0	0	0	0	0	0	uncharacterized protein LOC111240954	0.0826399	NA
EVM0019769	0.074	0	0.091	0	0	0	0	0	0	0	0	0	0	0	0	0	0	0	0	0	0	0	0	0	0	0	0	0	0	0	0	0	0	0	0	0	salicylic acid-binding protein 2-like	0.0827513	NA
EVM0004273	5.23	4.805	4.196	2.946	2.373	2.764	8.989	11.627	10.359	7.675	6.543	5.504	10.466	9.05	9.36	10.134	10.407	9.335	18.505	18.526	18.048	9.966	6.607	6.628	5.089	4.92	5.207	3.635	6.129	5.608	19.273	5.62	10.766	7.479	9.274	7.828	protein mak16	0.0828983	0.36
EVM0012106	0	0	0	0	0	0	0	0.308	0.387	0	0	0	0	0	0	0	0	0	0	0	0	0	0	0	0	0	0	0	0	0	0	0	0	0	0	0	uncharacterized protein LOC111240954	0.0830071	NA
EVM0027838	0.517	0.77	0.446	0.224	0.824	0.448	6.929	6.886	7.271	1.077	3.011	2.677	1.21	1.806	1.824	4.51	5.05	4.942	7.244	8.206	6.172	4.957	1.928	2.303	4.125	3.945	3.457	0.424	0.149	0.718	8.788	3.417	2.618	4.417	4.757	3.807	NADH-plastquinone oxidoreductase subunit K	0.084166	0.502517
EVM0020641	43.83	44.502	39.578	29.438	28.177	25.453	114.721	117.286	107.199	36.624	37.774	31.821	30.128	32.156	24.808	65.544	68.154	58.236	16.655	17.264	13.057	16.223	15.548	21.395	88.417	88.55	79.212	11.781	10.739	8.211	64.708	32.347	50.948	50.285	47.629	53.862	uncharacterized protein LOC106771222	0.0844437	-0.445673
EVM0009227	0	0	0	0	0	0	0.115	0	0.11	0	0	0	0	0	0	0	0.117	0	0	0	0	0	0	0	0	0.063	0	0	0	0	0	0	0	0	0	0	uncharacterized protein LOC111240954	0.0846416	-2.44057
EVM0014591	0	0	0	0	0	0	0	0	0	0	0	0	0.106	0	0.074	0	0	0	0	0	0	0	0	0	0	0	0	0	0	0	0	0	0	0	0	0	uncharacterized protein LOC111240954	0.0850675	NA
EVM0020690	19.656	19.644	18.287	20.306	16.424	21.964	189.878	186.589	183.429	20.06	20.292	19.131	57.185	55.43	52.558	58.716	60.308	56.239	42.168	44.077	40.525	20.185	25.317	28.127	44.611	47.913	45.676	48.864	48.472	45.538	29.521	46.955	49.172	31.34	34.139	32.002	NADPH-dependent aldo-keto reductase, chloroplastic	0.0861571	-0.610926
EVM0030121	1.156	0.76	1.509	0	0	0	0	0	0	0	0	0	0.145	0.028	0.034	0	0	0	0	0	0	0	0	0.505	0	0	0	0	0.294	0	0	0	0	0	0	0	protein FAM32A-like	0.0862743	-2.1845
EVM0001246	0	0	0	0	0	0	2.775	1.808	1.946	0	0	0	0.042	0.048	0.058	0	0	0	0.508	0.729	0.078	0	0	0	0.028	0.037	0.047	0	0	0	0	0	0	0	0	0	uncharacterized protein LOC111240954	0.0864545	-2.22621
EVM0001100	11.817	11.256	11.405	3.487	5.279	4.277	11.462	12.005	11.246	7.934	6.59	6.052	13.542	13.351	13.1	21.411	22.8	22.731	8.148	8.057	8.062	8.855	7.103	7.519	11.94	11.774	11.027	12.378	12.129	10.953	2.943	5.15	15.783	9.137	9.781	9.993	mitogen-activated protein kinase kinase kinase 1-like	0.0867474	-0.296903
EVM0025605	0.296	0.134	0.166	0.116	0.107	0	1.274	1.281	1.429	0	0.224	0.139	0.248	0.265	0.2	1.256	1.234	1.647	0.667	0.558	0.535	0	0	0	0.929	0.992	0.867	0.189	0.155	0.233	3.047	1.777	0.681	1.847	1.833	1.832	vacuolar protein sorting-associated protein 2 homolog 1	0.0868321	0.688513
EVM0013452	9.549	10.647	10.369	14.707	14.608	13.552	8.663	8.305	8.937	27.081	28.252	25.073	17.603	18.183	17.545	6.527	5.935	5.424	11.215	10.57	9.59	25.077	26.751	22.964	4.924	5.088	5.364	8.86	9.015	8.52	3.81	6.667	13.623	5.914	6.532	7.428	uncharacterized protein LOC106757711 isoform X1	0.0871246	-0.387013
EVM0013210	2.59	1.703	1.566	1.1	0.607	0.44	1.76	1.702	1.294	3.173	3.591	2.104	0.721	0.751	0.808	3.744	3.825	2.958	0.567	0.843	0.741	0.541	0.947	2.262	3.286	3.649	3.396	2.438	2.489	1.939	8.633	0	3.858	4.509	3.548	4.955	putative pentatricopeptide repeat-containing protein At3g01580	0.0872198	0.497027
EVM0018526	0.587	1.093	0.982	0.181	0.334	0.182	0.532	0.259	0.464	0	0.174	0.217	1.1	1.085	1.083	0.36	0.542	0.501	4.78	4.173	5.169	0	0.26	0	0.53	0.559	0.878	0.736	0.362	0.364	0	0	1.061	0.491	0.214	0.463	protein ABHD17C	0.0872282	1.0504
EVM0002659	0	0	0	0	0	0	4.955	4.177	4.106	0	0	0	0	0	0.022	0.055	0.053	0.267	0	0	0.059	0	0	0	0.239	0.114	0.324	0	0	0	0	0	2.262	0	0	0.082	uncharacterized protein LOC111240954	0.0877235	-2.14631
EVM0024049	8.817	9.181	8.952	4.815	4.743	6.003	11.9	11.478	11.752	5.282	5.68	4.142	12.648	12.946	12.932	14.189	14.991	15.034	13.594	14.369	12.758	6.443	7.032	5.068	16.874	17.439	16.942	8.201	7.03	7.854	9.948	7.736	12.349	16.96	14.56	13.611	vacuolar protein sorting-associated protein 18 homolog	0.0881707	0.250553
EVM0017195	0	0	0	0	0	0	0	0	0	0	0	0	0	0	0	0	0	0	0	0	0	0	0	0	0.069	0	0.114	0	0	0	0	0	0	0	0	0	uncharacterized protein LOC111240954	0.0882068	NA
EVM0005206	0.581	0.401	0.637	1.118	0	1.678	11.256	10.643	10.075	2.688	7.246	4.344	0.137	0.212	0.192	16.489	12.529	13.877	0.16	0.134	0.342	3.437	2.005	2.874	3.233	3.692	3.327	0.604	0.372	0.896	0	8.529	4.901	6.701	8.686	6.415	uncharacterized protein LOC106767473	0.0882197	-0.740901
EVM0011305	0	0	0	0.204	0	0.204	0.163	0.29	0.469	0	0.587	0	0.067	0.019	0.047	2.773	2.048	2.037	0.117	0.098	0	0	0.292	0	1.716	1.914	1.781	0	0	0	0	3.108	2.382	1.497	1.683	2.424	uncharacterized protein LOC111240954	0.0882686	0.933379
EVM0003231	0	0	0.047	0.333	0	0.167	0.089	0.102	0.043	0	0	0	0	0.063	0.038	0	0	0.058	0	0.12	0.153	0	0	0	0.037	0	0	0	0	0.067	0	0	0	0	0	0	DNA (cytosine-5)-methyltransferase DRM2	0.0892298	-1.3181
EVM0007892	24.9	22.609	21.129	13.599	14.792	18.833	58.927	58.759	58.067	43.606	38.13	34.494	23.244	23.319	23.235	105.925	106.085	103.99	39.843	41.695	38.501	11.828	20.11	22.134	103.718	102.515	101.147	18.647	16.734	15.249	89.866	60.796	57.026	120.088	116.911	119.714	serine carboxypeptidase II-2	0.0896277	0.466373
EVM0032678	1.67	1.555	1.888	0.603	0.277	0.151	3.497	4.235	4.161	1.208	0.579	1.441	1.012	1.044	0.951	1.667	1.638	2.027	2.761	2.382	2.862	0.741	0.649	1.033	2.065	2.5	2.887	0.489	0.401	0.604	0	4.599	0.881	5.887	6.64	6.918	probable pectinesterase/pectinesterase inhibitor 12	0.0896521	0.581482
EVM0020199	7.368	6.739	6.743	0.858	2.21	1.373	9.885	9.609	8.072	1.65	1.977	1.846	7.924	7.423	6.634	23.02	20.324	20.589	1.621	1.151	0.841	6.33	5.17	6.175	6.456	7.354	6.638	3.618	3.14	2.75	11.222	15.708	8.024	4.247	3.78	4.886	glucan endo-1,3-beta-glucosidase 11	0.0904985	-0.541394
EVM0012433	0.744	0.924	0.882	0.258	0.119	0	3.406	4.465	3.924	0.62	1.115	0.308	1.056	0.71	1.095	1.024	1.226	0.978	6.387	6.734	6.043	0.952	0.555	0.442	1.202	1.174	1.271	1.011	1.03	0.878	0	1.968	2.262	1.496	1.827	1.809	AP2-like ethylene-responsive transcription factor ANT isoform X4	0.0906285	0.696676
EVM0014289	30.297	28.389	26.838	11.097	11.615	12.63	36.803	40.155	38.951	24.071	23.825	22.897	20.566	20.523	17.878	31.422	28.5	28.667	36.945	35.968	31.46	26.766	30.293	26.855	33.733	32.937	30.886	16.24	14.412	16.481	42.705	33.208	31.807	24.746	29.196	26.641	ubiquitin-conjugating enzyme E2 32	0.0914897	0.195796
EVM0023651	0.023	0	0	0	0	0	0	0	0	0	0	0	0.033	0	0	0.057	0.055	0.035	0.086	0.048	0	0	0	0	0.023	0.074	0.075	0.054	0.067	0	0	0	0	0	0	0	mannosyl-oligosaccharide glucosidase GCS1	0.0915602	1.07276
EVM0029049	8.832	10.056	8.535	3.854	3.547	4.146	15.909	15.012	15.521	13.129	12.492	13.018	9.721	8.904	8.347	13.284	13.116	12.792	8	8.54	6.935	11.377	11.753	9.743	12.955	13.339	13.406	11.775	10.646	8.957	20.169	13.233	14.083	15.801	14.519	14.007	tetratricopeptide repeat protein 27 homolog isoform X1	0.0918302	0.204867
EVM0012980	9.916	10.792	9.438	4.503	3.849	5.312	14.46	14.481	13.985	9.025	8.188	7.501	13.252	14.941	13.658	37.281	38.287	39.662	8.566	8.323	7.538	5.54	4.848	6.341	37.168	38.634	38.121	10.09	9.476	11.731	42.089	14.728	25.392	33.286	34.238	37.88	protein BRASSINAZOLE-RESISTANT 1	0.0924516	0.69257
EVM0004520	9.675	9.513	10.468	8.437	8.028	8.586	36.584	34.894	37.409	15.59	17.855	19.664	14.195	14.871	13.751	94.607	95.317	96.169	41.435	39.978	40.473	17.942	15.803	16.913	83.39	81.585	84.888	18.87	16.325	17.02	39.29	54.558	45.149	52.271	54.802	50.213	oxysterol-binding protein-related protein 3B	0.0925097	0.498675
EVM0020597	1.448	1.453	1.443	1.448	0	1.207	21.24	20.247	21.162	0.387	0	0	0.119	0.32	0.305	3.901	4.196	3.744	0.138	0	0	0	0	0	4.852	5.384	4.174	0.065	0	0	3.157	0	2.821	6.346	4.177	5.026	probable 2-oxoglutarate/Fe(II)-dependent dioxygenase	0.0926068	-1.19289
EVM0016108	0.425	0.302	0.3	0	0.242	0	2.105	1.232	1.48	0	0	0	1.034	0.799	0.664	1.194	1.143	0.907	0.828	0.945	1.208	1.294	0.755	0.451	1.625	1.738	1.419	0.498	0.525	1.159	0	0	0	0.814	1.138	2.795	myosin-11 isoform X1	0.0926997	0.539653
EVM0029859	3.477	2.879	2.901	1.291	0.396	2.297	5.357	5.054	5.172	6.209	3.857	4.802	5.169	5.335	5.119	4.557	4.326	3.809	3.326	2.955	2.944	3.176	3.294	3.688	4.125	4.317	4.403	3.141	3.055	3.046	1.877	4.378	3.354	3.495	3.612	4.146	protein ANTHESIS POMOTING FACTOR 1-like	0.0934723	-0.208164
EVM0021537	0.12	0	0	0	0	0	0	0	0	0	0	0	0	0	0.059	0	0	0	0	0	0	0	0	0	0	0	0	0	0	0	0	0	0	0	0	0	hypothetical protein LR48_Vigan04g034800	0.0941127	NA
EVM0012187	12.339	13.442	11.97	8.744	6.93	8.508	17.561	16.575	16.274	11.683	10.498	9.294	21.167	20.375	19.093	12.129	13.993	14.158	15.857	17.515	16.369	8.366	5.578	8.327	14.053	14.836	12.336	11.035	9.621	9.442	9.534	18.535	5.681	11.933	12.042	11.462	protein-L-isoaspartate O-methyltransferase 1	0.09425	-0.203596
EVM0028878	6.877	5.837	7.409	3.016	1.735	2.264	19.209	21.347	25.933	2.418	2.535	2.254	4.878	6.045	5.624	11.979	10.654	12.222	16.407	15.805	14.55	9.275	7.034	5.816	16.644	15.553	16.061	3.976	2.51	4.683	0	17.26	13.226	17.062	16.02	12.661	pre-mRNA-processing protein 40A	0.0960425	0.426095
EVM0010970	43.896	43.225	49.451	19.925	21.795	26.314	140.469	137.957	155.909	54.725	43.921	53.314	73.168	78.167	81.692	71.448	71.097	79.364	79.589	78.525	91.8	51.43	44.302	52.351	85.737	83.733	94.705	65.758	67.296	72.846	66.243	92.222	78.304	135.953	141.698	142.608	glycine-rich RNA-binding protein 2	0.0961763	0.291789
EVM0021031	1.378	1.195	1.024	0.359	0.265	0.504	1.534	1.874	1.507	0.461	0.483	0.086	4.921	4.781	4.825	0.693	0.84	0.744	1.79	1.86	1.783	0.53	0.413	0.37	0.775	1.034	0.682	1.302	0.933	1.21	1.881	1.097	0.42	0.528	0.65	0.581	pentatricopeptide repeat-containing protein At2g16880-like	0.0965366	-0.623032
EVM0007788	1.847	1.72	1.641	0.353	1.407	0.824	3.765	3.689	4.271	2.451	2.485	1.266	3.313	3.147	3.09	5.672	5.433	5.841	1.818	2.226	2.125	2.604	1.519	2.016	5.324	5.819	5.929	2.671	2.505	2.498	4.616	5.385	4.814	4.094	4.674	4.1	glutathione S-transferase L3	0.0984221	0.310126
EVM0017568	0	0	0	0	0	0	0	0	0	0	0	0	0	0	0	0	0	0	0	0	0	0	0	0	0.091	0	0	0.219	0	0	0	0	0	0	0	0	uncharacterized protein LOC111240954	0.0996925	NA
EVM0005679	0	0	0	0	0.279	0.303	0	0	0	0	0	0	0	0	0	2.405	2.468	3.028	0.173	0.073	0.093	0.745	0	0	2.007	2.667	2.253	0.082	0	0	0	0	1.77	2.928	1.906	2.06	uncharacterized protein LOC111240954	0.100528	0.982117
EVM0031055	11.274	10.637	10.411	19.094	13.557	18.562	914.703	924.584	883.647	78.28	72.046	74.692	13.806	11.932	12.708	9.751	9.265	9.972	78.491	81.094	77.872	85.896	73.991	80.421	70.081	72.247	73.326	52.664	53.293	46.13	57.103	95.746	145.135	10.024	11.377	16.118	methylesterase 3	0.101026	-1.39175
EVM0000780	0	0	0	0.235	0	0	0.689	0.957	0.781	0	0	0	0	0	0	0.133	0.192	0.162	0.067	0.056	0.072	0	0	0.403	0.29	0.103	0.131	0.127	0.078	0.188	3.074	0	0	1.545	1.202	0.499	uncharacterized protein LOC106767018	0.101532	1.31504
EVM0029025	5.114	4.803	5.573	2.27	2.017	2.115	8.456	8.545	9.987	6.023	5.638	6.177	6.602	6.639	6.834	8.549	8.379	9.177	8.09	6.619	8.199	6.161	5.167	6.171	9.355	9.377	10.163	4.508	3.439	4.579	6.144	8.361	7.779	9.022	8.345	8.384	E3 ubiquitin-protein ligase BOI	0.102075	0.201971
EVM0019304	1.18	1.954	2.587	1.135	0	1.704	11.511	9.945	13.938	1.82	4.908	3.394	3.255	3.879	2.541	27.543	26.843	30.545	1.951	6.392	4.174	2.793	4.889	2.919	49.811	53.18	47.317	0	1.134	1.138	37.141	8.664	29.876	4.612	6.031	5.068	trypsin inhibitor A-like	0.102304	0.845096
EVM0013656	0	0	0	0	0	0	0	0	0	0	0	0	0	0	0	0	0	0.034	0	0	0	0.242	0	0.169	0	0	0	0	0	0	0	0	0	0	0	0	uncharacterized protein LOC111240954	0.104424	3.59553
EVM0018128	0	0	0	0	0	0	0	0	0	0	0	0	0	0	0.166	0	0	0	0	1.385	0.443	0	0	0	0	0.212	0	0	0	0	0	0	0	0	0	0	uncharacterized protein LOC111240954	0.104788	3.61931
EVM0017753	6.152	5.769	6.389	2.447	1.877	3.129	10.48	10.604	10.394	4.577	3.786	4.876	9.73	10.203	10.451	12.148	10.934	11.533	6.11	6.936	7.953	3.344	4.292	5.126	12.354	12.294	11.354	7.425	5.882	6.482	5.336	16.596	11.127	13.356	14.013	14.273	mannan endo-1,4-beta-mannosidase 2 isoform X1	0.106569	0.27785
EVM0012417	4.314	4.645	3.434	1.883	1.179	1.433	9.205	8.118	9.537	2.174	2.098	1.982	8.589	8.707	8.057	9.511	9.642	8.912	9.621	9.151	9.185	2.78	2.054	1.808	9.564	9.579	9.685	4.258	4.263	4.106	7.886	5.749	8.81	9.938	9.96	9.544	importin-11 isoform X1	0.107439	0.306963
EVM0013114	0.059	0.146	0.363	0.255	0	0	0.34	0.208	0.13	0.409	0	0.61	0.71	0.557	0.644	1.085	1.109	0.704	0.146	0.122	0.156	2.51	0.366	0.437	0.315	0.524	0.996	0.552	0.934	1.226	0	0	0	0.986	1.304	0.65	chitotriosidase-1	0.107923	0.614899
EVM0030862	2.184	2.799	2.491	1.627	2.059	1.933	13.211	12.696	12.403	3.423	4.688	4.499	2.665	2.952	2.777	15.78	17.021	17.534	4.222	4.263	4.361	6.004	5.983	6.1	21.304	21.244	21.868	1.98	2.098	2.241	17.295	1.552	11.296	14.396	13.723	12.925	oxysterol-binding protein-related protein 1C isoform X1	0.108603	0.493933
EVM0007595	1.738	1.668	1.624	0	0.105	0.114	0.487	0.627	0.583	0	0	0	2.615	2.24	2.408	0.453	0.589	0.551	0.62	1.066	0.873	0.561	0.164	0.195	0.935	0.887	0.849	0.463	0.531	0.183	0	0	0	1.147	0.763	1.212	uncharacterized protein LOC106768198	0.109326	-0.596742
EVM0003851	0	0	0.056	0.195	0.18	0.39	0.364	0.477	0.249	2.189	1.311	1.633	0.032	0.093	0.134	0.055	0.265	0.269	0.056	0.093	0.06	0.96	0.56	0.669	0.088	0.172	0.073	3.006	3.96	2.892	0	2.977	0	0.075	0	0.083	uncharacterized protein LOC111240954	0.109898	0.994505
EVM0010724	3.091	2.579	2.502	1.464	0.578	2.093	5.468	4.772	4.547	6.707	5.223	4.002	3.015	2.679	3.6	2.433	2.16	2.381	2.635	2.606	2.627	9.777	8.706	12.549	2.749	2.61	3.113	3.62	2.994	3.269	2.737	6.384	2.446	3.317	3.045	2.134	auxin response factor 22	0.110176	0.382918
EVM0021826	4.215	4.431	4.36	2.372	2.844	3.129	12.174	11.484	12.405	3.111	3.003	3.437	5.733	6.127	6.181	8.951	8.475	9.319	6.934	6.999	7.11	7.779	6.55	6.159	10.77	10.557	10.977	4.12	3.504	4.104	5.172	5.484	9.244	9.368	9.6	9.502	histone-lysine N-methyltransferase ATXR3 isoform X1	0.110206	0.261224
EVM0023970	0	0	0	0	0.3	0	0	0	0	0	0	0	0.071	0.031	0.025	0	0	0	0	0	0	0	0	0	0	0	0	0	0	0	0	0	0	0	0.043	0	uncharacterized protein LOC106780655	0.112683	-3.31183
EVM0013581	0.119	0.096	0.069	0.061	0	0.03	3.076	2.677	2.676	0.049	0	0.073	0.025	0.049	0.024	1.018	1.149	1.165	0.026	0.073	0.056	0	0.087	0.156	1.832	1.894	1.664	0.09	0.122	0.085	1.99	0.929	1.779	3.671	3.423	3.22	protein IQ-DOMAIN 14	0.113678	0.771826
EVM0016400	0.469	0	0.096	0	0.311	2.708	5.865	6.82	7.092	0	0	0.404	0.111	0.225	0	32.433	29.043	31.262	0.291	0.243	0.207	0	0	0	28.345	28.156	29.258	0.549	0	0	168.161	5.162	9.888	24.334	21.559	16.248	serine/threonine-protein kinase/endoribonuclease IRE1a	0.113704	1.5084
EVM0010707	3.434	3.139	2.881	2.379	2.081	3.096	10.792	11.196	12.14	4.006	5.256	4.837	3.898	4.109	3.809	21.569	21.079	18.834	4.667	3.563	4.191	4.098	3.074	4.283	19.915	19.634	20.363	3.571	3.445	3.194	17.123	9.079	11.826	20.342	19.943	18.714	U-box domain-containing protein 11	0.114211	0.463511
EVM0017378	2.454	1.219	2.18	0	0	2.127	4.877	5.802	4.458	0	1.633	1.017	1.88	1.694	2.293	3.739	3.466	2.933	0.974	1.222	0.781	0	0	0	2.77	2.747	3.876	0.805	0.566	0.341	11.126	6.489	4.972	9.374	8.03	9.037	hypothetical protein VIGAN_01034100	0.115692	0.595332
EVM0013651	0.469	0.219	0.47	0.127	0.234	0.254	2.373	1.993	2.079	0.204	0.488	0.304	0.562	0.253	0.452	1.694	1.139	2.322	0.255	0.578	0.506	0	0	0.218	1.67	1.455	1.395	0.618	0.55	0.764	3.325	1.939	2.229	2.408	1.95	2.377	uncharacterized protein LOC106755285	0.116462	0.508091
EVM0019603	0	0	0	0	0.157	0	0	0	0	0	0	0	0	0.016	0	0	0	0	0.195	0.204	0	0	0.244	0	0	0	0	0	0	0	0	0	0	0	0	0	uncharacterized protein LOC106773379	0.11669	1.89405
EVM0031183	0.347	0.259	0.385	0	0.415	0.301	2.446	2.235	2.613	0	0.144	0.359	0.615	0.656	0.604	8.74	10.332	9.278	0.731	0.432	0.921	0	0.216	0	8.306	8.87	7.8	0.813	1.301	0.964	1.966	2.294	0.879	12.673	11.353	9.136	histone H3.v1	0.116701	0.789172
EVM0027482	55.697	50.968	49.75	35.381	33.855	34.845	63	71.381	75.398	128.305	109.228	118.862	70.789	70.901	73.756	31.547	30.064	33.895	53.305	50.721	51.866	66.319	55.616	51.021	31.324	30.673	36.254	69.932	68.507	65.042	44.088	51.425	67.316	60.284	54.249	61.596	DNA-directed RNA polymerases II, IV and V subunit 6A	0.119326	-0.230652
EVM0008616	10.406	8.963	10.703	6.102	3.941	4.606	13.393	13.519	14.153	11.67	11.926	12.928	11.713	11.844	12.394	12.968	11.577	12.515	17.501	18.079	18.002	12.378	10.601	8.257	12.591	13.799	12.845	8.192	7.375	7.893	8.404	8.168	15.022	14.368	12.51	13.243	uncharacterized protein LOC106779861	0.119562	0.166585
EVM0006361	8.033	7.705	6.454	4.512	2.307	4.114	18.081	18.584	19.049	4.822	5.489	6.594	11.135	11.264	11.286	12.145	11.415	12.932	17.913	17.197	17.229	7.646	9.497	6.53	12.592	13.145	13.728	5.72	5.306	5.745	14.43	7.65	11.724	14.078	15.661	14.15	auxin response factor 1	0.119742	0.255056
EVM0022796	2.293	2.076	1.768	1.034	1.143	1.449	7.12	6.701	5.767	3.317	2.981	2.721	2.305	1.61	1.424	4.226	4.104	5.138	3.14	2.577	3.042	5.09	1.782	3.901	3.974	5.042	4.272	3.021	3.03	1.99	2.707	3.158	6.049	5.442	5.454	5.277	protein JINGUBANG	0.120588	0.270074
EVM0010433	0	0	0	0	0	0	0	0.223	0	0	0	0	0	0	0	0	0	0	0	0	0	0	0	0	0.123	0	0	0	0	0	0	0	0	0.424	0.431	0	hypothetical protein VIGAN_02127400	0.12171	2.13279
EVM0023828	0	0.083	0	0	0	0	0.541	0.118	0.222	0	0	0	0	0	0.033	0.082	0	0	0	0	0	0	0	0	0.163	0.128	0	0	0.193	0	0	0	1.695	0.336	0.342	0.37	uncharacterized protein LOC111240954	0.122631	1.5805
EVM0029554	0.324	1.609	1.199	0	0	1.404	4.303	3.571	4.842	0	0	0	2.298	1.531	1.69	0	0	0	0	0.168	0	0	1.007	0	2.364	1.647	2.348	5.5	3.968	5.34	0	0	0	3.798	4.415	5.963	homeobox protein SBH1 isoform X2	0.122695	0.68141
EVM0031253	0	0	0	0	0	0	0.217	0	0.625	0	0	0	0	0	0	0	0.221	0	0.932	0.488	0.499	0	0	0	0	0.12	0.076	0.11	0	0	0	0	0	0	0.16	0.173	uncharacterized protein LOC111240954	0.122939	1.26687
EVM0024861	43.635	50.25	43.807	21.449	18.162	25.973	101.34	101.624	94.894	38.859	37.907	38.216	79.652	79.153	70.345	132.843	139.77	130.937	74.803	71.579	67.74	53.825	40.328	42.65	128.458	131.007	127.692	43.037	40.765	41.604	92.613	91.658	63.962	139.391	142.97	134.771	hypothetical protein VIGAN_05113000	0.123069	0.291889
EVM0029904	15.822	13.943	16.198	10.851	10.541	10.658	16.082	15.553	16.186	23.195	17.562	14.897	19.058	19.963	18.769	16.817	14.961	16.008	42.46	41.446	38.777	11.864	14.131	13.088	16.072	16.786	15.85	13.964	13.175	12.642	5.258	21.466	14.099	18.577	16.208	17.341	zinc finger CCCH domain-containing protein 1	0.123109	0.257694
EVM0022588	0	0.437	0.186	0	0	0.218	16.138	17.817	18.029	0	0.209	0	0.036	0.186	0.1	3.766	3.548	3.902	0.685	0.417	1	0	0	0.373	3.642	3.898	4.129	0.235	0.145	0.174	0	0	3.817	3.03	3.767	5.18	uncharacterized protein LOC111240954	0.123972	-1.08248
EVM0007018	3.746	2.779	3.181	1.686	0.97	3.374	43.226	43.82	43.106	0.338	1.012	0.504	4.832	4.718	4.328	163.911	161.405	161.47	7.179	5.653	7.874	1.555	2.722	8.307	176.393	175.404	178.235	2.45	1.192	2.195	90.976	57.881	54.207	108.89	113.499	103.009	probable esterase PIR7A isoform X2	0.124315	0.759411
EVM0010365	0	0	0	0	0	0	0	0	0	0	0	0	0.102	0.237	0	0	0.169	0	0.535	0.299	0.382	0	0	0	0	0	0	0	0	0	0	0	3.645	0	0	0	uncharacterized protein LOC106763486 isoform X2	0.124539	3.25835
EVM0012702	35.287	30.069	30.47	37.589	35.404	32.344	8.575	8.05	8.085	87.581	83.341	70.572	15.739	14.317	15.036	4.734	4.725	4.786	37.72	40.438	36.318	157.729	157.563	151.447	7.834	8.485	7.254	44.837	42.094	39.49	32.175	13.403	22.595	6.93	6.082	7.841	aldehyde dehydrogenase family 2 member B7, mitochondrial-like isoform X1	0.125561	0.639045
EVM0007856	5.32	5.584	4.504	1.35	1.775	2.026	10.853	9.858	10.576	4.173	4.352	3.574	7.454	7.913	7.202	9.901	9.536	10.141	7.536	7.506	7.058	4.506	5.673	5.453	11.144	10.8	10.833	4.64	4.524	3.4	11.353	5.885	11.274	7.98	9.142	8.156	protein VACUOLELESS1 isoform X2	0.125574	0.237464
EVM0017999	0.667	0.718	0.878	0.193	0	0.385	0.873	1.255	0.837	0	0	0.23	0.852	1.133	0.818	0.109	0.419	0.266	4.08	4.29	3.775	0	0	0	0.476	0.226	0.502	0.052	0.064	0.077	0	0	3.378	0.372	0.152	0.491	proline transporter 2	0.125797	0.896721
EVM0006124	0	0	0.027	0.094	0	0.094	0.95	0.935	0.695	0	0	0.112	0	0	0.011	1.861	1.451	1.131	0.054	0	0	0.23	0	0	0.947	0.757	1.168	0.025	0	0	7.355	1.43	0	1.74	1.29	1.514	uncharacterized protein LOC111240954	0.12604	1.16537
EVM0017451	1.035	0.122	0.79	5.548	2.357	2.989	88.687	87.533	86.486	0	0.41	0.255	0.35	0.121	0.318	117.015	106.918	110.532	0.855	0.511	0.719	4.2	1.531	4.023	94.516	96.865	91.339	2.943	0.213	0.428	770.537	65.128	42.419	134.619	110.32	112.933	pectate lyase-like	0.126302	1.32705
EVM0014767	0.275	0	0.254	0.595	0.548	0.894	15.172	11.705	13.934	0.955	2.002	2.136	0.098	0.141	0.307	0.169	0.324	0.308	0.682	0.143	0.547	2.198	1.709	3.062	1.204	1.311	1.717	0.242	0.297	0.239	3.896	0	3.482	0.806	0.703	1.646	auxin-responsive protein IAA29	0.126952	-1.06059
EVM0027316	8.699	6.926	7.608	2.555	3.262	3.795	15.834	13.551	13.829	3.833	4.117	3.351	14.894	13.728	12.922	9.378	9.319	9.183	17.042	17.28	16.211	7.098	5.916	4.663	10.428	10.167	10.459	5.996	6.228	7.004	5.393	10.065	9.64	13.967	15.44	14.754	ubiquitin carboxyl-terminal hydrolase 15	0.127006	0.260042
EVM0028208	15.98	16.271	15.657	5.968	7.998	8.801	35.444	34.974	32.824	16.114	15.486	15.774	22.501	21.766	22.202	47.317	49.019	48.746	23.862	22.348	22.225	22.666	22.389	19.203	45.024	45.807	44.408	16.505	16.936	15.44	38.356	27.163	26.323	36.206	36.334	37.031	acyl-coenzyme A thioesterase 9, mitochondrial	0.128289	0.259741
EVM0012328	235.355	226.296	222.595	157.373	141.283	173.358	471.623	472.881	448.13	322.982	297.106	306.083	280.21	271.655	260.809	754.958	744.333	740.53	271.357	273.357	262.943	194.061	197.566	204.143	712.046	713.155	702.799	201.484	194.721	182.849	399.676	466.189	499.651	904.607	919.104	914.442	protein SPIRAL1-like 2	0.12909	0.331567
EVM0026655	0	0.026	0	0	0	0	0.048	0.128	0.321	0	0.086	0	0	0.017	0	0.305	0.365	0.278	0.077	0.021	0.055	0	0	0	0.352	0.329	0.283	0	0	0.036	1.172	0	0	0.242	0.317	0.228	uncharacterized protein LOC111240954	0.129091	0.983407
EVM0020483	11.053	10.582	11.197	5.215	4.553	5.219	16.408	16.641	16.344	8.789	7.448	6.715	19.821	19.399	18.396	15.211	14.206	13.88	31.776	32.16	31.086	6.908	9.979	9.397	13.369	12.741	12.537	8.497	6.23	6.805	22.743	14.284	17.199	11.12	11.417	11.482	uncharacterized protein LOC106756687	0.131095	0.286967
EVM0028959	0	0	0	0	0	0	0	0	0	0	0	0	0.058	0.034	0.041	0	0	0.122	0	0	0	0	0	0	0.08	0	0.066	0.096	0.118	0.284	0	0	0	0	0	0	uncharacterized protein LOC111240954	0.131899	1.33656
EVM0027453	11.885	10.935	8.197	6.785	7.106	4.683	50.307	48.323	30.394	9.377	5.618	2.238	28.053	25.575	19.813	33.985	34.84	24.046	13.867	13.956	8.242	1.727	5.373	2.005	17.321	16.729	10.49	21.257	19.079	13.595	27.55	24.994	23.256	20.996	21.081	18.997	RING-H2 finger protein ATL8	0.132302	-0.368549
EVM0009543	5.942	7.539	9.162	4.195	3.604	3.359	27.385	23.872	24.605	3.587	7.522	4.682	7.01	7.856	7.382	24.758	24.778	24.309	10.651	9.314	10.281	9.634	9.233	13.424	27.368	26.282	26.33	6.656	8.006	7.734	21.958	8.537	16.354	20.773	23.222	23.9	uncharacterized protein LOC106768951	0.132332	0.336046
EVM0025293	72.146	67.524	63.704	38.48	37.837	41.801	18.25	19.026	17.326	59.584	53.069	46.406	39.867	38.604	36.231	27.059	26.99	24.501	32.959	35.298	32.541	29.129	30.682	16.913	21.947	22.502	28.574	110.457	109.249	105.442	25.819	45.174	51.922	68.445	66.905	65.854	basic blue protein isoform X1	0.132633	0.304883
EVM0030005	2.252	1.949	2.168	1.921	2.652	3.179	5.203	4.725	5.044	4.501	3.761	3.445	0.799	0.722	0.788	0.964	0.743	1.121	1.163	1.345	1.426	7.27	6.256	7.472	1.975	1.92	1.704	3.376	3.566	4.027	3.867	3.383	1.296	2.458	2.442	3.172	MACPF domain-containing protein NSL1	0.132713	0.339328
EVM0020916	2.961	1.839	2.146	0.641	0.443	0.642	5.645	6.596	5.288	2.313	2.155	2.684	4.569	3.574	4.194	2.82	2.526	2.543	2.157	2.573	2.995	1.577	1.61	1.649	3.53	3.083	3.698	2.037	2.508	1.606	8.389	9.786	6.561	3.968	5.361	4.634	pentatricopeptide repeat-containing protein At3g61360	0.133553	0.337957
EVM0016152	0	0	0	0	0	0	0	0.081	0.101	0	0	0	0.455	0.527	0.569	0.056	0	0.137	0.17	0.095	0.121	0	0	0	0.022	0.029	0.074	0.054	0.066	0.079	0	0	0	0.153	0	0.084	uncharacterized protein LOC111240954	0.133623	-1.02417
EVM0026518	0	0	0	0	0	0	0	0	0.08	0	0	0	0	0	0	0.045	0.043	0.054	0	0.038	0	0	0	0	0	0.023	0.029	0	0	0	0	0	0	0	0	0	uncharacterized protein LOC111240954	0.134101	-1.30256
EVM0033279	1.148	1.277	1.003	1.036	0.763	0.622	2.542	3.038	2.569	1.826	2.487	3.715	0.662	0.914	0.737	1.469	1.688	1.75	1.127	0.794	0.793	2.548	2.378	2.485	2.443	2.767	2.871	1.12	1.069	0.955	0	6.322	2.422	2.363	1.834	2.818	pentatricopeptide repeat-containing protein At2g33680	0.135063	0.34353
EVM0013890	0.123	0.153	0.304	0.533	0	0	0	0	0.136	0	0	0	1.309	1.213	1.162	0	0	0	3.814	1.787	1.959	0	0	0	0	0	0	0	0.177	0.214	0	0	3.116	0	0	0	E3 ubiquitin-protein ligase RNF4-like	0.136795	1.16573
EVM0016896	31.624	29.954	29.955	11.18	10.933	12.237	151.643	148.305	141.877	9.522	12.751	13.368	15.223	15.216	13.791	131.729	133.861	129.892	32.411	33.897	41.63	7.736	9.527	16.169	196.557	147.319	181.663	14.832	15.466	13.301	137.136	101.306	83.754	150.55	147.779	138.869	costars family protein	0.13711	0.494896
EVM0017110	0	0	0	0	0	0	0.397	0.173	0.272	0	0	0	0	0.02	0	0.121	0.115	0.073	0.122	0.051	0	0	0	0	0	0.031	0.119	0	0	0	0	0	0	0.164	0	0.09	uncharacterized protein LOC111240954	0.137889	-1.0211
EVM0028371	0.204	0.127	0.377	0	0	0	0.471	0.36	0.226	0	0	0	0.506	0.545	0.253	0.376	0.24	0.152	0.253	0.212	0.271	1.086	0.634	0	0.099	0	0.246	1.075	0.882	1.062	0	0	0	0	0.174	0	hypothetical protein LR48_Vigan04g203300	0.138586	0.64354
EVM0007632	14.722	13.626	14.217	6.495	5.349	5.132	26.038	25.312	26.27	10.962	8.537	7.154	26.123	25.756	22.89	23.713	22.156	21.812	20.506	19.123	19.844	11.774	12.266	14.357	25.539	25.096	24.899	12.295	10.98	9.521	8.946	23.478	16.99	36.696	35.377	35.751	histidinol-phosphate aminotransferase, chloroplastic	0.139035	0.246933
EVM0000333	6.557	5.709	5.715	1.698	2.983	2.935	11.199	11.82	11.051	4.454	3.706	5.352	6.371	6.868	6.269	12.304	12.288	12.881	6.275	5.916	6.146	3.417	3.323	2.645	13.003	13.505	14.126	8.013	7.294	6.742	12.116	11.777	6.317	11.044	11.113	12.007	farnesylcysteine lyase	0.139294	0.249924
EVM0032048	11.733	9.431	9.04	4.604	5.449	4.937	15.706	15.442	16.569	4.482	5.37	4.523	9.212	9.066	9.699	26.36	27.616	22.629	8.852	9.888	8.916	5.259	6.609	9.02	21.005	21.319	20.773	12.94	11.056	11.005	23.668	22.587	14.423	17.239	16.823	14.331	solute carrier family 25 member 44 isoform X1	0.141834	0.27136
EVM0009771	20.895	16.217	16.349	3.77	3.856	4.612	6.035	8.107	5.678	12.762	9.255	12.524	14.343	13.953	12.499	11.529	12.978	8.236	24.35	22.582	23.356	4.123	12.026	12.208	19.108	19.191	18.939	5.891	4.88	4.701	0	19.181	22.046	7.779	8.572	7.658	uncharacterized protein LOC106767810	0.14246	0.289331
EVM0026644	6.396	5.521	6.407	4.125	2.983	5.308	12.473	12.025	12.56	4.252	4.245	4.698	12.212	11.846	11.565	13.516	12.465	13.11	11.109	9.954	12.306	5.075	4.793	6.735	11.741	11.999	12.225	5.737	5.918	5.905	10.282	8.995	16.656	14.704	12.677	13.488	exocyst complex component SEC6	0.143467	0.211558
EVM0015332	2.101	1.66	1.447	1.063	0.217	0.946	3.215	3.345	2.779	0.947	1.475	1.978	3.928	4.249	3.769	2.514	2.857	2.404	3.146	3.368	2.895	1.453	0.509	1.215	2.761	2.827	2.879	1.821	1.337	1.61	7.729	1.803	2.072	4.296	3.951	4.52	sucrose transport protein SUC4	0.143482	0.295568
EVM0031454	0	0	0	0	0	0	0	0	0	0	0	0	0	0.101	0.243	0	0	0	0	0	0.325	0	0	0	0.238	0	0.197	0	0	0	13.866	0	0	0	0.417	0.451	uncharacterized protein LOC111240954	0.1436	5.49316
EVM0013794	1.876	1.803	1.717	1.048	0.965	0.524	4.404	5.711	5.428	1.26	1.51	2.82	4.807	4.873	5.593	2.379	3.275	3.524	5.327	4.331	5.538	1.289	0.752	1.797	3.591	3.193	2.974	1.771	2.093	2.625	3.428	3.999	6.128	5.879	5.877	4.122	guanine nucleotide-binding protein subunit gamma 3	0.143828	0.274081
EVM0014349	9.286	9.542	8.972	4.093	4.258	8.192	18.134	18.268	17.565	6.847	7.52	5.958	17.402	17.645	15.396	22.92	23.113	23.75	11.871	10.87	12.319	3.94	5.874	7.32	23.369	23.487	20.889	8.469	8.884	7.488	20.954	19.01	18.728	28.565	28.497	27.536	double-stranded RNA-binding protein 2	0.143833	0.270248
EVM0025368	8.458	8.891	8.936	5.258	4.005	5.625	29.847	27.59	27.59	9.303	5.051	7.589	17.97	17.034	17.145	51.804	47.45	50.843	27.205	26.498	27.938	5.353	9.629	9.014	38.989	39.481	38.962	6.325	7.363	7.993	26.097	30.441	23.325	39.63	44.378	39.699	uncharacterized protein LOC106765550 isoform X1	0.144142	0.355571
EVM0007621	7.956	7.968	8.548	3.811	4.823	4.132	16.775	14.652	15.958	15.02	14.488	15.19	9.988	10.14	10.368	15.902	15.922	16.812	14.912	13.923	15.516	13.673	14.13	13.337	16.768	15.317	15.745	9.876	10.147	11.072	10.388	7.27	15.783	12.899	11.496	10.463	5'-adenylylsulfate reductase-like 5	0.144221	0.158842
EVM0026592	16.888	15.082	14.779	7.124	6.556	7.367	19.004	18.307	19.948	14.847	11.86	13.061	20.44	20.898	19.741	26.172	23.423	25.469	14.992	14.222	14.438	14.605	14.825	15.06	25.049	24.561	26.152	11.686	12.053	11.181	18.641	18.12	22.215	26.821	28.03	26.448	SEC1 family transport protein SLY1	0.146297	0.172106
EVM0016823	15.699	14.432	15.464	3.135	3.037	3.303	2.773	2.286	2.743	0.265	0.792	0.592	15.921	16.535	16.777	18.071	15.022	16.277	4.63	4.309	4.65	2.03	1.184	2.829	9.881	10.466	10.468	2.365	2.691	2.248	4.318	12.592	9.648	12.83	11.298	15.714	hypothetical protein VIGAN_05275800	0.146982	-0.393873
EVM0019359	0.224	0.04	0.237	0.831	0	0.554	14.735	15.818	15.222	1.11	0.399	0.331	0.068	0.092	0.064	4.634	4.74	6.159	0.238	0.133	0.212	1.703	0.596	1.424	5.754	5.955	6.103	0.225	0.23	0.222	3.622	0	4.047	2.303	2.233	2.589	proline-rich receptor-like protein kinase PERK4	0.147177	-0.795844
EVM0033315	0.177	0.313	0.187	0.874	0.503	0.546	1.719	2.091	1.48	0.175	0.42	0.261	0.93	1.161	1.04	0.991	0.801	0.979	0.438	0.471	0.602	0.806	0.784	0.187	1.08	0.93	1.158	1.152	1.018	0.7	0	0	0.639	0.676	0.688	0.325	phosphate transporter PHO1 homolog 3-like	0.147239	-0.329878
EVM0019618	40.579	39.193	30.805	21.028	19.008	24.802	54.696	55.53	53.391	31.908	32.099	33.676	57.327	57.615	55.973	67.968	70.917	68.638	57.736	57.033	57.167	19.4	22.635	25.747	69.436	68.419	72.722	43.967	38.12	43.189	73.697	57.307	46.107	57.084	54.668	56.031	Enhancer of rudimentary	0.149914	0.175292
EVM0018580	12.589	12.791	12.202	5.753	5.62	7.351	15.465	16.099	16.364	10.642	10.116	11.747	21.993	21.717	20.627	123.462	128.259	124.843	13.709	12.637	12.606	12.411	12.194	13.502	118.278	118.534	116.721	19.481	16.997	17.521	54.426	45.924	49.679	66.416	68.395	66.069	probable pectin methyltransferase QUA2	0.152087	0.532469
EVM0002809	2.686	2.639	1.78	1.389	0.479	1.216	13.711	13.439	13.764	1.392	1.001	2.699	5.233	5.717	5.061	15.024	15.664	14.252	7.01	5.782	5.584	5.553	3.987	3.571	14.278	15.015	14.406	2.723	2.774	3.618	6.815	7.949	5.076	15.917	16.123	15.5	autophagy-related protein 11	0.152259	0.372733
EVM0002245	15.992	14.931	16.848	4.044	7.91	6.577	19.556	17.094	17.065	17.831	24.763	28.411	13.167	12.712	12.298	15.06	12.913	16.564	15.343	15.986	12.234	7.462	4.353	6.932	14.539	12.915	12.697	11.21	12.283	15.802	13.229	23.146	20.691	14.666	13.327	14.614	cx9C motif-containing protein 4	0.153703	-0.181186
EVM0006316	0.592	0.955	0.985	0.256	0.118	0.128	3.931	3.08	3.539	0.822	1.354	0.46	1.154	1.483	1.147	2.654	2.751	2.077	2.311	2.364	2.198	0.315	0.184	0.659	2.749	2.577	2.551	1.005	1.066	0.924	3.353	1.956	1.498	3.271	3.176	2.179	putative pentatricopeptide repeat-containing protein At1g12700, mitochondrial	0.155026	0.321025
EVM0020693	4.724	5.389	5.483	3.031	2.929	3.337	8.531	7.81	10.077	4.374	2.911	5.437	2.607	2.473	2.609	2.666	1.853	2.457	7.854	7.08	6.546	1.119	1.523	0.52	2.418	2.514	2.594	4.385	3.43	4.009	7.932	0	2.658	3.342	2.624	3.479	hydroxyproline O-galactosyltransferase GALT6 isoform X1	0.155312	-0.297647
EVM0030056	0.171	0.085	0.042	0	0.136	0.148	0.711	0.694	0.985	0	0	0.177	0	0.07	0	2.269	2.656	2.758	0	0.035	0	0	0	0	1.631	1.761	1.295	0.04	0.049	0	7.751	2.26	0	1.661	1.865	1.7	transmembrane 9 superfamily member 10	0.156777	0.878865
EVM0030689	120.575	148.122	128.763	66.123	62.333	77.002	202.596	207.909	184.775	128.5	112.393	113.57	334.658	341.743	317.397	151.556	155.289	156.18	517.496	480.026	541.354	112.395	94.903	111.284	145.191	154.097	168.715	86.476	88.434	86.563	372.283	232.408	217.917	126.339	131.194	115.508	hypothetical protein	0.157627	0.329856
EVM0032310	0.117	0.146	0.145	0	0.234	0	0.61	0.724	0.779	0.407	0.244	0	2.329	2.505	2.855	0.288	0.345	0.35	2.399	2.737	2.955	0	0.364	0	0.941	0.522	0.992	0.206	0.761	0	0	3.875	0	0.687	1.199	0.863	B3 domain-containing protein At2g36080-like	0.157664	0.615222
EVM0032086	0	0	0	0	0	0	0.282	0.072	0	0	0	0	0	0	0.02	0	0	0	0.05	0.042	0	0	0	0	0.099	0.052	0	0.048	0.411	0.212	0	0	0	0	0	0	uncharacterized protein LOC111240954	0.157699	1.28916
EVM0013498	0.261	0.162	0.161	0.113	0.313	0.113	3.261	3.159	3.387	0.363	0.217	0.271	0.408	0.269	0.273	1.156	1.169	1.054	0.616	0.624	0.659	0	0	0	1.704	2.11	2.064	0.367	0.188	0.726	5.924	1.727	1.324	1.795	2.049	1.973	potassium transporter 3	0.159696	0.566033
EVM0032872	18.378	18.668	19.194	9.115	9.887	11.565	3.257	3.348	2.789	52.972	47.992	50.213	23.489	22.749	23.944	1.478	1.902	2.189	9.321	9.709	9.523	104.911	110.026	109.366	1.518	1.386	1.605	21.082	22.428	23.155	27.685	24.84	15.227	3.274	3.714	2.975	AP2-like ethylene-responsive transcription factor AIL1 isoform X2	0.160753	0.634844
EVM0020316	0	0.158	0.078	0	0	0.138	0	0	0	0	0	0	0.248	0.248	0.221	0.039	0	0	0.158	0.132	0.253	0	0	0	0.015	0	0.077	0.074	0	0.165	0	4.201	0	0.16	0.054	0.059	uncharacterized protein LOC106778936	0.162607	2.24268
EVM0002787	9.576	9.285	9.008	4.355	4.88	5.496	21.016	21.215	21.308	11.233	8.003	7.02	11.818	10.296	10.648	19.502	21.046	18.352	10.519	10.888	11.601	10.249	13.046	9.738	19.912	19.879	19.13	8.244	8.698	7.589	14.866	17.34	16.609	19.265	19.671	19.401	outer envelope pore protein 37, chloroplastic	0.163632	0.195908
EVM0022033	2.096	2.214	2.449	1.274	0.733	0.876	2.974	2.854	2.626	0.893	1.453	2.285	2.413	2.266	2.12	0.836	0.671	0.851	3.123	2.746	3.268	0.392	0.571	0.819	0.903	0.959	0.859	2.605	2.544	2.808	0	0	2.328	0.554	0.658	0.846	AP2-like ethylene-responsive transcription factor ANT	0.163673	-0.295265
EVM0028877	6.493	6.308	6.142	2.477	2.816	3.208	21.688	23.177	22.317	3.737	5.037	5.923	7.732	7.659	7.523	23.725	24.347	23.817	8.093	9.284	7.854	4.301	4.809	5.494	25.303	26.588	23.499	7.603	8.486	6.656	24.781	13.341	17.037	18.766	21.382	20.996	alpha-1,3-mannosyl-glycoprotein 2-beta-N-acetylglucosaminyltransferase isoform X1	0.163778	0.316918
EVM0000503	0.192	0.713	0.236	0	0.763	0	0.443	0.845	1.06	0	0	0	0	0.315	0.095	0.235	0.225	0	0.712	0.397	1.016	0	0	0	0	0	0	0	0	0	0	0	0	0.321	0	0.705	probable disease resistance protein At5g66900	0.163809	-0.700897
EVM0016378	12.615	12.925	13.607	4.9	4.058	5.394	49.081	47.605	49.554	11.783	13.176	10.546	16.132	16.644	15.883	46.219	41.54	40.893	18.939	17.841	17.485	9.04	12.306	12.598	47.446	44.564	46.395	11.394	11.742	12.665	38.464	22.432	30.08	50.793	56.101	54.78	chloroplast processing peptidase-like	0.163954	0.320168
EVM0029418	10.99	9.35	10.331	4.462	5.265	3.664	15.413	15.497	16.062	5.136	3.956	4.651	16.81	17.478	16.437	17.982	16.322	15.625	11.498	12.635	10.514	5.911	5.254	3.53	18.945	20.023	17.9	10.209	10.777	9.766	10.478	10.476	11.372	24.34	22.688	25.145	aldehyde dehydrogenase 22A1	0.164159	0.233136
EVM0011608	0	0	0	0	0	0	0	0	0	0	0	0	0	0	0	0	0.179	0	0	0	0	0	0	0	0	0.483	0	0	0	0	0	0	0	0	0.259	0	uncharacterized protein LOC111240954	0.16468	2.05146
EVM0001701	0	0	0	0	0	0	0	0	0	0	0	0	0	0	0	0	0	0.124	0	0	0	0	0	0	0	0	0	0	0	0	0	0	0	0	0	0	(-)-germacrene D synthase-like isoform X2	0.165666	NA
EVM0004645	0	0	0	0	0	0	0	0	0.244	0	0	0	0	0	0	0	0	0	0	0	0	0	0	0	0	0	0	0	0	0	0	0	0	0	0	0	uncharacterized protein LOC111240954	0.165666	NA
EVM0005255	0	0	0	0	0	0	0.065	0	0	0	0	0	0	0	0	0	0	0	0	0	0	0	0	0	0	0	0	0	0	0	0	0	0	0	0	0	uncharacterized protein LOC111240954	0.165666	NA
EVM0008732	0	0	0	0	0	0	0	0	0	0	0	0	0	0	0.017	0	0	0	0	0	0	0	0	0	0	0	0	0	0	0	0	0	0	0	0	0	uncharacterized protein LOC111240954	0.165666	NA
EVM0009794	0	0	0	0	0	0	0	0.198	0	0	0	0	0	0	0	0	0	0	0	0	0	0	0	0	0	0	0	0	0	0	0	0	0	0	0	0	hypothetical protein PHAVU_011G141700g	0.165666	NA
EVM0010098	0	0	0	0	0	0	0	0	0.059	0	0	0	0	0	0	0	0	0	0	0	0	0	0	0	0	0	0	0	0	0	0	0	0	0	0	0	uncharacterized protein LOC111241369	0.165666	NA
EVM0010513	0	0	0	0	0	0	0	0	0	0	0	0	0	0	0	0.173	0	0	0	0	0	0	0	0	0	0	0	0	0	0	0	0	0	0	0	0	uncharacterized protein LOC111240954	0.165666	NA
EVM0012256	0	0	0	0	0	0	0	0.076	0	0	0	0	0	0	0	0	0	0	0	0	0	0	0	0	0	0	0	0	0	0	0	0	0	0	0	0	uncharacterized protein LOC111240954	0.165666	NA
EVM0012377	0	0	0	0	0	0	0	0	0	0	0	0	0	0.044	0	0	0	0	0	0	0	0	0	0	0	0	0	0	0	0	0	0	0	0	0	0	PREDICTED: putative disease resistance protein RGA3 isoform X2	0.165666	NA
EVM0014563	0	0	0	0	0	0	0	0.142	0	0	0	0	0	0	0	0	0	0	0	0	0	0	0	0	0	0	0	0	0	0	0	0	0	0	0	0	uncharacterized protein LOC111240954	0.165666	NA
EVM0015768	0	0	0	0	0	0	0	0.037	0	0	0	0	0	0	0	0	0	0	0	0	0	0	0	0	0	0	0	0	0	0	0	0	0	0	0	0	uncharacterized protein LOC111240954	0.165666	NA
EVM0016402	0	0	0	0	0	0	0	0	0	0	0	0	0	0	0	0	0	0	0	0	0.069	0	0	0	0	0	0	0	0	0	0	0	0	0	0	0	uncharacterized protein LOC111240954	0.165666	NA
EVM0017152	0	0	0	0	0	0	0	0	0	0	0	0	0	0	0	0	0	0	0	0	0	0	0.377	0	0	0	0	0	0	0	0	0	0	0	0	0	uncharacterized protein LOC111240954	0.165666	NA
EVM0017502	0	0	0	0	0	0	0	0	0	0	0	0	0	0	0	0	0	0.118	0	0	0	0	0	0	0	0	0	0	0	0	0	0	0	0	0	0	germin-like protein subfamily 1 member 7	0.165666	NA
EVM0023020	0	0	0	0	0	0	0	0	0	0	0	0	0	0	0	0	0	0	0	0	0	0	0	0	0	0	0	0	0	0	0	0	0	0	0	0.06	polyprotein	0.165666	NA
EVM0025494	0	0	0	0	0	0	0	0	0	0	0	0	0	0	0	0	0	0.05	0	0	0	0	0	0	0	0	0	0	0	0	0	0	0	0	0	0	uncharacterized protein LOC111240954	0.165666	NA
EVM0025504	0	0	0	0	0	0	0	0	0	0	0	0	0	0	0	0	0	0	0	0	0	0	0	0	0	0.01	0	0	0	0	0	0	0	0	0	0	uncharacterized protein LOC111240954	0.165666	NA
EVM0026246	0	0	0	0	0	0	0	0	0.155	0	0	0	0	0	0	0	0	0	0	0	0	0	0	0	0	0	0	0	0	0	0	0	0	0	0	0	uncharacterized protein LOC111240954	0.165666	NA
EVM0026703	0	0	0	0	0	0	0	0	0.169	0	0	0	0	0	0	0	0	0	0	0	0	0	0	0	0	0	0	0	0	0	0	0	0	0	0	0	uncharacterized protein LOC111240954	0.165666	NA
EVM0028262	0	0	0	0	0	0	0	0	0	0	0	0	0	0	0	0	0	0	0	0	0	0	0	0	0	0	0	0	0	0	0	0	0	0.183	0	0	uncharacterized protein LOC111240954	0.165666	NA
EVM0029599	0	0	0	0	0	0	0	0.107	0	0	0	0	0	0	0	0	0	0	0	0	0	0	0	0	0	0	0	0	0	0	0	0	0	0	0	0	uncharacterized protein LOC111241687 isoform X1	0.165666	NA
EVM0032016	0	0	0	0	0	0	0	0	0	0	0	0	0.141	0	0	0	0	0	0	0	0	0	0	0	0	0	0	0	0	0	0	0	0	0	0	0	uncharacterized protein LOC111240954	0.165666	NA
EVM0032239	0	0	0	0	0	0	0	0	0	0	0	0	0	0.022	0	0	0	0	0	0	0	0	0	0	0	0	0	0	0	0	0	0	0	0	0	0	uncharacterized protein LOC111240954	0.165666	NA
EVM0032583	0	0	0	0	0	0	0	0.029	0	0	0	0	0	0	0	0	0	0	0	0	0	0	0	0	0	0	0	0	0	0	0	0	0	0	0	0	uncharacterized protein LOC111240954	0.165666	NA
EVM0033076	0	0	0	0	0	0	0	0	0	0	0	0	0	0	0	0	0	0	0	0	0	0	0	0	0	0.017	0	0	0	0	0	0	0	0	0	0	uncharacterized protein LOC111240954	0.165666	NA
EVM0005114	0	0	0.309	0	0	0	0	0	0	0	0	0	0	0	0	0	0	0	0	0	0	0	0	0	0	0	0	0	0	0	0	0	0	0	0	0	uncharacterized protein LOC111240954	0.165666	NA
EVM0010808	0	0.077	0	0	0	0	0	0	0	0	0	0	0	0	0	0	0	0	0	0	0	0	0	0	0	0	0	0	0	0	0	0	0	0	0	0	uncharacterized protein LOC111240954	0.165666	NA
EVM0012085	0	0	0	0	0	0	0	0	0	0	0	0	0	0	0.043	0	0	0	0	0	0	0	0	0	0	0	0	0	0	0	0	0	0	0	0	0	uncharacterized protein LOC111240954	0.165666	NA
EVM0014447	0	0	0	0.782	0	0	0	0	0	0	0	0	0	0	0	0	0	0	0	0	0	0	0	0	0	0	0	0	0	0	0	0	0	0	0	0	uncharacterized protein LOC111240954	0.165666	NA
EVM0015649	0	0	0	0	0	0	0	0	0.05	0	0	0	0	0	0	0	0	0	0	0	0	0	0	0	0	0	0	0	0	0	0	0	0	0	0	0	alkane hydroxylase MAH1-like	0.165666	NA
EVM0019879	0	0	0	0	0	0	0	0	0.171	0	0	0	0	0	0	0	0	0	0	0	0	0	0	0	0	0	0	0	0	0	0	0	0	0	0	0	uncharacterized protein LOC111240954	0.165666	NA
EVM0031836	0	0	0	0	0	0	0	0	0	0	0	0	0	0	0	0	0	0	0	0	0	0	0	0	0	0.098	0	0	0	0	0	0	0	0	0	0	uncharacterized protein LOC111240954	0.165666	NA
EVM0033190	0	0	0	0	0	0	0	0	0	0	0	0	0.108	0	0	0	0	0	0	0	0	0	0	0	0	0	0	0	0	0	0	0	0	0	0	0	uncharacterized protein LOC111240954	0.165666	NA
EVM0028532	0.046	0	0.169	0.198	0	0.198	6.963	6.968	7.383	0	0	0	0.292	0.056	0.204	17.279	15.959	18.891	1.076	1.09	1.272	0.486	0	0.678	7.109	7.897	6.622	0.428	0.066	0.396	0	9.054	5.781	0.688	0.545	0.504	receptor-like protein kinase ANXUR2	0.166448	-0.771923
EVM0012709	0	0	0	0	0	0	0	0.095	0	0.746	1.341	0.556	0	0	0	0	0	0	0	0	0	1.145	2.003	5.583	0	0	0	0	0	0	0	0	0	0	0	0	hypothetical protein LR48_Vigan10g231000	0.166867	1.67302
EVM0016067	3.708	3.201	3.093	1.071	0.845	1.224	5.834	5.856	6.257	2.942	3.231	2.743	2.53	2.917	3.054	3.645	3.823	3.534	4.116	3.59	3.42	3.01	1.756	0.786	4.244	4.693	4.837	3.06	2.341	2.635	2.001	2.334	5.365	7.099	7.823	6.566	psbP domain-containing protein 1, chloroplastic isoform X1	0.167173	0.227578
EVM0006559	0	0	0	0	0	0	0	0	0.055	0	0	0	0	0	0	0.121	0.174	0.074	0	0	0	0	0	0	0.048	0.063	0.079	0	0	0	0	0	0	0	0	0	PREDICTED: LOW QUALITY PROTEIN: uncharacterized protein LOC108321837	0.168484	-1.15806
EVM0014504	0.265	0.274	0.218	0	0.176	0.191	4.796	5.571	5.429	0	0	0.229	0.345	0.218	0.285	0.163	0.26	0.198	0.219	0.183	0.176	0	0	0	0.666	0.477	0.534	0.259	0.509	0.383	0	0	1.118	1.924	1.957	1.626	hypothetical protein DEO72_LG2g973	0.168867	-0.892233
EVM0024620	120.154	115.023	109.188	35.465	38.891	43.194	197.6	191.51	197.905	52.988	53.776	60.273	180.461	174.576	170.803	399.64	392.951	398.639	179.367	169.345	172.245	66.088	73.21	70.88	362.864	356.335	366.78	85.372	80.67	81.465	244.848	172.739	210.012	310.157	305.576	306.411	actin-101	0.169554	0.301347
EVM0030457	0	0	0	0	0	0	0	0	0	0	0	0	0	0	0	0.68	0.391	0.826	0	0	0	0	0	0	0.7	0.352	0.178	0.13	0	0	18.813	0	0	0	0	0	uncharacterized protein LOC111240978	0.172009	3.41063
EVM0006795	7.554	9.309	8.423	8.556	6.949	7.052	0.034	0.026	0.064	40.145	43.024	43.633	2.247	1.695	1.574	0.036	0.103	0.347	0.901	0.874	1.002	78.319	75.85	69.451	0.071	0.074	0.094	7.962	8.837	6.959	27.988	17.283	11.772	0.487	0.05	0.695	phosphate transporter PHO1 homolog 10-like isoform X1	0.172966	0.771897
EVM0010067	3.705	3.493	3.132	0.891	1.094	2.379	5.469	4.297	4.255	0.953	0.856	0.355	6.327	6.654	6.683	6.659	4.683	4.406	5.275	4.627	6.007	0.731	1.279	1.528	4.773	5.889	4.92	2.169	2.67	1.191	3.888	0	5.212	10.229	11.808	10.484	xanthoxin dehydrogenase	0.175958	0.318725
EVM0016212	8.493	8.221	11.054	6.371	8.53	5.217	14.525	16.458	15.997	13.465	9.457	6.233	7.828	8.299	8.773	5.669	5.824	5.494	5.556	4.302	4.79	9.975	10.807	8.439	10.639	12.459	9.967	11.669	11.567	10.445	3.789	8.84	15.24	1.232	1.937	2.216	uncharacterized protein LOC106755756	0.176175	-0.205628
EVM0010602	0	0	0	0	0	0	1.272	1.166	0.829	0	0	0	0	0	0	0.595	0.778	0.526	0.055	0	0	0	0	0	0.45	0.868	0.674	0	0	0	0	0	0	0.221	0.15	0.649	probable WRKY transcription factor 9	0.179809	-0.752219
EVM0000194	4.193	5.733	5.225	3.118	1.688	2.753	9.395	8.518	9.1	4.411	5.99	4.606	4.116	4.264	4.336	9.367	9.32	9.679	4.306	3.867	4.439	2.707	2.369	3.144	10.55	10.26	9.213	6.349	5.494	5.66	4.8	8.398	12.87	10.004	8.444	9.045	DEAD-box ATP-dependent RNA helicase 16	0.180224	0.20442
EVM0030267	0	0	0	0	0.896	0	0	0	0	0	0	0	0	0	0	0.552	1.058	2.014	0	0	0	0	0	0	0.437	0.714	0.543	0	0	0	12.734	0	0	1.506	0	0.414	uncharacterized protein LOC111240954	0.184654	1.85472
EVM0010355	2.609	1.822	2.112	1.412	1.95	1.413	14.174	14.202	14.355	3.679	3.56	4.221	2.198	2.831	3.099	6.009	5.228	5.357	2.679	3.637	3.136	3.04	2.787	3.631	4.224	3.991	4.499	3.15	2.82	3.608	4.619	5.388	2.064	5.94	6.39	6.529	aldehyde dehydrogenase family 3 member F1, partial	0.18475	-0.322984
EVM0007360	3.691	3.904	3.842	0.624	1.149	1.375	20.391	22.54	22.613	2.403	3.719	3.584	7.079	6.625	6.392	6.803	7.161	7.753	6.044	7.181	5.547	2.765	3.047	3.639	7.591	7.995	8.76	4.255	3.7	4.054	3.268	9.53	5.842	6.039	7.224	6.584	cytochrome P450 78A3	0.185057	-0.353131
EVM0010071	0.039	0.097	0.048	0	0	0	0.226	0.345	0.346	0	0.325	0.405	0.444	0.418	0.272	0.336	0.276	0.117	0.048	0.081	0.052	0	0	0.29	0.399	0.671	0.504	0	0.056	0.068	4.431	0	0	0.262	0.4	0.432	flavonoid 3'-monooxygenase	0.187092	1.05855
EVM0016240	4.841	4.984	4.394	14.339	11.398	15.763	169.477	166.529	169.457	79.941	77.835	76.639	0.819	0.67	0.985	34.394	36.574	37.053	9.704	9.941	11.314	48.106	45.682	44.876	65.021	65.073	65.68	32.077	28.492	28.471	76.752	61.341	63.517	192.455	195.98	188.188	linoleate 13S-lipoxygenase 2-1, chloroplastic-like	0.187577	0.444057
EVM0006042	100.608	96.299	93.28	48.308	55.149	62.755	136.064	130.475	150.502	117.665	122.243	132.193	125.546	116.361	121.849	110.039	108.678	115.345	86.715	89.023	93.055	66.281	63.334	65.29	92.259	99.911	101.364	66.697	65.089	64.966	54.698	120.513	73.331	180.937	187.34	178.117	hypothetical protein LR48_Vigan08g168200	0.188536	-0.152088
EVM0012329	19.15	20.723	19.433	15.079	10.324	13.618	58.379	59.294	53.609	19.753	16.602	17.371	33.767	34.794	31.906	61.927	65.261	58.221	28.538	28.811	28.671	10.858	18.475	18.282	57.1	57.913	55.045	35.106	34.643	33.531	24.06	39.29	40.858	64.091	68.666	66.84	uncharacterized protein LOC106772675	0.188627	0.222457
EVM0009649	1.725	2.027	3.04	0.4	0.614	0.267	1.21	1.033	1.092	0.214	0.384	0.319	2.185	2.291	2.036	0.643	0.58	0.644	3.132	2.237	2.247	1.313	0.383	0.457	0.315	0.274	0.422	0.18	0.266	0.107	0	0	1.56	1.187	0.84	1.077	OTU domain-containing protein At3g57810 isoform X1	0.189667	-0.372108
EVM0024656	7.028	6.534	7.093	1.302	1.049	1.14	2.214	2.685	3.33	1.827	2.189	1.168	2.4	2.178	2.185	1.154	1.504	1.291	2.051	2.729	2.393	2.403	1.635	1.674	2.084	1.768	1.908	6.426	5.797	6.457	6.389	7.452	2.855	2.078	1.473	1.73	probable polyol transporter 6	0.189968	0.296924
EVM0010894	0.921	0.779	0.877	0.906	1.835	2.176	4.448	4.356	3.615	4.067	4.177	4.117	0.475	0.43	0.312	1.954	1.477	1.437	2.491	2.995	2.442	7.133	10.143	8.076	1.384	1.064	0.944	1.323	1.448	1.598	4.742	2.766	0	0.561	0.784	0.77	B3 domain-containing protein At2g36080-like	0.19061	0.401396
EVM0028440	62.495	62.614	63.605	31.643	32.221	34.811	0.419	0.183	0.23	74.119	69.191	71.65	15.844	16.078	15.632	0.255	0.488	0.774	15.165	15.43	18.08	38.096	38.651	36.16	0.403	0.231	0.334	67.906	66.106	68.441	8.809	17.125	15.746	0.781	0.53	1.813	protein ABSCISIC ACID-INSENSITIVE 5 isoform X4	0.190747	-0.430382
EVM0021670	4.76	3.65	4.454	3.321	4.075	4.569	32.187	31.622	34.003	0	0	0.165	23.889	23.698	24.308	12.993	11.129	11.644	16.837	15.281	15.088	2.723	4.17	2.135	7.834	7.72	7.362	6.997	5.757	6.266	5.431	14.781	16.989	15.521	15.244	14.587	replication protein A 70 kDa DNA-binding subunit B	0.192288	-0.35078
EVM0024075	0.045	0.113	0	0.197	0	0.394	0.525	0.761	0.754	0	0	0	0.064	0	0.023	0.223	0.321	0.136	0.113	0	0.06	1.451	0.847	1.685	0.221	0.26	0.256	0.266	0.262	0.158	0	0	0	0	0	0.084	hypothetical protein LR48_Vigan01g238000	0.1923	0.671311
EVM0033720	26.904	28.888	28.413	10.622	11.915	14.783	64.379	60.447	58.19	22.352	19.767	21.037	30.749	31.702	29.996	65.169	63.908	60.847	46.951	42.624	43.366	23.683	25.488	25.32	64.718	63.795	64.347	24.908	24.196	23.146	32.574	35.462	39.788	56.497	53.355	53.624	guanine nucleotide-binding protein subunit beta-2	0.19283	0.194406
EVM0010615	0	0	0	0	0	0	2.12	1.349	1.694	0	0	0	0	0	0	0.376	0.72	0.228	0	0	0	0	0	1.135	1.191	0.972	0.246	0	0	0	0	0	0	0	0	0	uncharacterized protein LOC111240954	0.193183	-0.872173
EVM0002363	29.339	26.796	27.75	40.876	40.443	41.134	0.818	0.555	0.813	176.035	159.332	155.324	19.157	18.984	18.567	0.193	0.494	1.018	17.621	16.348	16.417	299.457	302.137	279.102	0.37	0.25	0.296	49.678	47.618	47.778	50.512	38.123	35.851	1.537	1.519	2.993	uncharacterized AAA domain-containing protein C16E9.10c	0.193933	0.672589
EVM0021322	3.083	2.986	3.238	1.51	1.39	1.75	23.346	21.613	22.948	4.715	3.97	3.992	2.057	1.968	1.979	18.964	18.337	18.75	3.027	3.656	3.384	15.057	15.971	14.987	23.912	23.643	24.265	4.234	4.444	4.013	11.439	9.704	13.477	8.301	7.6	7.907	receptor-like protein kinase HAIKU2	0.19474	0.345873
EVM0004982	0.16	0.066	0.264	0	0	0	0.927	1.557	1.007	0	0	0	0.076	0.286	0.106	2.432	1.826	1.678	0.862	0.944	1.065	0	0	0.397	2.395	2.687	3.017	0.251	0.308	0.464	0	0	0	0.807	0.638	1.083	formin-like protein 4	0.196003	0.522553
EVM0019910	0	0	0	0	0	0	0	0	0.542	0	0	0	0	0.101	0	0	0	0	0	0	0.649	0	0	0	0.238	0.156	0	0	0	0	0	0	0	0	0.417	0	uncharacterized protein LOC111240954	0.196337	1.18308
EVM0018572	0.008	0.01	0	0.072	0	0.036	0.124	0.08	0.073	0	0.034	0.086	0.006	0.003	0.004	0.528	0.516	0.556	0.021	0.043	0.022	0	0.103	0.307	0.125	0.063	0.093	0.01	0.012	0.029	0	0.546	0.419	0.415	0.465	0.487	uncharacterized protein LOC106753624	0.196642	0.565013
EVM0003705	166.537	168.963	161.528	102.537	121.472	105.041	588.957	590.522	551.981	273.248	237.226	239.006	250.581	244.817	219.901	208.646	219.894	214.691	215.729	209.875	200.656	133.801	154.126	126.478	223.3	224.954	208.544	211.605	213.534	198.656	95.181	206.182	232.929	393.285	385.603	385.539	40S ribosomal protein S15-4	0.198094	-0.214859
EVM0004016	2.06	2.284	2.269	0.956	2.346	1.276	1.615	0.909	1.548	2.554	1.224	0.762	1.722	2.116	1.536	0.814	0.52	0.549	1.095	1.374	1.757	0.784	0.457	1.639	0.394	0.561	0.415	2.499	1.591	2.171	0	4.863	1.863	5.053	3.636	2.845	germin-like protein subfamily 3 member 2	0.198525	0.286173
EVM0032848	8.883	8.287	7.305	3.062	2.114	3.831	16.339	16.335	15.369	4.91	4.044	5.95	9.75	10.624	10.366	11.729	10.246	9.307	8.768	7.565	8.208	0.471	0.824	1.312	5.762	5.227	5.305	8.177	6.816	6.443	17.53	0	10.072	13.474	14.007	14.158	uncharacterized protein LOC106757653	0.198625	-0.240523
EVM0026562	12.149	11.721	11.298	9.106	9.498	9.923	108.509	109.229	108.982	18.493	15.549	15.486	16.773	17.492	17.044	80.891	77.644	78.584	26.595	29.862	28.575	20.411	16.264	19.078	82.953	81.793	83.235	17.565	14.818	16.381	37.067	46.324	49.694	122.659	124.451	114.07	28 kDa ribonucleoprotein, chloroplastic	0.198908	0.355339
EVM0001132	28.75	26.796	23.019	13.162	14.779	16.86	57.655	66.004	68.393	29.12	31.603	26.125	33.504	37.567	39.51	46.452	53.719	52.656	44.242	52.215	55.395	23.961	26.824	26.622	43.766	52.445	54.26	29.398	29.877	34.812	37.886	40.173	52.331	41.646	45.78	46.776	probable prefoldin subunit 2	0.198926	0.149604
EVM0028728	0.172	0.427	0	0	0	0	0	0	0	0	0	0	0	0	0	0	0	0	0	0	0	0	0	0	0.084	0.109	0	0	0	0	0	0	0	0	0	0	protein DETOXIFICATION 55-like	0.199092	-1.63396
EVM0026103	2.511	2.819	2.8	1.255	0.385	1.465	6.026	5.965	5.884	1.677	1.607	1.751	4.386	4.366	4.392	0.415	0.341	0.289	11.139	10.473	9.418	1.544	3.002	1.793	1.598	1.812	1.284	2.262	2.158	2.515	8.21	0	3.669	0.89	0.658	0.8	fructose-1,6-bisphosphatase, cytosolic	0.201669	0.387457
EVM0011516	0.626	0.326	0.374	0.087	0.242	0.263	6.814	5.755	5.839	0	0	0.209	0.301	0.382	0.381	4.566	4.279	4.043	0.902	0.985	1.018	0.646	0.377	1.2	3.489	3.545	3.694	0.781	0.408	0.421	14.879	2.67	4.092	3.993	3.063	3.198	polyadenylate-binding protein 7 isoform X1	0.202752	0.517319
EVM0029647	27.802	27.368	26.618	8.985	11.762	12.389	45.119	44.17	44.067	11.525	12.082	10.744	39.838	40.091	35.996	39.938	38.307	38.633	25.041	27.744	25.811	14.737	12.61	12.664	44.011	43.183	43.202	29.103	28.179	25.526	18.288	21.331	35.025	61.482	61.597	61.627	reticulon-like protein B5	0.204515	0.197763
EVM0022804	16.925	18.119	17.346	5.181	5.003	5.78	58.865	55.394	57.73	8.442	7.994	8.937	32.736	33.292	30.748	42.505	42.327	40.1	57.172	55.058	50.263	9.194	10.849	11.356	41.819	41.936	39.185	10.656	10.346	10.245	31.115	27.22	32.775	46.816	46.752	46.252	auxin response factor 2A isoform X2	0.205346	0.248408
EVM0018810	0.663	0.724	0.425	0.115	0.106	0.115	3.216	2.643	2.466	1.841	1.654	1.785	0.32	0.283	0.303	3.453	3.744	4.198	0.329	0.44	0.246	1.977	1.813	2.165	1.883	2.006	1.816	1.087	0.726	1.058	6.009	0	2.685	3.997	3.705	3.514	uncharacterized protein LOC106767578 isoform X3	0.206764	0.337823
EVM0026894	10.188	10.382	11.148	6.889	6.341	6.601	14.938	14.78	14.732	10.341	14.361	12.971	11.886	12.004	11.236	11.187	12.627	11.223	18.467	16.505	16.389	13.343	13.254	12.312	12.449	12.935	13.39	12.01	10.343	11.749	5.754	4.474	9.428	12.191	12.17	11.715	negative regulator of systemic acquired resistance SNI1 isoform X1	0.207588	0.102725
EVM0011828	36.183	33.906	30.853	15.706	15.95	20.234	69.303	69.241	74.142	29.522	30.343	29.142	51.247	46.062	45.036	83.893	84.769	87.975	50.604	47.919	48.552	26.648	26.687	26.612	80.899	81.079	79.898	27.874	24.696	27.781	70.861	55.102	50.666	81.214	84.813	80.582	hypothetical protein VIGAN_04053500	0.207887	0.188276
EVM0000524	1.28	1.363	1.173	0.792	1.312	0.793	6.72	5.648	5.186	0	1.217	1.705	1.661	1.819	1.945	4.495	4.133	4.59	3.085	3.568	3.397	1.169	2.501	1.629	4.201	4.327	4.51	1.2	1.582	1.397	4.146	0	1.853	5.822	5.611	4.984	hypothetical protein VIGAN_04028900	0.208705	0.262604
EVM0033462	40.253	39.64	37.047	16.362	16.604	14.276	52.606	50.848	55.094	44.058	40.498	41.389	48.864	47.116	46.964	50.052	50.164	53.9	56.22	50.154	55.776	27.869	28.904	29.126	48.311	50.881	49.758	38.176	40.008	39.091	38.426	57.627	40.477	51.365	49.855	49.584	protein XAP5 CIRCADIAN TIMEKEEPER	0.209351	0.104234
EVM0002081	0.027	0	0	0.117	0.108	0	2.1	2.034	2.223	0	0	0	0	0	0	0.033	0.032	0	0	0	0.036	0.867	1.854	0.604	0	0	0	0	0	0	0	0	0	0	0	0.05	uncharacterized protein At4g04980	0.209599	-0.968357
EVM0021666	10.559	10.811	11.67	3.173	2.491	4.763	41.205	39.217	42.911	3.591	5.02	4.129	4.586	4.49	4.744	29.045	28.834	32.38	4.997	4.226	4.431	4.133	4.018	5.919	49.423	53.219	55.419	5.249	4.908	6.134	31.748	19.94	21.827	28.375	31.139	30.906	LOW QUALITY PROTEIN: glycine-rich domain-containing protein 1	0.209733	0.367933
EVM0002129	10.649	10.135	10.452	6.059	3.408	6.738	27.57	28.113	29.355	5.937	10.023	7.245	13.344	12.553	12.979	24.258	23.966	23.916	14.554	13.145	13.508	6.625	9.18	13.272	23.106	19.967	26.052	10.377	8.739	11.332	17.618	25.687	17.715	22.788	25.696	25.33	uncharacterized protein LOC106763758	0.210433	0.192129
EVM0026235	0.213	0.199	0.132	0	0	0.693	5.114	4.422	4.37	0	0	0	0.113	0.197	0.133	1.835	1.569	1.354	0.066	0.332	0.495	0	0	0	1.712	1.492	1.89	0.312	0.077	0.278	0	7.049	0	7.147	4.271	5.792	uncharacterized protein LOC106769502	0.210779	0.60361
EVM0026237	4.7	5.701	7.281	1.657	2.614	2.368	16.669	17.74	19.791	7.209	5.228	5.66	11.32	12.194	13.823	13.832	14.47	12.978	8.945	9.922	10.512	4.076	2.038	5.68	13.001	12.475	12.989	7.872	6.853	9.485	12.386	3.612	11.071	27.648	25.143	23.141	hypothetical protein LR48_Vigan01g282600	0.211063	0.239287
EVM0005457	1.092	1.248	1.078	0.189	0.697	0.379	4.392	4.857	4.259	2.124	1.091	1.358	2.356	1.76	1.412	3.705	2.674	3.133	2.926	2.357	2.725	1.862	0.272	1.298	3.614	4.39	4.366	1.586	1.449	0.834	4.952	0	0	3.441	5.287	4.023	SPX domain-containing protein 2	0.214569	0.263581
EVM0012028	3.362	3.589	3.411	1.769	1.252	2.042	0.036	0.028	0.035	5.672	6.273	5.044	4.814	4.777	4.778	0	0.037	0.141	6.701	6.356	6.877	5.356	4.296	6.297	0	0	0	3.495	4.891	4.362	1.78	6.229	2.387	0	0.054	0.058	AP2-like ethylene-responsive transcription factor BBM1	0.214773	0.329609
EVM0015480	1.377	1.612	1.965	0.852	0.235	0.341	4.681	4.633	4.226	0.819	0.655	1.019	1.591	1.673	1.632	7.854	7.801	7.756	1	1.082	1.174	1.257	1.223	0.584	11.149	10.531	10.396	0.599	0.539	0.512	8.916	1.3	1.992	4.35	4.961	5.179	receptor protein-tyrosine kinase CEPR1	0.215227	0.396027
EVM0012036	3.5	2.499	3.347	0.379	1.046	0.379	1.314	1.39	1.648	4.861	5.096	6.798	12.726	13.953	13.482	0.108	0	0.784	3.906	4.267	4.179	4.662	2.176	2.599	0.255	0.223	0.494	2.357	2.523	2.126	0	17.352	4.432	0.147	0.447	0.483	uncharacterized protein LOC106767983	0.216636	-0.478179
EVM0004791	5.176	4.76	4.461	2.907	2.331	2.628	7.956	7.393	7.675	3.759	3.153	3.589	8.956	9.317	8.749	9.392	9.455	9.962	5.72	5.482	6.722	2.999	2.827	4.18	9.682	10.658	9.09	3.931	4.401	4.172	11.044	5.725	7.129	9.795	11.55	10.246	probable RNA helicase SDE3	0.216833	0.167414
EVM0009407	1.234	1.366	1.324	0.465	0.962	0.814	1.643	2.082	1.723	0.931	1.004	0.695	0.761	0.617	0.667	3.032	2.999	3.205	0.499	0.417	0.249	0.857	1.167	1.593	3.811	3.667	3.609	1.382	1.044	1.117	0	3.546	2.038	2.112	2.057	1.432	uncharacterized protein LOC106765885	0.217374	0.261536
EVM0012136	0	0	0	0	0	0	0.334	0.232	0.203	0	0	0	0.037	0.011	0.013	1.838	2.039	1.686	0.033	0.054	0	0	0	0	0.307	0.534	0.402	0.184	0.227	0.182	0	0	0	0.616	0.76	0.58	G-type lectin S-receptor-like serine/threonine-protein kinase At1g11330 isoform X1	0.217564	-0.720808
EVM0013124	0.129	0.401	0.239	4.48	1.546	6.164	61.844	88.622	83.912	0	0.807	0.67	0.138	0.186	0.064	85.388	118.532	122.244	0.24	0.671	0.343	4.133	0.804	4.319	50.198	43.244	68.805	0.303	0	0.898	65.938	64.092	52.385	207.936	112.036	153.658	albumin-2-like	0.217724	0.528637
EVM0014228	3.923	3.709	3.513	2.415	1.587	1.899	4.049	3.46	3.948	1.521	1.739	1.547	10.157	9.901	9.698	16.906	17.81	16.685	2.741	2.996	2.747	2.758	2.104	2.217	16.082	16.219	16.172	5.363	5.454	4.804	7.898	10.529	6.555	11.976	12.589	11.035	protein OSB1, mitochondrial isoform X1	0.217731	0.292956
EVM0016423	34.21	32.272	30.247	16.532	20.483	16.227	40.372	34.258	37.643	28.034	25.955	30.413	25.102	22.686	22.473	25.075	26.177	26.316	16.385	12.491	15.095	25.029	23.728	18.529	33.716	31.088	33.418	28.456	29.418	30.196	45.758	48.52	33.461	34.189	35.277	39.871	hypothetical protein LR48_Vigan10g268000	0.218112	0.11263
EVM0005447	8.902	8.568	8.967	3.335	4.297	2.002	15.125	14.7	15.01	4.919	10.25	10.368	8.915	9.734	9.582	10.37	10.077	11.456	15.201	14.988	13.893	10.502	8.233	8.689	10.445	10.498	10.721	7.827	8.036	7.324	6.981	8.143	12.48	9.804	8.818	9.13	calcium-dependent protein kinase 1	0.218305	0.125472
EVM0023654	3.065	2.773	2.755	0	0	0	2.985	3.283	2.667	0	0	0	5.808	6.243	5.266	2.152	3.246	3.27	8.85	7.404	7.957	0.466	0	1.3	2.812	2.756	2.117	0	0.126	0	0	2.894	4.435	4.108	4.999	5.24	pectinesterase/pectinesterase inhibitor PPE8B-like	0.21847	0.350105
EVM0031351	0.29	0.479	0.278	0.139	0.128	0.558	0.334	0.028	0.142	0	0.669	1.666	0.319	0.172	0.16	2.174	2.12	1.73	0.08	0.2	0.171	0	0	0	1.534	1.739	1.659	0.264	0.556	0.335	0	2.126	0	2.102	2.193	2.428	uncharacterized protein LOC106753473	0.218701	0.434451
EVM0031567	1.779	2.068	2.427	1.475	0.905	1.476	7.52	7.911	7.418	2.365	4.092	2.156	2.765	2.177	2.595	3.255	3.162	3.956	3.238	3.102	4.116	0.806	0.706	2.247	3.645	3.417	3.384	2.038	1.691	2.299	4.288	2.501	2.875	3.74	3.933	3.692	PREDICTED: LOW QUALITY PROTEIN: uncharacterized protein LOC108319166	0.225605	-0.202272
EVM0029856	3.772	5.305	3.627	1.441	1.548	3.606	14.677	17.764	16.342	3.467	5.538	3.447	6.69	6.543	6.093	24.878	24.286	26.266	5.228	4.892	5.519	2.955	4.827	6.589	23.292	21.376	21.722	2.793	3.199	2.888	22.004	11	11.238	21.746	21.459	21.346	uncharacterized protein LOC106758910 isoform X1	0.226785	0.288359
EVM0031012	13.989	13.937	14.811	6.687	8.083	8.29	25.347	24.618	25.318	13.441	10.544	12.769	21.809	21.175	21.679	18.914	19.499	21.272	15.402	15.015	15.53	17.678	13.608	13.857	19.733	20.734	21.463	13.683	13.188	13.439	18.282	16.754	18.09	25.943	26.861	27.79	histidine--tRNA ligase, cytoplasmic isoform X2	0.228028	0.114093
EVM0018379	0.056	0.034	0.171	0	0.111	0	0.417	0.514	0.615	0	0	0	0.138	0.091	0.055	0.205	0.131	0.249	0.034	0.058	0.074	0.592	0.345	0	0.27	0.247	0.403	0	0	0	0	1.836	0	0.14	0.095	0.205	NADH-plastoquinone oxidoreductase subunit 7	0.228514	0.625288
EVM0033636	3.055	2.801	2.959	5.441	2.39	3.217	19.133	18.613	19.827	7.732	6.888	7.097	3.484	3.473	3.122	42.063	43.816	47.849	5.028	4.947	5.341	6.084	6.389	6.571	12.947	13.035	12.583	6.487	6.544	7.334	35.594	18.871	16.629	8.131	6.86	8.516	protein DA1	0.22874	-0.370823
EVM0013393	1.722	1.332	1.88	0.611	0.337	0.612	1.402	1.494	1.563	0.588	0.704	0.731	4.785	4.396	4.194	2.046	1.86	1.728	2.065	2.401	2.209	1.504	3.158	1.467	2.815	2.889	2.774	1.124	1.058	1.176	4.798	0	3.573	1.749	1.154	1.663	uncharacterized protein LOC106752843 isoform X1	0.228817	0.232454
EVM0020228	5.003	5.013	4.171	1.046	0.413	1.196	4.464	3.804	4.088	2.635	2.153	2.68	2.301	2.155	1.886	10.174	9.907	11.131	3.465	3.114	2.838	1.47	1.93	3.842	7.621	7.854	7.811	1.131	1.492	1.557	1.955	4.561	4.368	10.404	11.641	12.831	exportin-7-B isoform X1	0.229674	0.276272
EVM0025329	0	0	0	0	0	0	1.713	1.744	1.016	0	0	0	0	0	0	3.556	2.492	3.69	0	0.073	0	0	0	0	1.854	1.885	2.047	0	0	0	0	0	3.575	3.075	3.248	5.068	uncharacterized protein LOC111240954	0.229914	0.551308
EVM0033605	11.455	10.961	11.369	4.216	4.398	5.907	41.017	40.936	39.964	10.365	9.854	10.083	14.365	14.509	14.175	36.323	36.318	38	24.989	24.375	23.806	15.559	12.707	12.045	31.703	29.671	30.956	9.425	10.104	9.8	29.421	23.593	24.652	32.183	31.243	30.41	histone deacetylase 19 isoform X1	0.231524	0.199134
EVM0022412	11.017	11.022	10.757	4.301	3.587	6.322	17.138	17.657	17.941	7.111	6.971	5.143	16.666	15.597	14.867	15.328	15.631	15.713	11.66	11.366	11.651	7.936	6.751	5.759	21.696	22.002	21.928	6.978	7.873	7.002	14.068	16.409	12.573	17.728	16.711	15.998	CBL-interacting serine/threonine-protein kinase 24 isoform X2	0.233876	0.150043
EVM0029036	34.256	35.036	32.236	15.251	18.663	16.997	65.238	66.826	68.607	15.004	16.812	18.858	62.371	64.53	62.248	113.187	120.045	122.414	46.397	45.422	42.045	20.892	21.143	24.954	75.056	74.428	73.963	32.618	34.322	32.782	70.296	63.479	56.748	134.683	129.499	132.324	superoxide dismutase	0.233885	0.228085
EVM0007007	3.438	3.353	3.554	3.255	4.05	2.051	5.483	6.004	5.503	4.349	4.574	4.469	3.663	3.455	3.541	5.096	4.914	4.657	2.123	1.935	1.883	7.415	6.661	7.129	5.559	5.735	5.416	4.189	3.832	3.503	7.098	2.76	3.172	4.197	4.411	4.741	DExH-box ATP-dependent RNA helicase DExH7, chloroplastic isoform X1	0.237825	0.116641
EVM0000261	0.72	0.805	1.022	0.156	0.574	0.78	0.25	0.064	0.319	1	1.797	2.424	0.077	0.074	0.054	0.088	0.212	0.215	0.223	0.112	0.096	1.534	1.119	1.336	0.403	0.252	0.464	0.337	0.571	0.187	0	0	0.912	0.121	0.184	0.331	21 kDa protein	0.238516	-0.377752
EVM0013436	4.287	4.34	3.276	1.211	1.3	1.616	2.369	2.959	2.735	2.588	4.651	3.378	1.454	1.168	1.25	6.641	6.47	7.377	1.387	1.885	0.865	2.482	1.738	2.075	7.322	6.399	6.72	1.855	2.149	2.426	2.64	6.159	7.079	4.527	5.002	5.49	WD repeat-containing protein 11 isoform X2	0.238731	0.207346
EVM0022286	2.747	4.232	3.953	1.101	0.811	1.543	1.587	2.378	1.465	0.706	1.693	2.897	2.923	3.24	3.513	1.187	1.616	1.291	2.207	3.272	2.901	4.877	0.632	2.643	1.509	2.037	1.803	3.753	3.959	4.325	0	3.362	2.576	1.619	1.387	1.217	pentatricopeptide repeat-containing protein At1g73710	0.23968	0.180952
EVM0028879	3.737	3.59	3.74	3.206	5.2	5.654	2.851	3.67	4.061	10.526	10.999	11.32	10.88	10.997	9.584	84.644	85.969	82.517	20.11	19.935	18.708	10.518	9.861	7.59	65.764	66.423	64.707	14.74	14.687	13.278	39.955	11.651	20.534	20.022	21.148	21.096	F-box protein At3g58530 isoform X1	0.242625	0.383651
EVM0030502	4.965	3.978	4.347	5.896	5.427	5.553	28.961	29.036	26.963	6.673	6.662	4.562	10.226	10.827	8.875	19.876	20.734	20.096	12.115	12.131	11.049	6.826	4.978	6.54	20.378	19.096	19.615	9.003	5.772	7.228	18.152	5.293	20.279	29.247	26.339	26.097	uncharacterized protein LOC106766700	0.242641	0.217989
EVM0013837	0.095	0	0	0	0	0	0	0	0	0	0	0	0	0.02	0	0	0	0.071	0	0.099	0	0	0	0	0.023	0.03	0	0	0	0.083	0	0	0	0.08	0	0	receptor protein kinase TMK1-like	0.242664	0.760049
EVM0013481	0	0	0	0	0	0	0.055	0.042	0.053	0	0	0	0	0	0	0	0	0	0	0	0.127	0	0	0	0	0	0.077	0	0.069	0	0	0	0	0	0	0	scarecrow-like protein 3	0.244599	0.863938
EVM0010589	114.663	115.72	110.654	63.264	68.442	72.421	341.876	349.744	341.338	83.635	82.511	91.044	196.391	195.09	182.664	281.573	278.441	287.248	201.227	191.338	186.787	96.663	94.305	92.082	261.197	259.656	261.449	151.925	146.439	142.156	162.648	223.593	203.776	329.129	313.566	324.627	outer plastidial membrane protein porin	0.246054	0.161535
EVM0004001	1.922	2.154	1.804	0.995	0.999	0.815	5.094	4.516	4.605	1.161	2.781	2.381	3.498	3.649	4.164	2.721	2.557	2.653	2.539	2.038	2.661	3.117	3.117	4.188	3.721	4.012	3.687	2.3	2.379	1.487	4.736	0	2.646	3.43	3.774	3.732	protein FAR1-RELATED SEQUENCE 5	0.246926	0.144201
EVM0004448	19.533	18.022	16.089	11.933	11.715	11.412	35.302	37.217	32.755	22.108	18.848	28.222	18.375	17.866	17.68	62.219	58.73	57.802	13.288	15.692	14.459	16.963	20.172	19.546	58.212	56.922	54.267	18.788	19.418	16.579	34.697	40.471	26.359	47.084	41.737	48.476	protein FATTY ACID EXPORT 1, chloroplastic	0.250049	0.183628
EVM0022530	6.449	5.368	5.163	3.12	3.282	4.014	22.71	22.393	23.973	10.242	10.559	6.218	5.743	5.131	5.694	16.522	16.229	17.318	7.955	8.684	7.372	10.234	13.007	9.932	21.764	23.361	21.807	5.102	5.143	4.822	19.438	2.267	17.373	12.356	13.62	13.831	probable serine/threonine-protein kinase At1g54610	0.251555	0.197807
EVM0004884	2.61	1.688	1.878	1.413	1.734	1.885	9.047	9.162	10.118	3.398	2.714	3.098	5.478	5.028	4.864	4.811	5.504	5.685	3.506	4.344	3.823	0	0	0.807	2.804	2.835	2.191	2.738	2.743	2.831	6.163	0	2.754	9.747	9.174	11.313	probable methyltransferase PMT21 isoform X1	0.251704	-0.241362
EVM0005575	11.505	10.821	9.966	6.595	4.889	5.866	13.928	16.157	15.646	12.922	9.853	12.486	16.444	15.766	16.396	16.787	12.942	16.047	34.46	32.913	36.81	13.52	13.409	10.048	10.886	12.049	12.303	7.678	8.292	8.442	7.19	5.591	9.64	9.849	11.533	10.513	pre-mRNA-splicing factor 38B	0.251993	0.181182
EVM0026533	5.204	5.907	5.016	3.346	2.107	2.467	7.093	6.922	7.295	9.881	8.118	8.422	8.855	10.443	10.123	9.342	8.565	9.838	6.705	6.032	6.095	9.53	12.383	13.582	6.211	5.972	6.552	8.856	9.143	8.186	4.608	0	3.089	2.861	3.118	3.743	solanesyl diphosphate synthase 3, chloroplastic/mitochondrial	0.254209	-0.14436
EVM0012440	10.34	10.449	9.941	5.902	5.787	5.65	13.281	12.388	13.322	19.749	16.514	18.872	22.595	21.952	21.909	11.649	13.075	12.833	15.798	17.091	17.019	12.311	14.18	10.997	11.618	10.87	11.171	14.468	12.001	12.495	5.037	11.749	13.504	12.508	13.278	12.764	sorting and assembly machinery component 50 homolog	0.255875	-0.105419
EVM0010088	19.842	15.41	18	14.174	12.773	9.161	46.163	50.344	50.065	27.459	32.048	30.013	23.024	24.069	21.686	33.51	32.979	35.543	26.971	25.679	26.412	24.7	19.495	20.753	32.642	31.259	31.532	23.555	24.473	23.786	27.045	36.052	29.352	47.403	44.036	42.555	uncharacterized protein LOC106774000 isoform X1	0.25709	0.115697
EVM0000019	23.791	23.529	21.516	14.172	12.652	13.615	11.267	11.893	10.365	73.39	79.357	74.564	8.752	9.75	9.514	5.267	5.122	4.986	37.778	40.096	38.419	86.468	89.904	84.053	3.948	4.162	4.218	18.165	17.123	17.606	14.834	30.28	19.888	3.837	4.182	5.724	AP2-like ethylene-responsive transcription factor AIL5	0.258308	0.332517
EVM0013852	2.29	2.336	2.286	2.361	1.956	1.654	12.439	11.397	10.716	1.703	2.154	2.682	2.842	2.677	2.682	6.631	6.832	6.962	3.752	3.648	3.905	2.323	1.355	2.428	5.384	6.014	5.051	2.681	3.182	3.075	1.544	3.603	2.761	6.53	7.292	6.775	hypothetical protein VIGAN_01032300	0.258965	-0.212179
EVM0008711	0	0	0	0	0	0	0.358	0.351	0.49	0	0	0	0	0	0	0	0.026	0	0	0	0.029	0.236	0	0	0.151	0.169	0.125	0	0	0.038	0	0	0	0	0	0	uncharacterized protein LOC111240954	0.259663	-0.711672
EVM0004968	7.646	8.998	9.009	4.448	3.866	3.709	29.795	31.658	31.531	12.677	12.341	10.932	11.778	11.747	11.342	23.554	24.642	23.606	19.385	20.245	19.149	4.863	11.703	9.742	22.457	22.348	20.042	9.488	9.951	9.506	9.699	22.626	14.448	26.285	27.32	26.681	hypothetical protein VIGAN_06050700	0.261671	0.162865
EVM0028190	16.851	16.265	16.98	3.974	10.973	7.593	40.384	39.223	39.727	19.114	15.268	15.984	20.003	19.266	19.692	39.667	40.938	38.875	22.137	21.724	21.137	14.221	9.852	16.721	39.288	39.623	40.461	15.436	14.189	16.94	18.908	49.623	29.574	32.981	30.848	33.635	actin-related protein 2/3 complex subunit 3 isoform X1	0.261674	0.151287
EVM0018850	1.609	1.272	1.564	0.422	0.583	0.423	12.901	12.646	12.42	0	0	0.758	2.006	1.984	2.035	6.171	7.115	8.23	3.265	2.985	2.393	0.52	0	0	8.066	7.906	8.328	1.142	0.914	1.016	5.526	3.223	6.174	12.089	12.879	13.466	VQ motif-containing protein 9	0.261861	0.317413
EVM0032251	0.474	0.294	0.876	1.026	0	1.026	1.094	2.089	1.574	0	1.97	0	1.008	0.681	0.588	2.619	2.787	2.83	0.587	2.211	1.257	0	1.472	0	2.304	2.56	2.862	0.277	0	0	0	0	0	1.19	1.614	0.872	putative disease resistance RPP13-like protein 1	0.265069	-0.283074
EVM0001918	0	0	0	0	0	0	0	0	0.483	0	0	0	0	0	0	1.072	1.796	0.326	0.27	0	0.579	0	0	0	0.743	0	0.351	0.766	0	0	0	0	0	1.096	0.372	1.204	uncharacterized protein LOC111240954	0.265092	0.549345
EVM0022334	0.644	0.518	0.654	2.133	0.906	0.985	12.212	12.231	12.293	3.42	3.152	1.962	0.349	0.28	0.245	2.886	3.076	2.829	0.705	0.983	1.307	2.422	3.297	2.812	3.004	2.818	3.235	5.368	3.932	4.274	8.587	25.039	8.634	0.571	0.839	1.953	berberine bridge enzyme-like 23	0.26524	0.392549
EVM0019421	33.295	32.716	28.917	17.968	18.19	23.376	43.02	45.565	44.455	51.132	53.066	47.267	34.656	32.01	31.906	26.507	23.436	25.252	34.726	33.682	32.06	50.834	43.839	43.118	25.736	28.952	26.992	32.431	33.34	30.962	29.386	34.277	52.529	37.879	38	39.719	EEF1A lysine methyltransferase 2	0.266656	0.0817611
EVM0011766	0.511	0.982	0.918	0.201	0.185	0	6.178	6.357	7.776	0	0	0	0.165	0.287	0.231	0.171	0.055	0.486	0.461	0.531	0.555	0.495	0	0.345	0.86	1.035	1.086	0.218	0.268	0.161	2.635	0	4.709	7.711	6.972	5.992	dirigent protein 2-like	0.268842	0.474018
EVM0028696	0	0.105	0.104	1.467	0	1.101	28.772	28.693	27.111	0	0.352	0	0.18	0.07	0.042	10.199	10.467	8.983	0	0	0	0.902	1.053	0	12.487	12.118	14.4	0.298	0	0.147	23.999	11.197	2.145	2.554	1.443	1.404	uncharacterized protein LOC111240954	0.269763	-0.483469
EVM0011875	1.545	1.481	1.371	1.643	0.54	1.879	32.469	32.345	31.274	0.188	0.564	0.561	2.768	2.985	2.653	43.453	45.351	40.113	4.066	3.655	3.379	1.155	1.516	2.213	35.138	36.1	31.55	1.46	0.82	1.082	78.316	19.703	20.587	26.922	23.275	22.502	protein transport protein SEC16B homolog isoform X1	0.270589	0.366142
EVM0031874	4.685	4.678	3.827	1.508	1.893	3.156	18.105	18.599	18.477	0	0.263	0.164	9.208	9.705	8.826	43.681	43.105	42.557	2.591	2.693	3.318	2.698	4.132	3.995	12.984	13.628	13.314	6.414	6.982	6.154	10.763	25.109	18.438	18.297	18.45	18.476	LOW QUALITY PROTEIN: L-ascorbate oxidase-like	0.270961	-0.302765
EVM0029442	27.53	29.214	28.05	16.722	13.68	15.185	69.973	74.683	76.498	25.817	24.092	29.623	40.783	41.079	40.545	172.899	183.445	170.134	62.421	65.432	66.969	31.998	34.667	38.219	90.52	93.387	93.27	57.779	52.36	50.757	89.138	99.246	85.1	75.825	72.621	78.593	BZR1 homolog protein 2-like	0.271341	0.197396
EVM0011488	2.585	1.665	2.776	0.207	0	0.415	8.85	8.869	8.325	0	0	0.248	0.408	0.393	0.571	4.235	4.169	3.504	1.781	1.54	1.461	2.551	0.595	1.066	2.469	2.435	2.662	0.112	0.345	0	2.713	0	2.425	5.133	4.895	5.729	probable protein ABIL1	0.273359	-0.316743
EVM0017627	0.172	0	0.106	0.373	0	0.373	18.388	18.745	17.245	0.597	0	0	0.061	0.035	0.043	19.026	19.236	17.604	0.107	0.089	0.114	0	0	0	17.956	16.739	16.635	0.302	0	0	73.121	5.686	4.357	10.088	9.236	7.761	deSI-like protein At4g17486	0.27369	0.534144
EVM0012344	0.065	0.081	0.081	1.133	0.13	0.425	36.713	36.481	37.763	0.227	0.272	0.339	0.023	0.081	0.065	27.515	27.47	28.126	0.122	0.17	0.217	0	0.203	2.427	22.554	21.93	23.284	0	0.141	0.34	16.672	6.482	9.934	15.225	16.824	14.024	cytokinin dehydrogenase 3	0.276813	-0.387889
EVM0026421	0.873	0.775	0.924	0	0	0	0	0.275	0.069	0.433	0	0.323	0.133	0.154	0.124	0.153	0.073	0.093	0.387	0.324	0.248	0.665	0.388	0	0.152	0.04	0.201	0.292	0.36	0.325	0	0	0	0	0.106	0	TMV resistance protein N isoform X1	0.278603	-0.335759
EVM0018680	0	0.089	0.118	0.207	0.095	0	1.412	1.606	1.406	0.333	0.1	0.124	0.085	0.177	0.202	3.061	2.396	2.218	0.386	0.298	0.381	0	0	0	2.797	2.772	2.799	0.309	0.311	0.249	0	0	0.607	2.368	2.082	2.029	putative disease resistance protein RGA1	0.279126	0.351412
EVM0028956	0	0	0	0	0	0	0.587	0.897	1.313	0	0	0	0	0	0	0.208	0.199	0	0	0	0	0	0	1.258	0.082	0	0.136	0	0.244	0	0	0	0	0.284	0	0	uncharacterized protein LOC111240954	0.279731	-0.676992
EVM0014950	2.207	2.284	1.452	0.637	1.466	1.276	8.33	6.49	7.985	1.022	1.224	0.762	1.775	1.875	2.194	1.898	2.338	1.319	5.656	6.565	5.173	0	0	1.092	2.184	2.526	2.015	3.188	2.97	4.214	0	0	3.726	5.3	5.14	4.876	uncharacterized protein LOC106767653	0.279855	0.231276
EVM0019250	0	0	0	0	0	0	0.298	0.341	0.499	0	0	0	0	0.053	0.064	0	0.076	0.096	0	0.134	0.085	0	0	0	0.157	0.123	0.052	0	0	0	0	0	0	0	0.329	0.119	uncharacterized protein LOC111240954	0.280046	-0.514429
EVM0006296	0.099	0.078	0.044	0	0.036	0	1.242	1.154	1.28	0.062	0	0	0.038	0.044	0.031	0.738	0.791	0.87	0.156	0.242	0.178	0	0	0.067	0.985	0.872	1.047	0.031	0.013	0.062	0	0.592	0.908	1.036	1.008	0.973	pathogenesis-related protein 2-like	0.280405	0.328344
EVM0007826	6.451	5.498	5.744	3.802	4.108	5.294	12.127	11.044	12.428	5.83	6.668	7.313	5.361	5.004	4.761	15.288	16.305	16.077	6.106	5.188	5.62	4.88	5.931	4.534	15.747	14.61	15.96	6.034	5.062	5.763	19.465	5.045	8.699	11.126	12.553	12.789	uncharacterized protein LOC106762872	0.282431	0.147136
EVM0024225	8.235	8.592	8.355	6.752	4.661	7.391	24.657	24.5	24.715	14.886	10.742	8.831	14.172	14.096	13.245	20.354	19.266	19.649	13.473	14.862	14.026	11.94	9.086	11.936	18.609	19.177	18.49	10.613	9.411	12.177	5.522	19.322	17.273	24.569	21.421	21.978	ankyrin repeat and SAM domain-containing protein 6	0.282553	0.113868
EVM0022521	2.002	1.776	2.47	0	1.14	0	6.939	8.326	10.453	0	10.707	4.443	0.203	0.47	0.426	4.217	4.376	3.418	0.355	0.297	0	0	3.556	2.123	2.226	3.455	2.304	0.335	0	0	0	18.904	0	2.396	5.849	5.792	_	0.287808	-0.36672
EVM0023962	826.391	820.182	796.402	448.317	429.388	471.002	9.79	10.193	12.075	1159	1146.12	1077.69	778.345	771.034	750.444	10.411	11.436	17.878	339.466	347.042	325.594	1218.49	1211.39	1123.03	8.533	8.741	10.169	764.363	750.023	735.212	278.687	481.722	417.134	19.953	23.426	37.529	probable bifunctional TENA-E protein isoform X2	0.288163	-0.2369
EVM0006908	7.757	8.426	8.242	3.763	3.298	4.303	9.703	8.941	9.92	4.596	3.872	3.107	12.268	12.7	12.716	19.214	18.623	19.99	6.156	5.601	5.433	2.865	4.629	5.375	13.285	13.311	14.183	7.825	7.484	7.755	14.066	9.57	8.381	9.391	11.28	9.293	probable serine/threonine-protein kinase At1g54610	0.288543	-0.137232
EVM0016552	0.193	0.419	0.059	0.209	0.384	0	0.39	0.255	0.48	0	0	0	0.342	0.396	0.383	18.059	18.262	18.211	0.657	0.6	1.023	1.027	0.3	1.073	4.713	4.474	4.426	10.271	8.266	10.957	2.731	3.185	4.881	6.539	5.913	5.146	envelope membrane protein	0.290052	0.392353
EVM0031990	0	0.093	0	0	0	0	0	0	0.165	0	0	0	0.053	0.153	0.186	0.367	0.439	0	0.278	0.077	0	0	0	0	0.291	0.285	0.421	0.175	0	0	0	0	0	0.25	0	0.137	acyl-protein thioesterase 1	0.290959	0.39458
EVM0003000	131.228	132.524	123.915	40.437	41.869	46.515	91.724	89.775	92.112	78.043	70.183	67.799	163.453	160.194	154.26	148.297	148.55	148.556	164.012	172.369	163.212	50.282	49.52	53.116	136.368	133.646	134.346	73.778	77.097	75.344	104.953	124.096	129.783	143.666	142.549	141.027	NADP-dependent malic enzyme	0.292438	0.10087
EVM0003059	3.51	3.675	3.311	0.745	0.48	1.491	10.814	10.533	11.147	1.075	0.93	0.98	4.589	4.313	4.096	4.418	5.184	4.857	4.139	3.892	4.131	0.733	0.321	0.766	6.856	7.002	6.446	1.874	2.183	1.792	2.925	3.412	3.05	5.419	5.571	6.177	leucine-rich repeat receptor-like tyrosine-protein kinase PXC3	0.293437	-0.191357
EVM0012842	2.381	2.218	3.818	1.031	0.475	1.032	4.539	5.671	4.219	0	0.99	0	3.209	2.055	3.195	1.609	1.961	1.778	3.248	4.693	4.738	0	0	0.884	4.402	3.936	4.316	1.115	0.858	1.033	0	0	3.014	3.191	4.869	5.918	uncharacterized protein LOC111242388	0.294447	0.201848
EVM0028229	0.4	1.989	0.741	0	0	0	10.641	9.89	9.978	0	0	2.074	2.13	2.386	1.89	0.984	1.414	1.794	1.986	2.493	3.187	2.133	1.244	2.973	2.727	3.437	2.904	1.641	1.443	0.695	11.345	0	10.14	3.019	3.071	2.58	transcription factor bHLH95-like	0.294783	0.300063
EVM0007978	2.141	1.899	2.038	1.06	2.438	2.651	3.746	4.533	4.878	14.867	7.125	8.237	3.038	2.941	2.858	1.804	2.16	2.467	3.793	4.379	4.301	11.081	9.126	7.266	1.637	2.645	2.169	3.869	2.91	1.911	3.466	0	12.393	4.612	3.544	2.59	putative anthocyanidin reductase isoform X1	0.295038	0.204796
EVM0011260	4.157	5.004	3.787	1.385	1.785	1.386	10.198	10.381	12.042	3.109	3.725	1.656	4.084	3.391	4.227	5.422	5.645	4.777	5.79	6.901	5.6	0.681	0.795	0	7.344	6.304	7.575	2.996	2.028	2.997	21.745	0	9.718	6.429	5.994	6.712	cytochrome c oxidase subunit VIb	0.297296	0.209241
EVM0018588	4.795	5.881	6.203	0.253	1.398	1.52	1.351	1.96	1.36	3.654	1.702	1.817	1.867	1.682	1.627	1.652	1.995	2.358	3.988	3.64	3.801	0	1.09	1.302	2.731	2.602	2.732	0.411	0	0	13.252	7.729	5.922	0.784	0.897	0.646	agamous-like MADS-box protein AGL18 isoform X2	0.299872	0.258478
EVM0018690	3.785	4.843	3.891	2.484	3.429	6.711	22.33	20.49	20.389	4.779	7.634	5.346	4.028	4.195	3.677	44.042	41.982	47.029	7.467	8.152	9.054	3.666	2.495	2.98	37.669	39.275	39.277	4.03	3.886	4.38	6.5	11.372	13.071	34.396	33.326	38.646	NAD-dependent protein deacylase SRT2 isoform X1	0.299938	0.255185
EVM0013728	5.78	5.276	5.18	1.604	1.969	2.248	9.931	11.003	10.805	4.63	3.904	3.837	11.512	12.139	10.544	8.012	8.923	10.403	7.044	7.713	6.848	2.105	5.22	4.4	9.95	9.407	10.686	5.438	5.34	4.758	8.397	11.427	7.505	10.427	10.901	10.322	bifunctional dihydrofolate reductase-thymidylate synthase	0.299983	0.110738
EVM0005100	7.49	7.33	6.425	3.007	2.373	2.15	14.957	14.702	14.942	8.61	9.491	7.449	5.349	5.646	5.793	6.887	9.632	9.557	7.934	8.594	8.817	0	0.308	0.368	4.03	3.911	4.436	8.887	9.223	9.556	11.243	16.392	7.536	9.14	10.566	7.854	uncharacterized protein LOC106757312	0.300216	-0.138679
EVM0028590	0	0	0	0	0	0	0	0	0	0	0	0	0	0	0	2.004	1.44	0.609	0	0	0	0	0	0	0.595	1.297	0.657	0	0	0	0	0	0	0	0	0	_	0.300711	-0.669059
EVM0005792	5.132	5.142	6.043	4.041	3.022	4.297	11.251	10.906	10.462	2.429	3.638	3.624	11.625	10.856	11.099	12.324	14.617	11.497	8.677	7.744	7.891	8.698	1.812	4.329	13.221	13.719	14.377	4.917	4.371	4.15	9.913	3.854	16.243	10.16	10.732	9.985	vacuolar protein sorting-associated protein 20 homolog 2	0.301982	0.124399
EVM0012999	0.758	0.891	1.082	2.245	2.543	3.111	83.245	83.292	82.181	0.277	0.663	1.032	0.339	0.328	0.277	12.346	13.327	14.115	23.238	22.339	22.745	1.699	0.991	2.664	42.329	39.551	40.446	26.149	26.209	25.328	9.038	39.531	16.155	12.959	13.114	12.406	TBC domain-containing protein C1952.17c	0.30225	0.31935
EVM0002777	0.043	0.054	0.107	0	0	0	0.375	0.229	0.527	0.15	0	0	0.015	0.062	0.032	0.292	0.153	0.097	0.295	0.135	0.258	0	0.134	0	0.305	0.22	0.244	0.076	0.031	0.038	0	0	0	0.254	0.295	0.279	putative disease resistance protein RGA1	0.303615	0.263485
EVM0000554	0.171	0.071	0.281	0.246	0	0.247	0.131	0.201	0.189	0.395	0.237	0	0.04	0.047	0.085	0	0	0	0.071	0.177	0	0	0	0	0.083	0	0.046	0.2	0.246	0.296	0	0	0	0.191	0.097	0.524	transcription factor MYB106-like	0.304249	-0.277777
EVM0017789	0.482	0.371	0.481	0.199	0.092	0.099	0	0.02	0	0	0.573	0.357	0.114	0.226	0.16	0.141	0.081	0.206	0.455	0.31	0.305	0.245	0.571	0.17	0.123	0.117	0.166	0.027	0.066	0	0	0	0	0.192	0.117	0.211	polycomb group protein EMBRYONIC FLOWER 2-like	0.305544	-0.228212
EVM0012880	0	0	0	0	0	0	0.06	0	0.058	0	0	0	0	0	0	0	0	0	0.065	0	0	0	0	0	0	0	0	0	0	0	0	0	0	0	0	0	uncharacterized protein LOC111240954	0.306585	-0.860275
EVM0015244	19.059	18.382	16.458	15.682	14.94	17.071	50.425	53.688	55.653	18.085	16.119	18.423	32.359	30.727	30.782	37.935	40.073	32.736	24.184	24.321	24.019	16.922	14.61	18.864	41.664	40.758	41.357	8.109	7.509	7.498	32.398	20.994	25.739	41.506	42.653	44.329	zinc finger protein ZAT10-like	0.307167	-0.119313
EVM0013169	2.621	3.622	3.859	2.38	2.19	2.382	24.126	21.926	24.765	1.174	1.407	1.751	3.479	3.526	3.613	21.242	20.147	22.793	6.709	5.482	5.496	3.153	1.576	3.452	19.908	19.352	20.06	4.554	3.9	4.402	7.186	11.176	11.774	21.882	22.258	21.48	protein BRASSINAZOLE-RESISTANT 2	0.307202	0.214695
EVM0011572	0.114	0	0.141	0.124	0	0	0.692	0.755	0.506	0.792	0.356	0	0.081	0.094	0.156	0.21	0.47	0.17	0.141	0.089	0.189	0.608	0.177	0.212	0.305	0.345	0.23	0.234	0.041	0.149	1.616	0	0	0.239	0.486	0.578	probable esterase KAI2	0.30898	0.2748
EVM0003980	59.01	56.995	52.677	56.79	52.268	52.461	76.529	73.41	73.545	100.387	74.825	82.707	38.761	38.135	38.682	72.916	75.182	65.789	44.82	43.257	36.576	37.615	45.979	43.681	74.595	77.714	66.912	32.288	28.595	24.217	209.577	55.558	25.543	67.311	64.172	68.094	hypothetical protein LR48_Vigan05g043600	0.31175	-0.124808
EVM0000896	6.632	7.121	6.918	3.343	3.014	4.438	14.87	14.369	15.022	6.125	7.536	7.587	15.232	14.508	14.202	8.168	8.12	7.906	8.185	9.496	9.467	11.414	8.519	7.718	8.224	8.013	9.062	7.545	7.721	7.847	4.463	6.247	9.574	10.424	10.469	11.05	RRP12-like protein	0.31314	-0.087097
EVM0032713	0.574	0.681	0.8	0.432	0.497	0.757	34.897	34.609	33.175	0.52	0.415	0.387	0.442	0.4	0.521	15.966	16.466	16.056	0.897	0.595	0.794	0	0.465	1.296	17.874	18.301	18.648	0.73	0.647	0.606	4.24	8.242	6.316	14.958	15.938	15.613	phosphate transporter PHO1 homolog 3 isoform X1	0.314191	-0.320967
EVM0028154	0	0	0	0	0	0	0.485	0.37	0.232	0	0	0	0.149	0	0	0.387	0.247	0.313	0.13	0	0	0	0	1.557	0.306	0.133	0.169	0	0	0	0	0	0	0.351	0.179	0.193	uncharacterized protein LOC111240954	0.314817	0.467281
EVM0007375	0.911	0.99	0.984	0.74	0.227	0	0.132	0.05	0.063	1.977	1.185	1.18	1.333	1.521	1.217	0	0	0	1.907	2.127	1.889	1.214	1.77	2.537	0.139	0.254	0.138	1.201	0.493	0.989	0	0	0	0.095	0	0	theobromine synthase 2-like	0.316548	0.237927
EVM0033674	2.836	3.004	2.676	1.084	0	0	1.06	0.957	1.109	0	1.041	0.432	0	0	0	1.025	0.982	0.748	0.31	0.26	0	0.889	0	0	2.841	3.023	2.688	0.098	0	0.145	0	5.514	2.112	1.118	1.137	0.461	protein TRANSPARENT TESTA 1-like	0.319912	0.280738
EVM0012546	21.075	21.151	19.672	9.403	9.4	9.734	42.816	42.664	40.96	18.714	18.996	18.416	23.714	23.074	22.156	34.495	33.833	35.728	17.824	20.312	18.175	29.913	29.084	25.288	32.946	33.918	32.12	14.247	14.677	14.033	25.454	19.793	21.802	23.014	23.028	24.811	UPF0183 protein At3g51130 isoform X1	0.320369	-0.0851504
EVM0000620	10.089	9.662	9.273	8.852	6.571	9.716	25.826	24.023	26.801	7.325	11.794	9.561	21.05	19.618	19.333	29.652	28.401	29.743	15.944	17.787	16.882	9.133	10.246	7.832	29.706	29.642	28.847	16.525	15.778	14.877	22.418	13.074	16.697	20.215	21.461	21.852	protein cornichon homolog 4	0.320826	0.0981184
EVM0002446	10.791	11.394	10.535	4.248	5.29	4.502	22.467	25.248	22.75	3.606	3.12	2.391	26.608	24.922	26.468	15.81	12.767	13.531	32.27	32.029	28.935	6.148	5.021	3.427	11.595	11.301	11.483	12.636	10.979	11.717	0	30.511	17.534	14.017	16.421	16.36	E3 ubiquitin ligase BIG BROTHER isoform X1	0.324285	0.144359
EVM0023495	0.058	0.014	0.057	0.251	0.231	0.151	9.894	9.499	9.741	0.806	0.724	0.481	0.058	0.052	0.098	7.813	7.442	6.759	0.072	0.108	0.108	0.247	0.216	0.345	7.113	6.729	7.086	0.19	0.033	0.06	31.56	2.301	3.82	3.946	3.539	3.055	callose synthase 5	0.325103	0.381794
EVM0012332	7.677	7.606	7.762	1.998	1.672	2.727	6.543	6.772	6.783	4.369	5.758	7.386	19.016	19.411	19.638	2.989	2.024	3.509	20.755	20.804	20.423	4.023	4.954	4.36	3.796	3.628	3.447	8.646	8.284	6.261	4.754	8.318	12.747	4.708	5.29	4.943	hypothetical protein VIGAN_08210000	0.325131	0.167966
EVM0003216	37.023	40.93	38.176	17.102	18.162	19.584	52.381	53.46	50.337	43.238	37.907	37.754	51.207	50.494	54.252	44.461	44.999	43.897	52.735	50.071	51.783	52.594	52.868	47.356	45.243	48.095	45.186	35.663	38.368	38.882	43.032	27.606	28.845	36.195	35.717	33.207	BTB/POZ and MATH domain-containing protein 3 isoform X2	0.325375	0.0540676
EVM0003451	19.488	19.321	19.655	13.233	12.801	15.27	75.146	75.804	74.795	21.649	21.27	17.761	21.964	21.987	22.204	81.485	85.166	80.801	28.417	28.338	29.74	20.929	19.962	19.906	81.522	80.175	80.488	25.304	24.09	28.41	30.035	47.398	45.004	61.949	61.793	57.634	glutathione reductase, cytosolic	0.325574	0.139964
EVM0015824	7.909	6.262	5.709	1.197	1.377	1.647	15.562	17.031	14.956	1.679	1.437	1.789	3.259	3.96	3.416	2.334	2.195	1.909	12.72	14.62	12.325	2.576	1.503	1.538	5.679	4.941	4.953	5.582	4.281	4.615	7.828	4.565	9.62	3.298	3.119	2.543	protein DETOXIFICATION 29	0.326179	0.183211
EVM0020241	0.631	0.717	0.69	0.312	0.503	0	6.375	6.792	6.69	0.876	0.15	0.28	0.243	0.259	0.341	4.896	4.414	4.929	0.514	0.636	0.598	0.192	0.224	0.535	4.176	4.013	4.17	0.676	0.598	0.282	18.392	2.384	2.283	3.051	3.011	2.656	uncharacterized protein LOC106757159	0.33042	0.307644
EVM0014672	617.965	614.468	571.494	619.108	581.756	613.931	2.861	1.609	2.021	2384.21	2341.69	2078.53	191.735	189.199	172.266	4.003	7.055	12.846	70.293	74.361	71.57	1684.2	1735.84	1513.98	3.107	2.569	3.15	921.152	893.011	781.19	465.206	490.946	333.288	24.232	23.983	35.029	uncharacterized protein LOC106771620	0.332216	-0.270158
EVM0005867	8.424	7.472	7.126	5.733	7.195	7.302	26.557	27.815	30.922	8.356	5.006	3.739	15.111	15.034	12.5	30.017	34.557	32.176	17.609	17.48	16.125	0	4.488	10.721	28.222	33.134	28.313	6.342	5.551	7.31	6.819	23.862	18.285	24.395	35.888	28.804	dual specificity protein phosphatase 1	0.335585	0.136591
EVM0004195	10.468	10.214	10.398	1.178	1.355	0.589	0.628	0.899	0.828	2.832	1.131	0	9.499	8.184	9.931	1.587	0.16	1.726	3.119	3.315	3.066	0.724	2.113	3.532	2.249	2.982	2.081	5.174	3.919	3.775	0	4.493	6.885	5.466	4.981	5.381	chlorophyll a-b binding protein CP26, chloroplastic	0.337387	-0.178921
EVM0028453	0	0	0	0	0	0	0	0	0	0	0	0	0	0	0	0.236	0.301	0.096	0	0	0	0	0	0	0.187	0.163	0.155	0	0	0	0	0	0	0.107	0	0.236	uncharacterized protein LOC111240954	0.338117	0.421859
EVM0023229	0	0	0.055	0	0	0	0.026	0	0.073	0	0	0	0	0	0.022	0.109	0.078	0.132	0.027	0	0	0.236	0	0	0.054	0.014	0	0	0	0	0	0	0	0	0.038	0	uncharacterized protein LOC111240954	0.338391	-0.423808
EVM0001390	14.625	15.145	12.912	6.678	5.587	6.683	51.393	51.152	53.146	9.409	8.552	8.711	35.402	34.563	30.907	53.162	46.85	55.902	36.328	37.522	35.27	7.468	6.099	9.712	39.601	40.228	35.463	19.097	17.714	17.03	37.067	37.059	33.129	41.878	46.42	46.196	acyl-protein thioesterase 1	0.339193	0.117525
EVM0023167	10.104	10.918	8.741	7.388	3.661	6.825	10.764	12.56	11.699	14.122	14.191	12.571	15.499	12.349	13.499	26.441	24.554	25.381	6.346	6.603	6.789	13.981	8.564	10.228	18.546	19.316	19.717	13.83	12.011	13.437	22.307	21.682	11.63	17.256	18	15.22	B-cell receptor-associated protein 31	0.341751	0.0824838
EVM0032668	0	0.804	0.133	0	0	0	0	0	0	0	0	1.677	0	0.044	0	0	0	0	0	0.112	0	0	2.684	0.801	0	0	0	0.253	0.156	0	0	0	0	0	0	0	uncharacterized protein LOC111240954	0.341884	0.591821
EVM0027740	2.834	3.933	4.236	2.31	1.594	0.867	6.894	6.293	5.759	3.472	3.051	3.97	4.564	4.575	4.373	3.399	3.178	3.585	4.836	5.568	5.484	2.486	4.144	4.949	3.892	4.303	3.303	3.709	3.316	3.413	1.889	2.203	5.065	4.858	4.772	3.928	protein NRT1/ PTR FAMILY 4.6	0.343338	0.0661276
EVM0026763	0	0	0	0	0	0	0	0	0	0	0	0	0	0	0	0	0	0.253	0	0	0	0	0	0	0	0	0.136	0	0	0	0	0	0	0	0	0	uncharacterized protein LOC111240954	0.343546	-0.895531
EVM0007181	0.821	0.48	0.894	0	0.193	0.419	0.112	0.17	0.214	0	0.201	0	0.034	0.198	0.072	0	0	0	0.06	0	0	0	0	0	0	0	0	1.018	0.835	1.09	0	0	0	0	0	0	scarecrow-like protein 32	0.343671	-0.342629
EVM0009957	10.509	10.21	9.884	0.378	0.417	0.832	6.05	5.79	5.877	0.485	0.145	0.181	18.934	18.837	18.425	1.802	2.136	1.955	14.329	13.963	14.264	1.302	0.868	2.203	2.522	2.342	2.11	1.983	1.988	1.878	12.859	11.537	8.398	1.988	1.368	2.153	cellulose synthase A catalytic subunit 7	0.344046	-0.202705
EVM0009754	0	0	0	0	0	0	0.237	0.253	0.454	0	0.171	0	0	0	0	0	0.048	0.123	0	0	0	0	0	0	0.279	0.104	0.066	0	0	0	0	0	0	0.275	0.629	0.302	uncharacterized protein LOC111240954	0.344146	0.363941
EVM0017472	0.371	0.567	0.458	0	0.228	0.495	2.605	2.291	2.181	0.991	1.543	1.182	0.466	0.446	0.312	0.736	0.974	1.108	0.743	0.799	0.644	1.216	0.71	1.059	1.291	1.18	1.541	0.735	0.617	0.545	1.617	0	0	2.104	2.286	1.471	S-adenosylmethionine decarboxylase proenzyme 4-like	0.351558	0.130416
EVM0012008	12.752	12.881	12.62	5.538	3.681	4.003	24.296	24.755	27.499	5.426	5.91	5.886	20.361	20.713	20.177	51.631	53.006	51.942	16.518	18.685	17.718	6.812	9.494	6.856	41.062	42.394	43.644	11.689	11.93	12.515	36.23	21.13	26.984	23.743	24.031	24.459	calcium/calmodulin-regulated receptor-like kinase 1	0.354498	0.124839
EVM0030032	0	0	0	0	0	0	7.364	8.077	5.667	0	0	0	0.255	0.037	0	1.765	1.056	0.939	0.334	0.745	0.595	0	0	0.666	0.786	1.142	1.23	0	0.129	0.156	0	0	2.273	9.173	7.496	6.611	uncharacterized protein LOC111240954	0.356334	0.316689
EVM0001209	0.514	0.877	0.475	0.834	0.768	1.67	47.7	49.787	46.15	1.337	1.068	0.665	0.41	0.317	0.415	2.84	3.476	2.302	0.557	0.133	0.511	1.368	3.991	3.337	23.991	24.414	23.9	0.301	0.093	0.334	18.191	12.731	6.504	2.904	3.064	3.546	uncharacterized protein LOC106767838	0.356458	-0.315404
EVM0017239	0.694	0.575	0.428	1.002	1.614	0.752	9.559	9.544	10.06	0	0	0	0.328	0.499	0.288	2.204	2.996	2.247	0.646	0.9	0.307	0	0.719	0.429	3.406	3.2	4.102	0.745	0.834	0.502	6.557	3.824	0	3.392	3.352	3.622	uncharacterized protein LOC106767788	0.356716	-0.227915
EVM0033747	32.868	33.47	32.56	8.458	9.564	11.367	127.138	121.833	127.495	24.41	25.765	30.053	27.315	25.798	26.151	116.831	117.484	116.354	79.506	77.985	80.245	28.538	32.257	30.24	106.452	108.894	105.294	24.44	22.04	22.566	82.212	59.011	73.478	58.426	54.011	57.841	cold-regulated 413 plasma membrane protein 2	0.356974	0.120645
EVM0022449	0.338	0.105	0.416	0	0.673	0	1.462	2.382	1.962	0.586	0.351	0	0.778	1.006	1.006	2.488	1.688	2.899	2.511	2.101	2.239	3.596	0	0.626	1.601	1.717	2.175	0.296	0.122	0.146	0	0	2.137	0.565	0.431	0.155	uncharacterized protein LOC106767210	0.357309	0.170667
EVM0007637	0	0	0.186	0.327	0	0	0.349	0	0	0	0	0	0.214	0.248	0.375	5.004	5.059	7.097	0.094	0	0.4	0	0.469	0	1.504	0.959	1.033	0.618	0.761	1.178	0	0	3.82	1.011	1.028	2.222	uncharacterized protein LOC111240954	0.357391	-0.320991
EVM0016835	0	0	0	0	0	0	0	0	0	0	0	0	0	0.302	0.274	0	0	0	0	0	0	0	0	0	0	0	0	0.215	0.265	0	0	0	0	0.307	0	0	uncharacterized protein LOC111242058	0.360483	0.450295
EVM0004705	1.147	0.805	0.861	7.126	9.143	7.78	4.839	4.399	4.97	13.156	19.289	16.526	19.243	19.385	18.808	7.352	7.629	6.107	20.899	18.055	20.043	3.719	3.719	2.591	3.785	4.439	4.017	27.095	27.098	23.799	14.128	6.591	2.525	1.587	1.02	1.377	nuclear cap-binding protein subunit 1	0.361249	0.14577
EVM0005699	10.69	8.784	9.221	9.747	7.048	10.102	73.734	73.173	79.136	23.44	17.72	19.563	8.268	9.348	8.388	37.923	34.62	34.695	26.512	25.434	24.204	63.372	56.954	44.751	37.189	34.702	35.682	9.978	7.994	8.928	27.327	37.187	30.53	14.677	15.751	18.498	two-component response regulator ARR11	0.362289	0.127847
EVM0025499	108.669	113.22	104.829	80.475	70.602	76.768	278.344	274.161	278.006	141.849	143.288	135.621	123.729	118.16	113.623	278.249	270.859	263.915	118.31	112.292	115.759	103.045	95.913	100.031	274.551	277.213	286.469	118.096	123.119	103.918	203.2	143.646	181.613	266.148	264.431	251.284	uncharacterized protein LOC106757297	0.364077	0.0777398
EVM0001376	1.468	0.729	1.992	1.908	1.17	1.273	0.848	1.425	0.976	3.058	4.275	6.843	0.833	0.845	1.094	2.886	3.283	2.193	3.641	4.57	3.116	3.129	10.039	7.63	2.143	1.867	1.656	0.516	0.635	0.255	0	0	0	0.738	0.5	1.352	hypothetical protein VIGAN_01417500	0.365244	0.171674
EVM0026864	9.923	9.037	8.569	4.655	5.109	4.301	9.315	9.3	9.57	11.196	14.618	11.562	14.959	15.325	15.739	7.976	8.904	9.263	15.893	13.77	15.687	11.894	9.252	7.366	10.641	10.043	10.826	6.343	7.211	5.884	11.714	5.465	13.61	10.874	9.37	10.352	activating signal cointegrator 1	0.365829	0.0542699
EVM0000322	101.925	109.328	99.656	40.209	38.329	40.599	249.452	251.999	243.617	71.661	67.24	69.76	127.144	128.174	123.715	195.765	189.311	188.515	101.972	101.66	104.858	41.954	45.859	47.386	197.748	198.298	193.29	83.78	82.929	81.001	150.316	139.717	165.834	249.071	250.53	249.31	ADP,ATP carrier protein 3, mitochondrial	0.366818	0.089257
EVM0011719	4.011	3.648	4.391	1.59	2.59	1.836	13.152	12.708	13.014	7.845	10.105	10.24	3.226	3.807	3.86	6.594	6.648	7.721	6.9	6.389	7.12	8.728	8.779	8.388	6.803	6.502	5.849	4.532	5.09	5.05	6.402	13.069	5.722	6.152	5.872	5.981	crossover junction endonuclease MUS81 isoform X1	0.367745	0.0761645
EVM0001038	3.907	3.956	3.182	4.106	3.326	3.616	3.286	2.777	3.024	3.16	2.366	2.553	0.942	1.231	1.074	0.792	0.714	0.51	3.151	3.502	3.371	5.253	8.251	5.631	1.181	1.351	1.467	2.621	2.734	1.909	4.298	0	1.921	0.254	0.194	0.908	coumaroyl-CoA:anthocyanidin 3-O-glucoside-6''-O-coumaroyltransferase 1-like	0.37272	0.108426
EVM0019622	5.812	5.573	5.264	4.461	2.346	2.87	12.581	12.656	13.526	17.369	14.384	16.383	5.428	6.138	5.777	5.153	6.494	5.165	9.215	8.397	9.956	14.11	11.433	7.1	4.224	5.193	5.691	9.736	10.605	7.151	0	4.863	9.315	6.532	6.896	9.076	mitotic-spindle organizing protein 1B-like	0.374811	-0.079348
EVM0004465	4.692	5.104	4.394	3.412	3.55	2.672	15.948	15.772	16.387	7.372	10.4	9.755	5.661	5.391	5.821	5.723	6.127	6.19	6.286	6.005	5.907	6.934	5.535	6.357	7.499	8.406	7.644	5.776	6.468	6.004	3.882	11.319	10.408	11.648	13.482	11.855	fructose-bisphosphate aldolase 1, chloroplastic	0.375078	0.0737133
EVM0015920	2.376	1.967	2.427	1.438	1.426	1.107	18.921	17.535	17.996	0.887	1.807	1.191	1.214	1.134	0.94	4.52	4.63	5.304	5.513	6.07	6.101	1.906	1.747	1.138	4.587	5.166	4.508	5.086	5.266	3.725	5.791	1.689	4.529	5.093	5.094	4.986	uncharacterized protein LOC106759933 isoform X1	0.375859	-0.154646
EVM0004752	2.049	2.047	2.033	0.193	0.888	1.352	18.53	18.275	19.49	0.928	1.112	1.615	1.928	1.465	1.306	7.882	8.284	8.917	4.862	4.807	4.551	2.373	1.385	2.315	6.351	6.855	7.969	1.983	1.541	0.773	10.098	5.889	3.384	16.27	15.335	12.632	glycerophosphodiester phosphodiesterase GDPD6	0.375947	0.154081
EVM0010861	4.942	5.805	5.437	2.892	2.662	5.21	12.139	10.918	12.376	6.801	5.741	8.531	5.654	5.836	6.682	7.111	6.235	6.251	5.852	6.605	6.674	5.218	8.579	7.932	7.581	8.606	9.075	5.892	5.198	5.332	5.046	5.885	11.274	7.085	7.056	6.475	protein S-acyltransferase 11 isoform X1	0.380239	0.0484712
EVM0014153	0	0	0	0	0	0	0	0.079	0.1	0	0	0	0	0	0.045	0.11	0.106	0	0	0	0	0	0	0	0.087	0	0	0.105	0	0	0	0	0	0	0	0.165	uncharacterized protein LOC111240954	0.38083	-0.301579
EVM0021156	2.634	2.617	2.47	0.456	1.26	0.913	12.662	10.504	10.62	4.39	1.753	4.911	4.485	5.413	5.184	2.589	2.48	2.833	4.835	5.357	6.71	1.123	3.93	3.911	5.229	5.494	5.943	2.591	2.886	2.012	5.971	0	8.005	2.295	3.053	3.686	Transcription factor BREVIS RADIX	0.384254	-0.0981799
EVM0018655	26.501	26.214	25.176	14.247	12.87	15.578	66.058	64.705	64.468	34.263	30.282	34.23	47	46.954	43.173	32.299	33.518	31.075	37.885	36.281	36.772	33.429	31.241	31.206	33.004	32.868	33.672	23.579	26.125	23.367	18.987	44.292	38.567	46.947	47.651	49.688	hypothetical protein VIGAN_11133900	0.386582	-0.0522029
EVM0007413	0	0	0	0	0	0	5.098	4.142	4.26	0	0	0	0.04	0	0	0.278	0.266	0.338	0.21	0.176	0.075	0	0.352	0	1.926	2.482	1.458	0	0.163	0.098	3.205	0	0	0.663	0.578	0.625	CEN-like protein 1	0.387347	-0.263915
EVM0020569	6.018	6.24	6.964	19.613	21.266	22.048	5.734	7.279	6.527	70.643	61.674	67.144	2.773	3.008	3.33	70.355	67.459	67.457	5.154	6.501	6.008	26.439	27.764	26.251	76.966	77.157	72.225	22.885	21.551	23.257	14.061	28.702	26.706	33.153	30.657	34.037	transcription factor MYB30	0.389147	0.118009
EVM0006504	4.894	5.223	6.792	2.981	2.743	3.977	37.549	37.371	36.501	0.531	1.272	1.188	26.853	27.811	24.55	15.597	17.279	16.105	22.947	24.515	23.028	3.259	3.327	3.406	13.691	14.295	13.431	8.597	8.157	7.299	8.666	20.217	23.237	18.96	15.376	18.584	hypothetical protein VIGAN_01178100	0.391687	-0.101128
EVM0026589	0.838	0.809	0.651	0.269	0.371	0.673	7.529	7.145	7.733	0.862	0.129	0.804	2.069	2.117	1.897	3.355	3.214	2.225	2.116	1.513	1.894	0.331	0.772	0.461	3.654	3.473	3.325	1.163	0.939	1.777	0	8.204	2.357	4.835	4.495	5.256	transcription repressor OFP1	0.392025	0.125348
EVM0008698	12.834	12.712	12.919	4.992	4.982	6.742	30.633	30.483	32.702	16.491	17.158	17.406	11.36	10.73	10.395	54.011	53.301	51.738	15.345	15.303	15.643	21.161	18.993	19.487	31.901	31.81	32.194	21.389	21.101	20.947	29.906	30.293	25.322	20.103	19.668	21.352	zinc finger CCCH domain-containing protein 44	0.393844	0.0730169
EVM0032249	0	0	0.084	0	0	0	0.158	0.361	0.529	0	0	0	0	0	0	0.168	0.08	0.306	0.085	0.283	0.272	0	0	0	0.1	0.13	0.165	0.08	0.197	0	0	0	0	0	0.349	0.251	uncharacterized protein LOC111242010	0.393914	0.181478
EVM0006467	0.58	0.308	1.021	0.359	0.66	0	4.305	3.725	4.218	1.15	0.689	0.858	0.587	0.476	1.029	1.628	1.072	0.618	2.053	1.89	2.416	0	0	0	1.49	1.685	1.468	0.582	0.119	0.862	4.691	0	2.097	1.942	2.54	1.524	uncharacterized protein LOC111242141	0.394208	0.123221
EVM0019039	5.035	4.479	4.32	2.716	2.639	2.567	0.262	0.077	0.232	13.912	11.958	11.73	4.957	5.119	4.693	0.171	0.185	0.156	3.824	4.085	3.49	8.911	9.097	6.726	0.28	0.177	0.267	6.652	6.379	6.501	2.962	4.606	3.53	0.496	0.564	0.642	dof zinc finger protein DOF5.7	0.394961	-0.120343
EVM0012382	0	0	0	0	0	0	0.133	0.203	0	0	0	0	0.164	0.047	0.115	0	0	0	0	0	0.153	0	0	0	0.056	0	0	0.135	0	0	0	0	0	0	0	0.212	uncharacterized protein LOC111240954	0.395735	-0.251746
EVM0024755	0.027	0.017	0.017	0	0	0.03	0.063	0.066	0.076	0.047	0.028	0.035	0.005	0.003	0	0.067	0.056	0.031	0.025	0.028	0.045	0	0	0.051	0.02	0.03	0.05	0.008	0.01	0.012	0	0	0.173	0.08	0.093	0	uncharacterized protein At4g04980	0.397579	0.137965
EVM0020971	17.025	14.838	15.511	3.213	3.735	3.723	11.008	11.402	12.239	4.88	6.497	6.471	7.784	7.622	6.695	16.504	16.451	14.523	7.021	7.211	7.097	7.073	9.709	6.957	12.919	12.911	12.018	3.521	3.996	3.05	4.425	7.743	7.91	25.054	26.683	24.587	protein IQ-DOMAIN 14-like isoform X1	0.399216	0.0761596
EVM0027531	36.141	37.742	34.965	30.902	26.072	26.344	28.778	27.626	26.635	88.997	82.996	94.775	89.57	86.964	85.993	2.841	4.976	4.243	134.197	131.406	118.325	45.757	47.638	43.652	4.757	5.839	4.418	27.932	27.047	30.96	7.488	61.136	51.864	4.206	4.841	5.352	hypothetical protein VIGAN_06218000	0.399567	-0.109618
EVM0021493	0	0	0	0	0	0	1.809	2.444	1.401	0	0	0	0.043	0.025	0	0	0	0	0	0	0	0	0	0	0.059	0.191	0.097	0	0	0	0	3.981	0	0	0.103	0	uncharacterized protein LOC111240954	0.400172	-0.368887
EVM0005358	127.986	140.874	129.518	860.798	837.526	895.671	0.8	0.367	2.608	2490.89	2443.45	2316.84	1.867	2.049	2.409	1.361	2.119	4.965	1.031	2.73	4.777	2311.07	2277.21	2207.64	1.82	1.938	2.567	404.871	391.929	367.082	376.735	228.87	329.697	15.315	10.149	18.361	uncharacterized protein LOC106771796	0.40173	-0.196755
EVM0005592	16.265	15.993	16.232	3.174	5.704	6.353	8.025	7.882	7.383	4.362	4.065	5.422	47.886	47.876	45.114	3.731	4.313	3.493	42.024	44.648	42.365	8.553	12.366	12.955	4.84	5.371	4.977	9.237	9.81	8.056	9.889	29.989	14.141	4.736	5.888	5.783	hypothetical protein VIGAN_02277600	0.402063	0.122029
EVM0000527	0	0.03	0	0.103	0.095	0	0.439	0.356	0.29	0.165	0.099	0	0	0	0	0.321	0.503	0.532	0	0.025	0	0	0.148	0	0.486	0.635	0.421	0.028	0.034	0	0	0	0	0.319	0.364	0.175	receptor-like protein kinase FERONIA	0.402072	-0.154574
EVM0016564	1.231	0.748	1.425	0.544	0.2	0.871	0	0.044	0.028	1.744	0.836	0.91	0.552	0.423	0.512	0.216	0.266	0.113	1.339	1.459	1.166	0.535	1.873	1.119	0.049	0.144	0.061	0.735	0.615	0.479	0	0	0	0	0.086	0.185	protein CHUP1, chloroplastic	0.403816	-0.11515
EVM0028402	0.747	0.464	1.074	1.078	1.488	0.539	3.019	1.317	1.791	0	0	0	0.088	0	0	0	0.146	0.186	0.154	0.129	0.165	0	0	0	0.121	0	0.1	1.02	1.076	0.432	0	0	3.151	1.251	1.272	1.833	uncharacterized protein LOC106760550	0.404858	-0.15729
EVM0025307	4.044	3.467	3.135	0.465	0.571	0.776	1.654	1.515	1.189	0.746	1.042	0.371	1.853	1.824	1.69	2.463	1.811	1.176	1.908	1.411	1.472	0.763	0.89	0.531	2.142	1.934	2.566	1.257	0.825	1.304	0	4.731	0.906	2.998	2.988	2.702	7-deoxyloganetin glucosyltransferase-like	0.408352	0.0725277
EVM0001092	5.215	5.834	4.253	0.933	1.031	1.308	2.191	2.167	1.862	3.89	3.227	1.786	3.669	3.631	3.213	0.53	0.558	0.644	7.322	7.602	6.118	1.837	1.875	1.92	0.818	1.288	0.764	3.129	3.727	3.815	0	2.849	1.091	2.094	1.395	1.032	protein kinase PINOID 2-like	0.408978	0.083397
EVM0025845	1.584	1.449	1.414	0.361	0.332	0.452	2.095	2.243	2.655	0	0.173	0.108	5.116	5.422	5.086	1.818	1.766	1.276	3.489	3.308	3.401	0.666	0.777	1.083	2.393	2.094	2.049	0.439	0.481	0.543	3.543	0	4.222	2.165	2.344	2.456	pentatricopeptide repeat-containing protein At5g13270, chloroplastic isoform X1	0.410346	0.088221
EVM0022903	52.627	54.832	48.373	31.977	26.265	28.431	55.365	54.131	53.788	50.45	54.573	55.45	61.124	61.337	57.102	77.709	74.673	77.814	42.459	40.591	40.975	37.611	31.084	32.32	70.586	67.972	71.078	40.099	39.308	39.72	65.008	64.161	56.612	89	86.069	84.704	actin-7	0.411619	0.034088
EVM0014255	0.055	0.034	0.102	0.119	0.109	0.357	12.183	12.911	11.709	0.953	0.685	0.995	0.039	0.045	0.177	9.076	8.047	8.285	0.477	0.199	0.182	4.974	4.779	4.689	9.152	9.219	9.314	0.418	0.277	0.191	6.224	1.815	4.868	4.416	5.147	5.157	peroxidase 16	0.413269	0.11804
EVM0023714	21.922	22.686	21.159	25.712	23.26	27.491	174.127	174.491	167.476	83.152	80.421	88.559	22.751	22.647	21.612	71.452	79.008	75.036	37.566	35.379	37.496	71.368	71.915	60.65	72.436	71.566	70.362	61.328	60.639	58.743	66.135	53.663	53.969	85.01	91.661	89.128	28 kDa ribonucleoprotein, chloroplastic	0.413556	-0.0661947
EVM0019028	8.484	8.92	9.725	1.626	1.995	2.82	11.103	11.414	11.669	2.954	2.29	4.018	14.008	14.779	13.917	8.364	7.982	9.196	15.361	14.592	15.571	5.066	2.8	2.787	8.645	8.704	8.771	4.308	4.185	4.952	12.763	4.962	3.802	11.362	10.619	11.842	alkaline ceramidase	0.414129	0.0567501
EVM0022616	5.513	5.487	4.55	2.809	1.616	2.459	14.752	15.232	15.667	8.162	5.901	6.297	6.441	7.446	6.929	13.497	10.685	11.745	9.449	8.747	9.195	3.887	2.268	2.407	10.728	9.923	10.287	6.028	7.596	6.402	0	16.074	10.264	13.309	11.121	12.985	1,4-alpha-glucan-branching enzyme 1, chloroplastic/amyloplastic	0.417539	0.05347
EVM0004336	42.327	36.323	44.148	5.216	3.429	6.711	29.222	30.659	37.729	1.195	0.716	2.673	58.344	62.008	68.832	43.337	41.104	47.286	56.965	59.087	52.954	12.832	4.278	12.773	41.102	43.214	46.439	7.254	7.688	7.167	29.248	79.604	30.498	31.706	31.372	34.528	dynein light chain LC6, flagellar outer arm-like	0.418296	0.068888
EVM0030277	57.164	56.365	53.584	26.156	29.18	27.498	83.947	85.407	85.536	44.477	36.288	35.7	104.431	107.149	104.596	59.666	56.431	57.771	98.116	98.043	92.018	33.8	28.819	30.343	66.189	66.914	61.931	45.652	44.409	44.152	17.284	104.836	81.875	73.891	75.162	81.431	hypothetical protein VIGAN_08326100	0.418751	0.0428694
EVM0002612	41.793	38.646	39.697	47.277	37.668	44.842	39.061	37.729	39.338	177.616	169.096	163.69	61.723	60.529	57.733	34.934	36.911	34.071	125.972	131.094	122.339	111.104	114.441	99.788	32.858	33.308	34.525	72.603	71.516	69.706	32.314	48.461	39.196	28.251	26.654	23.098	uncharacterized protein LOC106771375	0.41968	0.0665499
EVM0012551	15.086	14.821	16.254	4.548	6.47	8.69	199.55	210.897	212.009	5.966	4.369	4.45	5.08	6.042	5.646	343.835	346.857	363.077	11.01	10.599	11.779	4.069	8.308	14.884	352.568	352.718	359.543	31.531	26.699	27.507	259.686	145.14	89.454	78.534	76.468	76.816	hypothetical protein VIGAN_10072700	0.42011	0.127338
EVM0013563	6.711	6.615	8.022	3.296	5.239	6.297	16.626	16.966	15.707	7.686	8.633	5.016	10.65	11.656	9.661	12.751	11.643	11.987	12.268	12.274	13.767	3.686	6.02	5.649	13.8	11.129	13.043	4.78	5.186	3.962	7.84	9.145	12.263	13.212	11.671	10.827	uncharacterized protein LOC106780693	0.421551	-0.0387319
EVM0025906	5.232	5.09	5.365	2.021	2.657	2.6	7.47	6.894	6.607	3.124	3.812	3.452	10.048	8.628	8.629	11.445	11.335	11.872	4.814	4.72	4.907	4.616	4.454	4.948	10.458	10.32	10.176	3.708	4.011	3.21	2.833	7.709	7.173	10.217	11.046	10.645	trafficking protein particle complex subunit 11	0.423166	0.0449982
EVM0011025	6.449	4.74	5.141	2.85	3.672	4.183	7.654	8.282	8.163	3.655	4.562	3.635	5.944	5.949	5.298	6.846	7.641	8.846	3.318	3.55	3.085	3.739	3.818	2.931	7.257	6.416	7.105	5.24	5.755	5.939	2.486	0	11.109	9.334	10.915	8.642	probable serine/threonine-protein kinase At1g54610	0.425424	-0.0405807
EVM0001928	0.178	0.31	0.22	0.154	0	0.309	5.514	5.184	5.325	0.495	0.296	0.738	0.101	0.132	0.071	3.195	1.928	2.66	1.634	1.109	1.039	0.379	0.221	0.529	4.124	3.782	3.558	0.042	0	0.062	0	0	1.804	4.296	3.338	2.951	hypothetical protein PHAVU_009G160600g	0.425834	0.1067
EVM0030374	1.766	1.645	1.907	0	0.66	0.718	14.986	15.435	14.365	1.916	1.378	2.001	0.548	0.567	0.494	6.375	4.742	4.782	1.164	1.145	1.098	1.176	1.715	1.639	6.311	7.195	4.803	1.099	0.875	1.15	0	3.648	2.795	11.004	11.005	11.28	transcription factor TCP14-like	0.426336	-0.104343
EVM0020105	7.643	7.439	6.48	2.811	2.94	2.814	24.411	25.927	26.145	6.352	5.155	3.82	15.491	15.497	14.841	12.545	11.807	13.046	14.307	13.501	13.036	0.314	0.367	1.314	15.893	16.943	16.951	7.188	6.253	5.736	10.033	13.652	12.703	16.511	16.996	16.027	uncharacterized protein LOC111241027 isoform X1	0.429865	-0.0532823
EVM0033352	12.711	10.817	9.472	5.03	3.086	3.076	19.531	19.01	22.223	14.336	14.224	11.694	18.126	17.579	16.898	7.056	6.606	7.806	17.682	16.869	16.348	11.687	10.026	10.537	10.83	10.421	7.902	12.241	9.207	10.302	18.28	12.793	16.338	7.782	6.597	8.315	uncharacterized protein LOC106767282	0.432068	-0.034112
EVM0021620	4.826	3.844	4.229	4.469	3.051	6.059	35.495	35.322	34.282	6.471	4.569	3.792	5.785	6.059	5.128	27.114	26.675	26.548	11.515	11.223	10.818	4.61	6.207	7.166	25.57	28.106	26.093	5.496	4.654	5.372	35.835	19.799	15.171	13.828	12.365	11.276	CTD small phosphatase-like protein 2 isoform X7	0.433429	0.0658727
EVM0030447	0.055	0.023	0	0.555	0.365	0.634	3.509	3.874	3.81	0.127	0	0.095	0.091	0.12	0.091	7.711	7.838	8.253	0.93	1.006	1.165	0.195	0	0.272	4.415	4.223	4.29	1.521	1.688	1.334	2.074	2.419	2.78	2.084	2.12	2.291	receptor-like protein kinase HAIKU2	0.434345	-0.0940236
EVM0028338	3.236	3.107	2.553	2.689	1.425	1.468	13.389	14.239	13.376	2.874	2.661	3.994	4.444	3.827	3.88	7.073	7.085	6.884	5.365	5.875	5.64	4.61	4.093	3.491	7.203	6.866	7.048	2.952	3.281	3.559	6.396	6.217	4.764	7.721	7.79	8.486	reticulon-like protein B8	0.434892	0.045592
EVM0017123	11.596	13.864	14.904	4.672	9.029	7.013	28.851	26.929	32.972	16.852	14.807	19.551	14.692	14.739	17.744	19.947	18.978	26.665	17.589	15.164	19.104	18.963	15.421	19.219	17.188	18.416	22.9	13.201	15.393	17.785	15.281	14.259	25.949	17.438	17.462	18.767	multiple myeloma tumor-associated protein 2 homolog	0.435523	0.0259431
EVM0019494	0.663	0.485	0.53	1.183	0.778	1.353	7.214	6.988	7.477	2.71	2.922	1.213	0	0	0	0.479	0.459	0.408	0	0.04	0.052	2.079	2.183	3.476	6.892	6.204	6.226	0.686	0.675	0.677	4.423	0	0.988	0.981	0.665	1.006	uncharacterized protein LOC106767578 isoform X3	0.436051	0.0957013
EVM0033748	0.014	0	0.017	0	0	0	0.078	0.03	0.067	0.047	0	0.035	0	0.008	0.01	0.041	0.008	0	0.025	0.014	0.036	0	0	0	0.033	0.009	0.011	0.008	0.01	0	0	0	0	0.09	0.046	0.099	hypothetical protein VIGAN_11161300	0.438014	0.101972
EVM0005831	5.429	6.36	5.813	2.218	4.083	3.108	16.924	15.452	15.088	5.69	4.687	4.774	9.374	9.05	9.672	4.908	5.666	5.661	6.605	5.42	5.979	2.183	8.277	5.323	9.768	10.03	9.243	5.878	5.611	5.156	5.804	13.541	12.969	6.178	6.109	6.412	salicylate carboxymethyltransferase	0.438044	-0.0378749
EVM0014935	2.664	4.411	3.067	8.461	3.54	6.928	258.347	260.629	248.235	1.85	1.478	2.299	1.89	2.007	1.854	333.442	317.389	309.581	0.991	0.737	2.474	4.731	4.416	11.207	257.589	263.186	256.498	1.664	1.28	1.387	211.344	52.825	114.684	235.647	236.069	227.259	uncharacterized protein LOC106767719	0.440551	0.0916127
EVM0003170	6.941	7.037	6.666	6.278	3.852	4.379	17.003	16.121	17.417	14.336	14.984	13.194	4.238	3.574	3.471	7.88	6.876	8.399	2.778	3.646	2.856	13.105	12.56	11.088	9.212	8.994	8.53	13.787	13.361	13.647	19.914	2.903	3.337	9.567	9.133	8.492	uncharacterized protein LOC106777063	0.442741	0.0373351
EVM0020213	1.123	1.227	1.274	2.918	1.79	1.557	9.6	9.47	9.799	5.302	5.792	3.256	2.804	2.621	2.277	11.975	11.84	13.82	1.337	1.398	1.49	2.871	4.188	4.335	9.877	9.196	8.323	4.471	5.438	4.989	7.635	8.906	6.824	5.192	4.363	4.465	adenylate kinase 5, chloroplastic isoform X1	0.442987	-0.046872
EVM0031106	23.735	21.927	22.151	9.272	8.992	8.381	55.003	53.125	55.504	7.033	7.182	7.153	29.886	29.043	28.498	50.348	52.26	52.333	20.239	19.227	20.309	6.868	8.299	11.621	43.446	41.571	43.698	11.781	11.714	12.266	35.22	31.952	31.479	53.876	51.978	51.157	hypothetical protein LR48_Vigan08g197400	0.444399	-0.0424342
EVM0020177	0	0	0	0	0	0	0	0	0	0	0	0	0	0.091	0.037	0	0	0	0	0	0	0	0	0	0.108	0	0	0	0	0	0	0	0	0	0	0	uncharacterized protein LOC111240954	0.445421	-0.245112
EVM0004547	4.402	4.775	4.773	2.514	3.47	2.306	7.879	8.299	9.267	3.526	4.225	2.755	5.438	5.496	5.661	7.399	6.717	6.899	4.528	4.893	5.037	1.804	4.81	5.745	7.813	7.812	8.515	3.172	3.277	3.526	4.111	6.394	5.511	7.414	7.047	6.011	golgin candidate 3 isoform X1	0.445827	0.0241773
EVM0000425	0.354	0.616	0.087	0	0	0	0.082	0.125	0.078	0	0	0	0.151	0.116	0.106	0.087	0.083	0.106	0	0.367	0.376	0	0	0	0.034	0.045	0.057	0.332	0.408	0.246	0	0	0	0.119	0.121	0	dof zinc finger protein DOF5.1-like	0.450956	0.080327
EVM0003898	13.952	13.934	14.48	9.271	12.653	13.118	85.119	89.346	96.555	10.764	21.802	17.967	26.289	24.451	23.919	52.063	52.907	61.305	38.08	33.699	41.131	11.011	11.012	13.152	48.091	50.6	53.886	14.264	14.259	13.325	20.915	24.396	28.04	68.141	69.313	67.684	50S ribosomal protein L24, chloroplastic	0.451509	-0.0432442
EVM0017173	1.029	0.929	0.962	0.27	0.621	0.405	2.81	2.503	3.419	1.948	1.167	0.161	1.703	1.819	1.519	0.958	0.881	1.63	2.088	1.682	1.861	1.329	1.55	0.463	1.532	1.467	1.281	0.876	1.034	0.974	1.767	0	1.579	1.41	1.647	1.665	hypothetical protein VIGAN_01382800	0.452066	-0.0311905
EVM0008751	0.886	1.148	1.188	0.334	0.307	0	3.294	3.296	3.328	0	0.801	0.2	0.355	0.332	0.364	1.325	0.997	1.381	0.717	0.759	1.073	0.41	0.958	0	0.75	0.955	0.776	2.752	2.11	2.073	0	2.546	1.951	1.097	0.525	0.78	uncharacterized protein LOC106769324 isoform X1	0.453068	0.0505038
EVM0033778	3.739	4.643	3.606	10.009	11.379	9.133	1.099	1.439	0.979	43.42	35.06	39.776	4.87	4.832	4.054	2.004	0.8	0.914	9.44	8.745	7.575	44.178	45.208	32.294	0.926	1.426	1.15	7.801	9.014	6.37	3.852	0	8.606	1.594	1.737	1.752	cellulose synthase A catalytic subunit 8	0.453851	0.0766065
EVM0006790	0.217	0.24	0.208	0.104	0	0.209	0.195	0.191	0.053	0	0	0	0.086	0.079	0.06	3.97	3.462	3.458	0.179	0.05	0.192	0	0	0	0.821	0.813	0.835	0.113	0.348	0.167	0	1.594	0	1.979	2.301	2.353	receptor-like protein kinase FERONIA	0.454075	-0.09357
EVM0012416	14.179	13.662	13.387	6.751	8.245	6.236	114.086	107.654	112.614	16.651	11.347	15.524	20.564	20.56	21.527	68.029	67.382	73.476	25.76	25.099	28.116	16.609	12.67	15.355	89.696	89.415	90.233	11.69	9.895	12.226	56.055	53.496	46.305	48.964	53.484	50.334	hypothetical protein VIGAN_01497100	0.454633	0.0469112
EVM0005045	6.883	6.696	6.927	3.551	4.16	3.231	25.665	26.259	28.564	6.211	8.579	7.334	6.275	6.525	6.619	12.334	14.094	14.177	12.355	11.755	10.911	4.765	4.016	3.32	12.391	11.455	13.173	8.089	8.99	8.064	7.04	13.138	15.101	17.691	18.842	17.475	DNA gyrase subunit B, chloroplastic/mitochondrial-like	0.454956	0.0329738
EVM0027019	0	0.127	0	0	0	0	0	0	0.113	0	0	0	0	0.042	0	0	0	0	0	0	0	0	0	0	0	0.065	0	0	0	0	0	0	0	0	0	0.188	uncharacterized protein LOC111240954	0.455375	-0.156558
EVM0015271	0.015	0	0.018	0	0.058	0.126	0.302	0.154	0.161	0	0	0	0.072	0.119	0.094	0.5	0.325	0.369	0.018	0.105	0.039	0.155	0	0	0.353	0.323	0.234	0.034	0.084	0.025	0	0	0	0.316	0.297	0.241	TMV resistance protein N	0.458671	-0.0566085
EVM0010832	1.963	1.819	1.499	1.89	1.366	1.216	2.628	2.282	2.623	6.275	5.574	5.649	3.184	3.035	2.834	2.412	1.65	1.955	4.212	4.915	4.465	2.988	3.293	3.008	2.123	2.041	2.31	2.518	2.516	2.434	0	6.179	3.946	1.253	1.221	1.377	protein SIEVE ELEMENT OCCLUSION C	0.458881	0.0270908
EVM0027926	17.095	17.082	17.538	8.196	7.176	8.402	24.23	24.337	23.959	12.82	14.72	15.219	23.992	24.084	23.49	15.275	16.098	16.409	12.65	13.777	12.982	23.279	23.718	21.474	17.465	17.307	17.789	16.938	16.346	15.675	20.925	16.271	19.481	15.027	16.256	15.524	topless-related protein 4 isoform X1	0.461385	0.012792
EVM0022984	0	0	0	0	0	0	0.076	0	0	0	0	0	0.047	0.054	0.033	0	0	0	0	0	0	0	0	0	0.032	0	0.053	0	0	0	0	0	0	0.11	0	0	uncharacterized protein LOC111240954	0.462297	-0.106915
EVM0025964	0	0	0	0.668	0	0.446	13.544	11.294	13.496	0	0	0.533	0.109	0.063	0.077	0.821	1.029	0.461	1.466	2.027	2.592	0	0.32	1.145	2.151	1.929	2.651	3.191	3.632	3.659	0	10.195	3.906	0.517	0.613	0.379	uncharacterized protein LOC111240954	0.462523	-0.0754632
EVM0020333	13.373	11.526	11.334	7.088	7.362	7.6	25.364	24.976	24.417	18.343	17.018	15.255	16.552	17.197	16.092	45.903	45.92	46.479	12.263	11.983	11.724	18.931	21.217	20.306	29.187	29.077	29.535	28.419	26.927	25.604	21.196	23.179	27.825	12.298	12.868	15.065	zinc finger CCCH domain-containing protein 44 isoform X1	0.463127	0.0223512
EVM0005070	2.435	2.897	2.544	1.611	0.404	1.172	9.727	11.484	10.41	1.409	1.266	2.627	3.382	3.46	3.714	5.193	5.093	5.707	4.235	3.999	4.844	2.162	1.471	2.008	5.281	4.773	5.339	2.97	2.388	2.406	7.664	4.47	5.993	4.701	5.762	5.478	uncharacterized protein LOC106778130	0.464509	0.0270179
EVM0006127	0.292	0.121	0.361	0	1.942	2.112	132.628	150.866	147.208	0	0.811	1.009	0.138	0.2	0.097	284.842	187.618	199.697	0.121	0.404	0.517	3.115	1.817	2.17	79.318	68.592	104.422	0.114	0	0	27.609	25.763	27.144	333.517	205.247	281.855	albumin-2-like	0.465445	0.0657843
EVM0030529	21.532	22.203	19.447	11.934	13.282	11.943	42.647	45.338	36.622	32.482	35.186	31.858	30.914	29.047	23.407	21.889	23.756	18.09	30.911	28.523	23.888	18.435	19.916	18.078	26.969	26.078	20.291	22.289	22.631	18.129	21.787	25.413	37.323	34.461	37.238	34.805	54S ribosomal protein L19, mitochondrial	0.465548	-0.0135612
EVM0023022	191.393	182.49	182.276	120.042	111.068	122.358	586.953	579.791	619.162	230.646	215.649	212.275	422.563	404.339	398.966	368.14	361.671	360.016	331.801	327.066	313.042	205.481	192.802	209.036	334.789	331.281	338.472	254.017	243.325	236.717	216.069	310.186	363.946	504.89	518.949	509.109	40S ribosomal protein S7	0.466033	0.0179992
EVM0015391	10.735	10.857	10.922	7.908	7.278	10.312	52.168	54.427	47.004	14.984	12.429	13.755	14.25	15.849	14.657	43.853	46.235	45.705	11.047	12.515	11.598	15.329	14.446	15.61	47.409	44.544	45.474	12.183	12.363	9.988	15.678	7.315	22.419	48.852	48.939	45.946	ATP-dependent Clp protease proteolytic subunit-related protein 2, chloroplastic	0.468119	0.0274604
EVM0028719	1.709	1.625	1.519	0.533	1.104	0.934	15.206	15.481	15.974	0	0.384	0.558	1.136	1.145	0.903	6.525	6.884	7.312	4.104	4.536	4.084	0.656	0.383	0.571	8.253	8.447	7.404	2.326	1.93	1.87	1.745	8.139	2.339	7.324	8.604	8.361	hypothetical protein LR48_Vigan734s000300	0.469052	0.0386646
EVM0015416	0	0	0	0	0	0	0.09	0	0	0	0	0	0	0	0	0	0	0	0	0	0.052	0	0	0	0	0	0.031	0	0	0	0	0	0	0	0	0	uncharacterized protein LOC111240954	0.474283	-0.116814
EVM0013386	40.341	42.361	37.628	53.697	58.702	62.568	5.448	5.34	6.769	216.641	210.657	196.245	13.256	12.941	12.005	126.309	129.475	131.289	11.333	11.535	9.807	172.42	152.329	147.79	102.494	104.008	99.147	32.244	31.634	30.612	59.373	80.796	51.591	76.161	82.431	84.238	hypothetical protein DEO72_LG2g966	0.477222	-0.0232076
EVM0013578	10.827	9.929	10.147	2.32	2.592	1.99	6.321	6.851	6.059	4.781	5.888	4.755	5.781	5.707	4.905	5.03	4.817	4.686	11.575	11.312	9.44	2.853	2.854	2.556	5.751	6.252	6.565	5.287	3.971	5.445	10.839	2.529	4.844	4.166	3.651	4.437	AT-hook motif nuclear-localized protein 1	0.477594	0.0130717
EVM0000964	1.409	1.125	1.365	1.162	0.668	0.581	9.028	8.166	8.58	4.192	1.953	1.91	0.404	0.482	0.65	3.214	3.868	3.607	1.164	1.74	1.602	0	1.251	0.996	4.03	3.775	4.621	1.453	1.402	1.513	7.602	6.65	1.699	3.989	3.715	4.322	uncharacterized protein LOC106755590	0.477949	-0.0233307
EVM0019860	3.297	3.756	3.025	0.59	0.326	0.708	6.579	6.345	5.763	0.946	0.567	0.988	11.52	12.092	11.103	6.896	6.541	5.25	4.865	4.579	4.518	0.29	0.847	2.023	7.158	6.999	7.288	2.265	2.199	2.412	7.719	1.801	6.209	9.174	8.311	8.628	presenilin-like protein At2g29900	0.481036	0.0165069
EVM0020394	3.727	5.891	2.09	0	0	1.468	12.918	12.254	17.261	2.353	8.456	5.264	5.048	3.063	4.21	10.824	10.766	8.097	5.042	9.491	8.54	3.61	0	0	8.077	9.695	7.098	0.794	0.977	1.176	0	22.394	17.159	6.811	8.661	5.614	_	0.482672	0.0182712
EVM0030416	0.163	0.081	0.08	0.141	0.26	0.141	1.843	1.293	1.443	0.226	0.135	0	0.069	0.04	0.049	1.36	0.92	1.556	0.121	0.068	0.086	0	0	0	1.046	0.849	0.944	0.114	0.047	0.113	0	2.152	0	1.582	1.165	1.379	F-box/kelch-repeat protein At1g23390	0.48674	-0.0198628
EVM0016199	113.18	106.416	104.713	69.703	65.91	75.49	298.205	308.336	288.863	136.246	121.362	123.69	142.801	135.482	129.437	237.033	236.72	236.007	191.65	190.851	183.193	81.435	78.571	98.749	265.881	272.437	259.822	100.697	104.348	101.148	174.905	165.153	171.212	180.983	155.793	166.157	cysteine proteinase inhibitor	0.487733	0.00657945
EVM0001015	16.413	14.54	18.313	7.244	5	9.515	336.258	329.133	331.822	10.162	15.22	17.865	3.931	4.124	4.78	164.669	155.261	163.797	4.278	2.712	5.686	5.569	7.148	13.969	182.593	173.559	177.972	13.1	11.151	10.886	272.492	89.824	105.888	177.758	166.386	168.988	uncharacterized protein LOC106767853	0.489063	-0.01632
EVM0006789	3.078	2.329	3.322	1.249	1.342	1.667	6.222	5.684	7.189	1.669	5	2.49	3.138	3.241	2.844	4.254	4.414	3.878	2.385	3.243	2.871	1.537	1.494	1.428	5.123	4.097	4.378	2.252	3.119	2.587	0	9.535	4.871	5.075	4.835	4.338	probable serine/threonine-protein kinase WNK11 isoform X1	0.494562	0.00361309
EVM0025446	0	0	0.715	2.51	2.31	0	1.004	0.511	0.963	0	0	0	1.233	1.072	0.72	2.136	2.728	1.731	1.437	2.405	1.153	0	0	0	1.692	2.395	1.167	0	0	0	0	0	0	3.398	2.469	1.601	_	0.494698	0.00685639
EVM0011069	5.225	4.639	4.729	2.115	2.044	3.386	14.471	13.375	13.899	2.373	4.266	4.805	7.119	7.064	6.601	16.11	16.177	16.338	6.176	6.156	7.126	2.601	4.705	4.35	13.898	13.817	13.573	4.632	5.314	4.195	8.301	14.524	7.419	9.571	9.445	9.305	esterase/ lipase	0.494709	0.00370325
EVM0009520	1.978	2.078	2.002	1.976	1.819	3.296	12.713	14	13.534	4.577	4.429	7.878	1.475	1.521	1.411	5.233	4.535	4.09	2.389	1.999	1.816	6.483	4.412	8.658	6.883	6.287	7.231	3.503	3.947	3.96	5.746	3.351	5.136	5.436	5.184	6.348	poly(A)-specific ribonuclease PARN-like isoform X1	0.495539	0.0036451
EVM0019039	0.454013	5.035	4.479	4.32	2.716	2.639	2.567	0.262	0.077	0.232	13.912	11.958	11.73	4.957	5.119	4.693	0.171	0.185	0.156	3.824	4.085	3.49	8.911	9.097	6.726	0.28	0.177	0.267	6.652	6.379	6.501	2.962	4.606	3.53	0.496	0.564	dof zinc finger protein DOF5.7	0.477594	0.0130717
EVM0016050	0.454333	0.469	0.331667	0.138667	0.178667	0.166333	2.514	2.185	2.155	0.444333	0.266333	0.298333	0.436	0.399667	0.381667	2.17833	2.18433	2.36133	1.81733	1.52067	1.8	0.204667	0.358	0.427667	2.13933	2.507	2.59367	0.427333	0.378333	0.466667	1.81333	1.269	0.486333	1.962	2.094	1.82633	ABC transporter G family member 33	0.114611	0.426366
EVM0015298	1.99047	2.218	1.99793	0.589933	0.814467	0.7544	2.7106	2.83073	3.14313	1.73407	1.1648	1.9204	2.11533	2.1366	2.11747	1.83187	2.23553	1.75213	3.5286	3.70613	3.30313	0.9676	2.0698	1.2922	2.40807	2.4494	2.33533	1.25853	1.42913	1.2084	2.1442	1.0004	2.683	2.168	2.1408	8.08167	hypothetical protein VIGAN_04397600	0.0961295	0.166182
EVM0001357	2.591	2.51447	2.45047	1.413	1.45347	1.24773	6.21987	6.39973	6.67427	1.86567	1.95587	1.93807	3.4174	3.28887	3.4384	3.59613	4.07687	3.8556	5.6046	5.41613	5.28307	1.9426	2.38587	1.8522	4.5194	4.5214	4.34513	2.74207	2.76653	2.39827	1.63127	5.074	3.88793	3.35987	3.22147	16.0773	7-dehydrocholesterol reductase	0.119412	0.14424
EVM0013490	0.7756	0.835933	0.8936	0.348533	0.349933	0.317133	1.39907	1.3974	1.38567	0.736667	0.776067	0.8336	1.1886	1.129	1.1472	2.3868	2.22587	2.3332	1.69207	1.62073	1.72287	0.974467	0.841333	0.8962	2.248	2.3448	2.32853	0.625467	0.5484	0.590467	0.8292	1.6926	1.11167	1.63633	1.652	7.54367	uncharacterized protein LOC106776009	0.0804338	0.273405
EVM0013940	2.0412	1.8944	1.7494	1.07	0.9848	1.071	13.2438	12.3294	12.4928	2.1632	2.3238	2.0584	2.5454	2.565	2.2744	3.1416	2.832	3.3858	12.6422	11.3132	10.2042	3.3194	2.9382	2.233	3.7894	4.0098	3.9382	2.1766	2.3848	2.107	2.435	4.2604	4.0806	1.8178	2.087	11.472	uncharacterized protein LOC106755292	0.0473013	0.192676
EVM0020372	1.3162	1.315	1.2972	0.5096	0.85	0.51	0.9856	0.746	0.8306	0.3064	0.673	0.4188	0.5478	0.683	0.7162	1.4276	1.5922	1.7574	0.4012	0.5646	0.5072	0.7834	0.9142	0.5458	1.456	1.4916	1.2916	0.9042	0.8586	0.8296	2.0834	1.944	0.1862	2.0202	2.1428	11.44	uncharacterized protein LOC106760738	0.0215415	0.281781
EVM0017829	0.409	0.167	0.931	0.678	0.936	0.679	1.209	0.712	0.874	0	0.326	0	2.165	1.445	1.801	1.731	1.198	2.105	2.233	2.274	2.596	0	0.973	0	1.79	1.692	2.144	0.642	0.79	0.408	0	5.174	1.982	1.836	1.601	1.441	probable glycosyltransferase At5g20260	0.0502925	0.67218
EVM0015812	2.22	2.596	2.5	1.672	1.41	0.976	8.733	8.371	8.621	2.01	1.472	2.665	2.145	1.864	2.094	7.865	8.025	7.159	3.071	2.636	2.944	3.77	1.6	3.104	11.409	11.004	10.988	3.428	3.199	3.126	9.113	8.504	8.96	10.4	11.895	11.371	small RNA degrading nuclease 1 isoform X1	0.0145764	0.674766
EVM0017123	11.596	13.864	14.904	4.672	9.029	7.013	28.851	26.929	32.972	16.852	14.807	19.551	14.692	14.739	17.744	19.947	18.978	26.665	17.589	15.164	19.104	18.963	15.421	19.219	17.188	18.416	22.9	13.201	15.393	17.785	15.281	14.259	25.949	17.438	17.462	18.767	multiple myeloma tumor-associated protein 2 homolog	0.435523	0.0210722
EVM0006795	7.554	9.309	8.423	8.556	6.949	7.052	0.034	0.026	0.064	4.0145	4.3024	4.3633	2.247	1.695	1.574	0.036	0.103	0.347	0.901	0.874	1.002	7.8319	7.585	6.9451	0.071	0.074	0.094	7.962	8.837	0.6959	2.7988	1.7283	11.772	0.487	0.05	0.695	phosphate transporter PHO1 homolog 10-like isoform X1	0.172966	0.851107
EVM0004812	51.723	52.229	52.491	28.827	25.549	33.55	168.505	167.412	161.361	29.442	31.379	24.512	93.286	90.813	89.951	120.071	126.611	117.463	65.603	66.041	61.484	33.621	37.39	32.21	96.746	98.975	99.908	58.03	55.65	55.195	53.084	91.247	109.871	116.382	113.343	107.57	hypothetical protein VIGAN_01113200	0.328933	-0.115604
EVM0008531	0	0	0	0	0	0	0	0	0	0	0	0	0	0	0	0.041	0.079	0.05	0	0	0	0	0	0	0.066	0.021	0.027	0	0	0	0	0	0	0	0.057	0	uncharacterized protein LOC111240954	NA	NA
EVM0000028	0	0	0	0	0	0	0	0	0	0	0	0	0	0	0	0	0	0	0	0	0	0	0	0	0	0	0	0	0	0	0	0	0	0	0	0	uncharacterized protein LOC111240954	NA	NA
EVM0000944	0	0	0	0	0	0	0	0	0	0	0	0	0	0	0	0	0	0	0	0	0	0	0	0	0	0	0	0	0	0	0	0	0	0	0	0	uncharacterized protein LOC111240954	NA	NA
EVM0001345	0	0	0	0	0	0	0	0	0	0	0	0	0	0	0	0	0	0	0	0	0	0	0	0	0	0	0	0	0	0	0	0	0	0	0	0	uncharacterized protein LOC111240954	NA	NA
EVM0001388	0	0	0	0	0	0	0	0	0	0	0	0	0	0	0	0	0	0	0	0	0	0	0	0	0	0	0	0	0	0	0	0	0	0	0	0	threonine dehydratase biosynthetic, chloroplastic	NA	NA
EVM0001422	0	0	0	0	0	0	0	0	0	0	0	0	0	0	0	0	0	0	0	0	0	0	0	0	0	0	0	0	0	0	0	0	0	0	0	0	uncharacterized protein LOC111240954	NA	NA
EVM0001609	0	0	0	0	0	0	0	0	0	0	0	0	0	0	0	0	0	0	0	0	0	0	0	0	0	0	0	0	0	0	0	0	0	0	0	0	uncharacterized protein LOC111240954	NA	NA
EVM0001767	0	0	0	0	0	0	0	0	0	0	0	0	0	0	0	0	0	0	0	0	0	0	0	0	0	0	0	0	0	0	0	0	0	0	0	0	uncharacterized protein LOC111240954	NA	NA
EVM0001839	0	0	0	0	0	0	0	0	0	0	0	0	0	0	0	0	0	0	0	0	0	0	0	0	0	0	0	0	0	0	0	0	0	0	0	0	uncharacterized protein LOC111240954	NA	NA
EVM0002157	0	0	0	0	0	0	0	0	0	0	0	0	0	0	0	0	0	0	0	0	0	0	0	0	0	0	0	0	0	0	0	0	0	0	0	0	B3 domain-containing protein At2g33720-like	NA	NA
EVM0002310	0	0	0	0	0	0	0	0	0	0	0	0	0	0	0	0	0	0	0	0	0	0	0	0	0	0	0	0	0	0	0	0	0	0	0	0	uncharacterized protein LOC111240954	NA	NA
EVM0002369	0	0	0	0	0	0	0	0	0	0	0	0	0	0	0	0	0	0	0	0	0	0	0	0	0	0	0	0	0	0	0	0	0	0	0	0	uncharacterized protein LOC111240954	NA	NA
EVM0002845	0	0	0	0	0	0	0	0	0	0	0	0	0	0	0	0	0	0	0	0	0	0	0	0	0	0	0	0	0	0	0	0	0	0	0	0	uncharacterized protein LOC111240954	NA	NA
EVM0002890	0	0	0	0	0	0	0	0	0	0	0	0	0	0	0	0	0	0	0	0	0	0	0	0	0	0	0	0	0	0	0	0	0	0	0	0	uncharacterized protein LOC111240954	NA	NA
EVM0002940	0	0	0	0	0	0	0	0	0	0	0	0	0	0	0	0	0	0	0	0	0	0	0	0	0	0	0	0	0	0	0	0	0	0	0	0	uncharacterized protein LOC111240954	NA	NA
EVM0003687	0	0	0	0	0	0	0	0	0	0	0	0	0	0	0	0	0	0	0	0	0	0	0	0	0	0	0	0	0	0	0	0	0	0	0	0	uncharacterized protein LOC111240954	NA	NA
EVM0004245	0	0	0	0	0	0	0	0	0	0	0	0	0	0	0	0	0	0	0	0	0	0	0	0	0	0	0	0	0	0	0	0	0	0	0	0	uncharacterized protein LOC111240954	NA	NA
EVM0005168	0	0	0	0	0	0	0	0	0	0	0	0	0	0	0	0	0	0	0	0	0	0	0	0	0	0	0	0	0	0	0	0	0	0	0	0	uncharacterized protein LOC111240954	NA	NA
EVM0005412	0	0	0	0	0	0	0	0	0	0	0	0	0	0	0	0	0	0	0	0	0	0	0	0	0	0	0	0	0	0	0	0	0	0	0	0	uncharacterized protein LOC111240954	NA	NA
EVM0005587	0	0	0	0	0	0	0	0	0	0	0	0	0	0	0	0	0	0	0	0	0	0	0	0	0	0	0	0	0	0	0	0	0	0	0	0	uncharacterized protein LOC111240954	NA	NA
EVM0005602	0	0	0	0	0	0	0	0	0	0	0	0	0	0	0	0	0	0	0	0	0	0	0	0	0	0	0	0	0	0	0	0	0	0	0	0	uncharacterized protein LOC111240954	NA	NA
EVM0005701	0	0	0	0	0	0	0	0	0	0	0	0	0	0	0	0	0	0	0	0	0	0	0	0	0	0	0	0	0	0	0	0	0	0	0	0	uncharacterized protein LOC111242369	NA	NA
EVM0005997	0	0	0	0	0	0	0	0	0	0	0	0	0	0	0	0	0	0	0	0	0	0	0	0	0	0	0	0	0	0	0	0	0	0	0	0	hypothetical protein L195_g003851	NA	NA
EVM0006035	0	0	0	0	0	0	0	0	0	0	0	0	0	0	0	0	0	0	0	0	0	0	0	0	0	0	0	0	0	0	0	0	0	0	0	0	uncharacterized protein LOC111240954	NA	NA
EVM0006130	0	0	0	0	0	0	0	0	0	0	0	0	0	0	0	0	0	0	0	0	0	0	0	0	0	0	0	0	0	0	0	0	0	0	0	0	uncharacterized protein LOC111240954	NA	NA
EVM0006673	0	0	0	0	0	0	0	0	0	0	0	0	0	0	0	0	0	0	0	0	0	0	0	0	0	0	0	0	0	0	0	0	0	0	0	0	hypothetical protein PHAVU_011G141700g	NA	NA
EVM0006802	0	0	0	0	0	0	0	0	0	0	0	0	0	0	0	0	0	0	0	0	0	0	0	0	0	0	0	0	0	0	0	0	0	0	0	0	uncharacterized protein LOC111240954	NA	NA
EVM0006946	0	0	0	0	0	0	0	0	0	0	0	0	0	0	0	0	0	0	0	0	0	0	0	0	0	0	0	0	0	0	0	0	0	0	0	0	uncharacterized protein LOC111240954	NA	NA
EVM0007047	0	0	0	0	0	0	0	0	0	0	0	0	0	0	0	0	0	0	0	0	0	0	0	0	0	0	0	0	0	0	0	0	0	0	0	0	uncharacterized protein LOC111240954	NA	NA
EVM0007449	0	0	0	0	0	0	0	0	0	0	0	0	0	0	0	0	0	0	0	0	0	0	0	0	0	0	0	0	0	0	0	0	0	0	0	0	uncharacterized protein LOC111240954	NA	NA
EVM0008117	0	0	0	0	0	0	0	0	0	0	0	0	0	0	0	0	0	0	0	0	0	0	0	0	0	0	0	0	0	0	0	0	0	0	0	0	uncharacterized protein LOC111240954	NA	NA
EVM0008225	0	0	0	0	0	0	0	0	0	0	0	0	0	0	0	0	0	0	0	0	0	0	0	0	0	0	0	0	0	0	0	0	0	0	0	0	acidic leucine-rich nuclear phosphoprotein 32-related protein 2-like	NA	NA
EVM0008432	0	0	0	0	0	0	0	0	0	0	0	0	0	0	0	0	0	0	0	0	0	0	0	0	0	0	0	0	0	0	0	0	0	0	0	0	uncharacterized protein LOC111240954	NA	NA
EVM0008522	0	0	0	0	0	0	0	0	0	0	0	0	0	0	0	0	0	0	0	0	0	0	0	0	0	0	0	0	0	0	0	0	0	0	0	0	uncharacterized protein LOC106758422	NA	NA
EVM0009150	0	0	0	0	0	0	0	0	0	0	0	0	0	0	0	0	0	0	0	0	0	0	0	0	0	0	0	0	0	0	0	0	0	0	0	0	uncharacterized protein LOC111240954	NA	NA
EVM0009740	0	0	0	0	0	0	0	0	0	0	0	0	0	0	0	0	0	0	0	0	0	0	0	0	0	0	0	0	0	0	0	0	0	0	0	0	uncharacterized protein LOC111240954	NA	NA
EVM0009872	0	0	0	0	0	0	0	0	0	0	0	0	0	0	0	0	0	0	0	0	0	0	0	0	0	0	0	0	0	0	0	0	0	0	0	0	uncharacterized protein LOC111240954	NA	NA
EVM0010050	0	0	0	0	0	0	0	0	0	0	0	0	0	0	0	0	0	0	0	0	0	0	0	0	0	0	0	0	0	0	0	0	0	0	0	0	uncharacterized protein LOC111240954	NA	NA
EVM0010286	0	0	0	0	0	0	0	0	0	0	0	0	0	0	0	0	0	0	0	0	0	0	0	0	0	0	0	0	0	0	0	0	0	0	0	0	uncharacterized protein LOC111240954	NA	NA
EVM0011067	0	0	0	0	0	0	0	0	0	0	0	0	0	0	0	0	0	0	0	0	0	0	0	0	0	0	0	0	0	0	0	0	0	0	0	0	uncharacterized protein LOC106773389	NA	NA
EVM0011095	0	0	0	0	0	0	0	0	0	0	0	0	0	0	0	0	0	0	0	0	0	0	0	0	0	0	0	0	0	0	0	0	0	0	0	0	cytokinin dehydrogenase 3-like	NA	NA
EVM0029769	0	0	0	0	0	0	0	0	0	0	0	0	0	0	0	0	0	0	0	0	0	0	0	0	0	0	0	0	0	0	0	0	0	0	0	0	uncharacterized protein LOC106773389	NA	NA
EVM0023674	0	0	0	0	0	0	0	0	0	0	0	0	0	0	0	0	0	0	0	0	0	0	0	0	0	0	0	0	0	0	0	0	0	0	0	0	uncharacterized protein LOC111240954	NA	NA
EVM0001051	0	0	0	0	0	0	0	0	0	0	0	0	0	0	0	0	0	0	0	0	0	0	0	0	0	0	0	0	0	0	0	0	0	0	0	0	uncharacterized protein LOC111240954	NA	NA
EVM0014785	0	0	0	0	0	0	0	0	0	0	0	0	0	0	0	0	0	0	0	0	0	0	0	0	0	0	0	0	0	0	0	0	0	0	0	0	uncharacterized protein LOC111240954	NA	NA
EVM0011128	0	0	0	0	0	0	0	0	0	0	0	0	0	0	0	0	0	0	0	0	0	0	0	0	0	0	0	0	0	0	0	0	0	0	0	0	uncharacterized protein LOC111240954	NA	NA
EVM0011406	0	0	0	0	0	0	0	0	0	0	0	0	0	0	0	0	0	0	0	0	0	0	0	0	0	0	0	0	0	0	0	0	0	0	0	0	uncharacterized protein LOC111240954	NA	NA
EVM0011638	0	0	0	0	0	0	0	0	0	0	0	0	0	0	0	0	0	0	0	0	0	0	0	0	0	0	0	0	0	0	0	0	0	0	0	0	uncharacterized protein LOC111240954	NA	NA
EVM0011794	0	0	0	0	0	0	0	0	0	0	0	0	0	0	0	0	0	0	0	0	0	0	0	0	0	0	0	0	0	0	0	0	0	0	0	0	uncharacterized protein LOC111240954	NA	NA
EVM0011827	0	0	0	0	0	0	0	0	0	0	0	0	0	0	0	0	0	0	0	0	0	0	0	0	0	0	0	0	0	0	0	0	0	0	0	0	uncharacterized protein LOC111240954	NA	NA
EVM0012414	0	0	0	0	0	0	0	0	0	0	0	0	0	0	0	0	0	0	0	0	0	0	0	0	0	0	0	0	0	0	0	0	0	0	0	0	hypothetical protein VIGAN_01028200	NA	NA
EVM0006296	0	0	0	0	0	0	0	0	0	0	0	0	0	0	0	0	0	0	0	0	0	0	0	0	0	0	0	0	0	0	0	0	0	0	0	0	hypothetical protein VIGAN_01028200	NA	NA
EVM0011608	0	0	0	0	0	0	0	0	0	0	0	0	0	0	0	0	0	0	0	0	0	0	0	0	0	0	0	0	0	0	0	0	0	0	0	0	hypothetical protein VIGAN_01028200	NA	NA
EVM0012414	0	0	0	0	0	0	0	0	0	0	0	0	0	0	0	0	0	0	0	0	0	0	0	0	0	0	0	0	0	0	0	0	0	0	0	0	hypothetical protein VIGAN_01028200	NA	NA
EVM0012791	0	0	0	0	0	0	0	0	0	0	0	0	0	0	0	0	0	0	0	0	0	0	0	0	0	0	0	0	0	0	0	0	0	0	0	0	uncharacterized protein LOC111240954	NA	NA
EVM0013195	0	0	0	0	0	0	0	0	0	0	0	0	0	0	0	0	0	0	0	0	0	0	0	0	0	0	0	0	0	0	0	0	0	0	0	0	uncharacterized protein LOC106779933	NA	NA
EVM0013945	0	0	0	0	0	0	0	0	0	0	0	0	0	0	0	0	0	0	0	0	0	0	0	0	0	0	0	0	0	0	0	0	0	0	0	0	uncharacterized protein LOC111240954	NA	NA
EVM0014172	0	0	0	0	0	0	0	0	0	0	0	0	0	0	0	0	0	0	0	0	0	0	0	0	0	0	0	0	0	0	0	0	0	0	0	0	uncharacterized protein LOC111240954	NA	NA
EVM0014477	0	0	0	0	0	0	0	0	0	0	0	0	0	0	0	0	0	0	0	0	0	0	0	0	0	0	0	0	0	0	0	0	0	0	0	0	uncharacterized protein LOC106770448	NA	NA
EVM0014545	0	0	0	0	0	0	0	0	0	0	0	0	0	0	0	0	0	0	0	0	0	0	0	0	0	0	0	0	0	0	0	0	0	0	0	0	uncharacterized protein LOC106776801	NA	NA
EVM0014925	0	0	0	0	0	0	0	0	0	0	0	0	0	0	0	0	0	0	0	0	0	0	0	0	0	0	0	0	0	0	0	0	0	0	0	0	uncharacterized protein LOC111240954	NA	NA
EVM0014980	0	0	0	0	0	0	0	0	0	0	0	0	0	0	0	0	0	0	0	0	0	0	0	0	0	0	0	0	0	0	0	0	0	0	0	0	uncharacterized protein LOC111242048	NA	NA
EVM0015207	0	0	0	0	0	0	0	0	0	0	0	0	0	0	0	0	0	0	0	0	0	0	0	0	0	0	0	0	0	0	0	0	0	0	0	0	uncharacterized protein LOC111240954	NA	NA
EVM0015570	0	0	0	0	0	0	0	0	0	0	0	0	0	0	0	0	0	0	0	0	0	0	0	0	0	0	0	0	0	0	0	0	0	0	0	0	uncharacterized protein LOC111240954	NA	NA
EVM0015701	0	0	0	0	0	0	0	0	0	0	0	0	0	0	0	0	0	0	0	0	0	0	0	0	0	0	0	0	0	0	0	0	0	0	0	0	uncharacterized protein LOC111240954	NA	NA
EVM0015767	0	0	0	0	0	0	0	0	0	0	0	0	0	0	0	0	0	0	0	0	0	0	0	0	0	0	0	0	0	0	0	0	0	0	0	0	_	NA	NA
EVM0016301	0	0	0	0	0	0	0	0	0	0	0	0	0	0	0	0	0	0	0	0	0	0	0	0	0	0	0	0	0	0	0	0	0	0	0	0	hypothetical protein Lal_00008535	NA	NA
EVM0016311	0	0	0	0	0	0	0	0	0	0	0	0	0	0	0	0	0	0	0	0	0	0	0	0	0	0	0	0	0	0	0	0	0	0	0	0	uncharacterized protein LOC106760317	NA	NA
EVM0016484	0	0	0	0	0	0	0	0	0	0	0	0	0	0	0	0	0	0	0	0	0	0	0	0	0	0	0	0	0	0	0	0	0	0	0	0	uncharacterized protein LOC106756894	NA	NA
EVM0016817	0	0	0	0	0	0	0	0	0	0	0	0	0	0	0	0	0	0	0	0	0	0	0	0	0	0	0	0	0	0	0	0	0	0	0	0	uncharacterized protein LOC111240954	NA	NA
EVM0016951	0	0	0	0	0	0	0	0	0	0	0	0	0	0	0	0	0	0	0	0	0	0	0	0	0	0	0	0	0	0	0	0	0	0	0	0	uncharacterized protein LOC111240954	NA	NA
EVM0017333	0	0	0	0	0	0	0	0	0	0	0	0	0	0	0	0	0	0	0	0	0	0	0	0	0	0	0	0	0	0	0	0	0	0	0	0	hypothetical protein VIGAN_01159200	NA	NA
EVM0017346	0	0	0	0	0	0	0	0	0	0	0	0	0	0	0	0	0	0	0	0	0	0	0	0	0	0	0	0	0	0	0	0	0	0	0	0	uncharacterized protein LOC111240954	NA	NA
EVM0017648	0	0	0	0	0	0	0	0	0	0	0	0	0	0	0	0	0	0	0	0	0	0	0	0	0	0	0	0	0	0	0	0	0	0	0	0	uncharacterized protein LOC111240954	NA	NA
EVM0017668	0	0	0	0	0	0	0	0	0	0	0	0	0	0	0	0	0	0	0	0	0	0	0	0	0	0	0	0	0	0	0	0	0	0	0	0	uncharacterized protein LOC111240954	NA	NA
EVM0017820	0	0	0	0	0	0	0	0	0	0	0	0	0	0	0	0	0	0	0	0	0	0	0	0	0	0	0	0	0	0	0	0	0	0	0	0	uncharacterized protein LOC111240954	NA	NA
EVM0017922	0	0	0	0	0	0	0	0	0	0	0	0	0	0	0	0	0	0	0	0	0	0	0	0	0	0	0	0	0	0	0	0	0	0	0	0	uncharacterized protein LOC111240954	NA	NA
EVM0018119	0	0	0	0	0	0	0	0	0	0	0	0	0	0	0	0	0	0	0	0	0	0	0	0	0	0	0	0	0	0	0	0	0	0	0	0	uncharacterized protein LOC111240954	NA	NA
EVM0018239	0	0	0	0	0	0	0	0	0	0	0	0	0	0	0	0	0	0	0	0	0	0	0	0	0	0	0	0	0	0	0	0	0	0	0	0	uncharacterized protein LOC106759872	NA	NA
EVM0018296	0	0	0	0	0	0	0	0	0	0	0	0	0	0	0	0	0	0	0	0	0	0	0	0	0	0	0	0	0	0	0	0	0	0	0	0	hypothetical protein Lal_00008535	NA	NA
EVM0018444	0	0	0	0	0	0	0	0	0	0	0	0	0	0	0	0	0	0	0	0	0	0	0	0	0	0	0	0	0	0	0	0	0	0	0	0	protein SENSITIVE TO PROTON RHIZOTOXICITY 1	NA	NA
EVM0018843	0	0	0	0	0	0	0	0	0	0	0	0	0	0	0	0	0	0	0	0	0	0	0	0	0	0	0	0	0	0	0	0	0	0	0	0	protein NLP2-like	NA	NA
EVM0019185	0	0	0	0	0	0	0	0	0	0	0	0	0	0	0	0	0	0	0	0	0	0	0	0	0	0	0	0	0	0	0	0	0	0	0	0	uncharacterized protein LOC111240954	NA	NA
EVM0019487	0	0	0	0	0	0	0	0	0	0	0	0	0	0	0	0	0	0	0	0	0	0	0	0	0	0	0	0	0	0	0	0	0	0	0	0	uncharacterized protein LOC111240954	NA	NA
EVM0019576	0	0	0	0	0	0	0	0	0	0	0	0	0	0	0	0	0	0	0	0	0	0	0	0	0	0	0	0	0	0	0	0	0	0	0	0	protein DETOXIFICATION 48-like	NA	NA
EVM0019875	0	0	0	0	0	0	0	0	0	0	0	0	0	0	0	0	0	0	0	0	0	0	0	0	0	0	0	0	0	0	0	0	0	0	0	0	uncharacterized protein LOC111240954	NA	NA
EVM0020057	0	0	0	0	0	0	0	0	0	0	0	0	0	0	0	0	0	0	0	0	0	0	0	0	0	0	0	0	0	0	0	0	0	0	0	0	uncharacterized protein LOC111240954	NA	NA
EVM0020231	0	0	0	0	0	0	0	0	0	0	0	0	0	0	0	0	0	0	0	0	0	0	0	0	0	0	0	0	0	0	0	0	0	0	0	0	uncharacterized protein LOC111240954	NA	NA
EVM0020348	0	0	0	0	0	0	0	0	0	0	0	0	0	0	0	0	0	0	0	0	0	0	0	0	0	0	0	0	0	0	0	0	0	0	0	0	hypothetical protein VIGAN_05100800	NA	NA
EVM0020361	0	0	0	0	0	0	0	0	0	0	0	0	0	0	0	0	0	0	0	0	0	0	0	0	0	0	0	0	0	0	0	0	0	0	0	0	uncharacterized protein LOC111240954	NA	NA
EVM0020488	0	0	0	0	0	0	0	0	0	0	0	0	0	0	0	0	0	0	0	0	0	0	0	0	0	0	0	0	0	0	0	0	0	0	0	0	uncharacterized protein LOC111240954	NA	NA
EVM0021104	0	0	0	0	0	0	0	0	0	0	0	0	0	0	0	0	0	0	0	0	0	0	0	0	0	0	0	0	0	0	0	0	0	0	0	0	uncharacterized protein LOC111240954	NA	NA
EVM0021713	0	0	0	0	0	0	0	0	0	0	0	0	0	0	0	0	0	0	0	0	0	0	0	0	0	0	0	0	0	0	0	0	0	0	0	0	uncharacterized protein LOC106766101	NA	NA
EVM0021938	0	0	0	0	0	0	0	0	0	0	0	0	0	0	0	0	0	0	0	0	0	0	0	0	0	0	0	0	0	0	0	0	0	0	0	0	uncharacterized protein LOC111240954	NA	NA
EVM0021994	0	0	0	0	0	0	0	0	0	0	0	0	0	0	0	0	0	0	0	0	0	0	0	0	0	0	0	0	0	0	0	0	0	0	0	0	uncharacterized protein LOC111240954	NA	NA
EVM0022236	0	0	0	0	0	0	0	0	0	0	0	0	0	0	0	0	0	0	0	0	0	0	0	0	0	0	0	0	0	0	0	0	0	0	0	0	uncharacterized protein LOC111240954	NA	NA
EVM0022444	0	0	0	0	0	0	0	0	0	0	0	0	0	0	0	0	0	0	0	0	0	0	0	0	0	0	0	0	0	0	0	0	0	0	0	0	uncharacterized protein LOC111240954	NA	NA
EVM0022700	0	0	0	0	0	0	0	0	0	0	0	0	0	0	0	0	0	0	0	0	0	0	0	0	0	0	0	0	0	0	0	0	0	0	0	0	uncharacterized protein LOC106773378	NA	NA
EVM0022732	0	0	0	0	0	0	0	0	0	0	0	0	0	0	0	0	0	0	0	0	0	0	0	0	0	0	0	0	0	0	0	0	0	0	0	0	uncharacterized protein LOC111240954	NA	NA
EVM0022994	0	0	0	0	0	0	0	0	0	0	0	0	0	0	0	0	0	0	0	0	0	0	0	0	0	0	0	0	0	0	0	0	0	0	0	0	uncharacterized protein LOC111240954	NA	NA
EVM0023935	0	0	0	0	0	0	0	0	0	0	0	0	0	0	0	0	0	0	0	0	0	0	0	0	0	0	0	0	0	0	0	0	0	0	0	0	uncharacterized protein LOC111240954	NA	NA
EVM0024147	0	0	0	0	0	0	0	0	0	0	0	0	0	0	0	0	0	0	0	0	0	0	0	0	0	0	0	0	0	0	0	0	0	0	0	0	uncharacterized protein LOC106766276	NA	NA
EVM0024158	0	0	0	0	0	0	0	0	0	0	0	0	0	0	0	0	0	0	0	0	0	0	0	0	0	0	0	0	0	0	0	0	0	0	0	0	uncharacterized protein LOC111240954	NA	NA
EVM0024477	0	0	0	0	0	0	0	0	0	0	0	0	0	0	0	0	0	0	0	0	0	0	0	0	0	0	0	0	0	0	0	0	0	0	0	0	uncharacterized protein LOC111240954	NA	NA
EVM0024504	0	0	0	0	0	0	0	0	0	0	0	0	0	0	0	0	0	0	0	0	0	0	0	0	0	0	0	0	0	0	0	0	0	0	0	0	uncharacterized protein LOC111240954	NA	NA
EVM0024554	0	0	0	0	0	0	0	0	0	0	0	0	0	0	0	0	0	0	0	0	0	0	0	0	0	0	0	0	0	0	0	0	0	0	0	0	uncharacterized protein LOC111240954	NA	NA
EVM0024624	0	0	0	0	0	0	0	0	0	0	0	0	0	0	0	0	0	0	0	0	0	0	0	0	0	0	0	0	0	0	0	0	0	0	0	0	uncharacterized protein LOC111240954	NA	NA
EVM0024884	0	0	0	0	0	0	0	0	0	0	0	0	0	0	0	0	0	0	0	0	0	0	0	0	0	0	0	0	0	0	0	0	0	0	0	0	uncharacterized protein LOC111240954	NA	NA
EVM0025025	0	0	0	0	0	0	0	0	0	0	0	0	0	0	0	0	0	0	0	0	0	0	0	0	0	0	0	0	0	0	0	0	0	0	0	0	uncharacterized protein LOC111240954	NA	NA
EVM0025376	0	0	0	0	0	0	0	0	0	0	0	0	0	0	0	0	0	0	0	0	0	0	0	0	0	0	0	0	0	0	0	0	0	0	0	0	uncharacterized protein LOC106754791	NA	NA
EVM0025547	0	0	0	0	0	0	0	0	0	0	0	0	0	0	0	0	0	0	0	0	0	0	0	0	0	0	0	0	0	0	0	0	0	0	0	0	uncharacterized protein LOC111240954	NA	NA
EVM0025690	0	0	0	0	0	0	0	0	0	0	0	0	0	0	0	0	0	0	0	0	0	0	0	0	0	0	0	0	0	0	0	0	0	0	0	0	uncharacterized protein LOC106763629	NA	NA
EVM0025893	0	0	0	0	0	0	0	0	0	0	0	0	0	0	0	0	0	0	0	0	0	0	0	0	0	0	0	0	0	0	0	0	0	0	0	0	uncharacterized protein LOC106754503	NA	NA
EVM0026090	0	0	0	0	0	0	0	0	0	0	0	0	0	0	0	0	0	0	0	0	0	0	0	0	0	0	0	0	0	0	0	0	0	0	0	0	uncharacterized protein LOC111240954	NA	NA
EVM0026175	0	0	0	0	0	0	0	0	0	0	0	0	0	0	0	0	0	0	0	0	0	0	0	0	0	0	0	0	0	0	0	0	0	0	0	0	uncharacterized protein LOC111240954	NA	NA
EVM0027014	0	0	0	0	0	0	0	0	0	0	0	0	0	0	0	0	0	0	0	0	0	0	0	0	0	0	0	0	0	0	0	0	0	0	0	0	uncharacterized protein LOC106755531	NA	NA
EVM0027711	0	0	0	0	0	0	0	0	0	0	0	0	0	0	0	0	0	0	0	0	0	0	0	0	0	0	0	0	0	0	0	0	0	0	0	0	uncharacterized protein LOC111240954	NA	NA
EVM0027826	0	0	0	0	0	0	0	0	0	0	0	0	0	0	0	0	0	0	0	0	0	0	0	0	0	0	0	0	0	0	0	0	0	0	0	0	hypothetical protein GH714_043769	NA	NA
EVM0027898	0	0	0	0	0	0	0	0	0	0	0	0	0	0	0	0	0	0	0	0	0	0	0	0	0	0	0	0	0	0	0	0	0	0	0	0	uncharacterized protein LOC111240954	NA	NA
EVM0028039	0	0	0	0	0	0	0	0	0	0	0	0	0	0	0	0	0	0	0	0	0	0	0	0	0	0	0	0	0	0	0	0	0	0	0	0	uncharacterized protein LOC111240954	NA	NA
EVM0028339	0	0	0	0	0	0	0	0	0	0	0	0	0	0	0	0	0	0	0	0	0	0	0	0	0	0	0	0	0	0	0	0	0	0	0	0	uncharacterized protein LOC111240954	NA	NA
EVM0028459	0	0	0	0	0	0	0	0	0	0	0	0	0	0	0	0	0	0	0	0	0	0	0	0	0	0	0	0	0	0	0	0	0	0	0	0	uncharacterized protein LOC111240954	NA	NA
EVM0028562	0	0	0	0	0	0	0	0	0	0	0	0	0	0	0	0	0	0	0	0	0	0	0	0	0	0	0	0	0	0	0	0	0	0	0	0	uncharacterized protein LOC111240954	NA	NA
EVM0028827	0	0	0	0	0	0	0	0	0	0	0	0	0	0	0	0	0	0	0	0	0	0	0	0	0	0	0	0	0	0	0	0	0	0	0	0	uncharacterized protein LOC111240954	NA	NA
EVM0028952	0	0	0	0	0	0	0	0	0	0	0	0	0	0	0	0	0	0	0	0	0	0	0	0	0	0	0	0	0	0	0	0	0	0	0	0	uncharacterized protein LOC111240954	NA	NA
EVM0029014	0	0	0	0	0	0	0	0	0	0	0	0	0	0	0	0	0	0	0	0	0	0	0	0	0	0	0	0	0	0	0	0	0	0	0	0	uncharacterized protein LOC106759880	NA	NA
EVM0029666	0	0	0	0	0	0	0	0	0	0	0	0	0	0	0	0	0	0	0	0	0	0	0	0	0	0	0	0	0	0	0	0	0	0	0	0	uncharacterized protein LOC111240697	NA	NA
EVM0029841	0	0	0	0	0	0	0	0	0	0	0	0	0	0	0	0	0	0	0	0	0	0	0	0	0	0	0	0	0	0	0	0	0	0	0	0	uncharacterized protein LOC111240954	NA	NA
EVM0029863	0	0	0	0	0	0	0	0	0	0	0	0	0	0	0	0	0	0	0	0	0	0	0	0	0	0	0	0	0	0	0	0	0	0	0	0	uncharacterized protein LOC111240954	NA	NA
EVM0029960	0	0	0	0	0	0	0	0	0	0	0	0	0	0	0	0	0	0	0	0	0	0	0	0	0	0	0	0	0	0	0	0	0	0	0	0	uncharacterized protein LOC111240954	NA	NA
EVM0030110	0	0	0	0	0	0	0	0	0	0	0	0	0	0	0	0	0	0	0	0	0	0	0	0	0	0	0	0	0	0	0	0	0	0	0	0	uncharacterized protein LOC111240954	NA	NA
EVM0030367	0	0	0	0	0	0	0	0	0	0	0	0	0	0	0	0	0	0	0	0	0	0	0	0	0	0	0	0	0	0	0	0	0	0	0	0	uncharacterized protein LOC111240954	NA	NA
EVM0030640	0	0	0	0	0	0	0	0	0	0	0	0	0	0	0	0	0	0	0	0	0	0	0	0	0	0	0	0	0	0	0	0	0	0	0	0	uncharacterized protein LOC111240954	NA	NA
EVM0030702	0	0	0	0	0	0	0	0	0	0	0	0	0	0	0	0	0	0	0	0	0	0	0	0	0	0	0	0	0	0	0	0	0	0	0	0	uncharacterized protein LOC111240954	NA	NA
EVM0030833	0	0	0	0	0	0	0	0	0	0	0	0	0	0	0	0	0	0	0	0	0	0	0	0	0	0	0	0	0	0	0	0	0	0	0	0	uncharacterized protein LOC106755530	NA	NA
EVM0031107	0	0	0	0	0	0	0	0	0	0	0	0	0	0	0	0	0	0	0	0	0	0	0	0	0	0	0	0	0	0	0	0	0	0	0	0	uncharacterized protein LOC111240954	NA	NA
EVM0031343	0	0	0	0	0	0	0	0	0	0	0	0	0	0	0	0	0	0	0	0	0	0	0	0	0	0	0	0	0	0	0	0	0	0	0	0	uncharacterized protein LOC106766018	NA	NA
EVM0031648	0	0	0	0	0	0	0	0	0	0	0	0	0	0	0	0	0	0	0	0	0	0	0	0	0	0	0	0	0	0	0	0	0	0	0	0	CEN-like protein 2 isoform X1	NA	NA
EVM0031738	0	0	0	0	0	0	0	0	0	0	0	0	0	0	0	0	0	0	0	0	0	0	0	0	0	0	0	0	0	0	0	0	0	0	0	0	uncharacterized protein LOC111240954	NA	NA
EVM0032277	0	0	0	0	0	0	0	0	0	0	0	0	0	0	0	0	0	0	0	0	0	0	0	0	0	0	0	0	0	0	0	0	0	0	0	0	protein FAR1-RELATED SEQUENCE 9-like	NA	NA
EVM0032347	0	0	0	0	0	0	0	0	0	0	0	0	0	0	0	0	0	0	0	0	0	0	0	0	0	0	0	0	0	0	0	0	0	0	0	0	uncharacterized protein LOC106772422	NA	NA
EVM0032713	0	0	0	0	0	0	0	0	0	0	0	0	0	0	0	0	0	0	0	0	0	0	0	0	0	0	0	0	0	0	0	0	0	0	0	0	0	NA	NA
EVM0033509	0	0	0	0	0	0	0	0	0	0	0	0	0	0	0	0	0	0	0	0	0	0	0	0	0	0	0	0	0	0	0	0	0	0	0	0	uncharacterized protein LOC111240954	NA	NA
EVM0033787	0	0	0	0	0	0	0	0	0	0	0	0	0	0	0	0	0	0	0	0	0	0	0	0	0	0	0	0	0	0	0	0	0	0	0	0	uncharacterized protein LOC111240954	NA	NA

## Sheet: Supplementary Data Set 5
Supplemental Data
Supplemental Data Set5. A total of 6912 DEGs were identified between two high seed weight and two low seed weight mungbeans.
ID	description	namespace	level	ratio_in_study	ratio_in_pop	pvalue	fdr	Input
GO:0071944	cell periphery	CC	Level-3	867/3181	3325/14640	3.63149e-08	9.30024e-05	EVM0000030|EVM0000041|EVM0000055|EVM0000058|EVM0000264|EVM0000289|EVM0000297|EVM0000332|EVM0000349|EVM0000437|EVM0000447|EVM0000475|EVM0000694|EVM0000748|EVM0000817|EVM0000895|EVM0000922|EVM0000971|EVM0000990|EVM0001006|EVM0001045|EVM0001065|EVM0001134|EVM0001256|EVM0001257|EVM0001278|EVM0001286|EVM0001293|EVM0001298|EVM0001325|EVM0001337|EVM0001349|EVM0001393|EVM0001425|EVM0001448|EVM0001554|EVM…
GO:0009579	thylakoid	CC	Level-3	172/3181	492/14640	8.64851e-08	0.000110744	EVM0000008|EVM0000094|EVM0000525|EVM0000558|EVM0000748|EVM0001176|EVM0001219|EVM0001300|EVM0001425|EVM0001705|EVM0002226|EVM0002266|EVM0002317|EVM0002858|EVM0003577|EVM0003612|EVM0003651|EVM0004302|EVM0004362|EVM0004452|EVM0004596|EVM0005000|EVM0005084|EVM0005278|EVM0005641|EVM0006074|EVM0006133|EVM0006292|EVM0006354|EVM0006852|EVM0007478|EVM0007723|EVM0008143|EVM0008207|EVM0008383|EVM0008563|EVM…
GO:0009534	chloroplast thylakoid	CC	Level-5	146/3181	401/14640	1.21302e-07	0.000103551	EVM0000008|EVM0000094|EVM0000558|EVM0000748|EVM0001176|EVM0001219|EVM0001300|EVM0001705|EVM0002226|EVM0002266|EVM0002317|EVM0002858|EVM0003651|EVM0004302|EVM0004362|EVM0004452|EVM0004596|EVM0005000|EVM0005084|EVM0005278|EVM0005641|EVM0006074|EVM0006133|EVM0006292|EVM0006354|EVM0006852|EVM0007723|EVM0008207|EVM0008383|EVM0008563|EVM0008813|EVM0008858|EVM0008959|EVM0009119|EVM0009591|EVM0009604|EVM…
GO:0031976	plastid thylakoid	CC	Level-4	146/3181	404/14640	1.73514e-07	0.000111092	EVM0000008|EVM0000094|EVM0000558|EVM0000748|EVM0001176|EVM0001219|EVM0001300|EVM0001705|EVM0002226|EVM0002266|EVM0002317|EVM0002858|EVM0003651|EVM0004302|EVM0004362|EVM0004452|EVM0004596|EVM0005000|EVM0005084|EVM0005278|EVM0005641|EVM0006074|EVM0006133|EVM0006292|EVM0006354|EVM0006852|EVM0007723|EVM0008207|EVM0008383|EVM0008563|EVM0008813|EVM0008858|EVM0008959|EVM0009119|EVM0009591|EVM0009604|EVM…
GO:0019748	secondary metabolic process	BP	Level-3	136/3181	390/14640	2.15803e-06	0.00110534	EVM0000047|EVM0000189|EVM0000504|EVM0000792|EVM0001425|EVM0001845|EVM0002052|EVM0002267|EVM0002683|EVM0002951|EVM0003433|EVM0003743|EVM0003816|EVM0003907|EVM0004350|EVM0004675|EVM0004890|EVM0005376|EVM0006064|EVM0006243|EVM0006308|EVM0006331|EVM0006409|EVM0006567|EVM0006796|EVM0006919|EVM0007398|EVM0007429|EVM0008394|EVM0008630|EVM0009093|EVM0009335|EVM0009710|EVM0010103|EVM0010330|EVM0010870|EVM…
GO:0044550	secondary metabolite biosynthetic process	BP	Level-4	105/3181	281/14640	2.80395e-06	0.00119682	EVM0000047|EVM0000189|EVM0000504|EVM0001845|EVM0002052|EVM0002267|EVM0002683|EVM0002951|EVM0003433|EVM0003743|EVM0003816|EVM0003907|EVM0004675|EVM0005376|EVM0006064|EVM0006243|EVM0006308|EVM0006331|EVM0006409|EVM0006567|EVM0006796|EVM0007398|EVM0007429|EVM0008394|EVM0008630|EVM0009093|EVM0009710|EVM0010870|EVM0012134|EVM0013281|EVM0013727|EVM0013800|EVM0014030|EVM0014339|EVM0014343|EVM0015012|EVM…
GO:0030312	external encapsulating structure	CC	Level-3	207/3181	661/14640	2.99463e-06	0.00109561	EVM0000058|EVM0000332|EVM0000447|EVM0000817|EVM0000971|EVM0001325|EVM0001393|EVM0001425|EVM0001878|EVM0001973|EVM0002164|EVM0002193|EVM0002207|EVM0002242|EVM0002539|EVM0002689|EVM0002702|EVM0002858|EVM0002898|EVM0002906|EVM0003068|EVM0003131|EVM0003164|EVM0003192|EVM0003201|EVM0003312|EVM0003350|EVM0003578|EVM0003671|EVM0004151|EVM0004297|EVM0004485|EVM0004998|EVM0005051|EVM0005121|EVM0005266|EVM…
GO:0005618	cell wall	CC	Level-4	205/3181	656/14640	3.74884e-06	0.0012001	EVM0000058|EVM0000332|EVM0000447|EVM0000817|EVM0000971|EVM0001325|EVM0001393|EVM0001425|EVM0001878|EVM0001973|EVM0002164|EVM0002193|EVM0002207|EVM0002242|EVM0002539|EVM0002689|EVM0002702|EVM0002858|EVM0002898|EVM0003068|EVM0003131|EVM0003164|EVM0003192|EVM0003201|EVM0003312|EVM0003350|EVM0003578|EVM0003671|EVM0004151|EVM0004297|EVM0004485|EVM0004998|EVM0005051|EVM0005121|EVM0005266|EVM0005361|EVM…
GO:0009535	chloroplast thylakoid membrane	CC	Level-7	114/3181	318/14640	5.13949e-06	0.00146247	EVM0000008|EVM0000748|EVM0001219|EVM0001300|EVM0001705|EVM0002226|EVM0002266|EVM0002317|EVM0003651|EVM0004302|EVM0004362|EVM0004452|EVM0004596|EVM0005084|EVM0005278|EVM0005641|EVM0006074|EVM0006133|EVM0006292|EVM0006852|EVM0007723|EVM0008207|EVM0008563|EVM0008813|EVM0008858|EVM0009119|EVM0009604|EVM0009716|EVM0009753|EVM0010020|EVM0010851|EVM0011324|EVM0011606|EVM0011620|EVM0012293|EVM0012423|EVM…
GO:0031226	intrinsic component of plasma membrane	CC	Level-4	145/3181	432/14640	5.40099e-06	0.00138319	EVM0000289|EVM0000332|EVM0000895|EVM0001006|EVM0001256|EVM0001448|EVM0002094|EVM0002164|EVM0002634|EVM0002881|EVM0002906|EVM0003164|EVM0003201|EVM0003884|EVM0003983|EVM0004216|EVM0005121|EVM0005146|EVM0005266|EVM0005465|EVM0006182|EVM0006662|EVM0006914|EVM0007124|EVM0007279|EVM0008351|EVM0008664|EVM0008993|EVM0009032|EVM0009188|EVM0009380|EVM0009501|EVM0009533|EVM0009798|EVM0009851|EVM0009997|EVM…
GO:0055035	plastid thylakoid membrane	CC	Level-6	115/3181	323/14640	6.03926e-06	0.00140605	EVM0000008|EVM0000748|EVM0001219|EVM0001300|EVM0001705|EVM0002226|EVM0002266|EVM0002317|EVM0003651|EVM0004302|EVM0004362|EVM0004452|EVM0004596|EVM0005084|EVM0005278|EVM0005641|EVM0006074|EVM0006133|EVM0006292|EVM0006852|EVM0007723|EVM0008207|EVM0008563|EVM0008813|EVM0008858|EVM0009119|EVM0009604|EVM0009716|EVM0009753|EVM0010020|EVM0010851|EVM0011324|EVM0011606|EVM0011620|EVM0012293|EVM0012423|EVM…
GO:0005576	extracellular region	CC	Level-3	166/3181	513/14640	6.55086e-06	0.00139806	EVM0000297|EVM0000447|EVM0000525|EVM0000840|EVM0000971|EVM0001062|EVM0001176|EVM0001278|EVM0001333|EVM0001425|EVM0001466|EVM0002059|EVM0002539|EVM0002629|EVM0002633|EVM0002689|EVM0002702|EVM0002739|EVM0002858|EVM0002906|EVM0003119|EVM0003312|EVM0003484|EVM0003612|EVM0003792|EVM0004383|EVM0004447|EVM0004707|EVM0004890|EVM0005047|EVM0005465|EVM0005641|EVM0005877|EVM0005983|EVM0006005|EVM0006072|EVM…
GO:0042651	thylakoid membrane	CC	Level-5	117/3181	337/14640	1.27725e-05	0.00251618	EVM0000008|EVM0000748|EVM0001219|EVM0001300|EVM0001705|EVM0002226|EVM0002266|EVM0002317|EVM0003577|EVM0003651|EVM0004302|EVM0004362|EVM0004452|EVM0004596|EVM0005084|EVM0005278|EVM0005641|EVM0006074|EVM0006133|EVM0006292|EVM0006852|EVM0007723|EVM0008207|EVM0008563|EVM0008813|EVM0008858|EVM0009119|EVM0009604|EVM0009716|EVM0009753|EVM0010020|EVM0010851|EVM0011324|EVM0011606|EVM0011620|EVM0012293|EVM…
GO:0034357	photosynthetic membrane	CC	Level-4	117/3181	337/14640	1.27725e-05	0.00233645	EVM0000008|EVM0000748|EVM0001219|EVM0001300|EVM0001705|EVM0002226|EVM0002266|EVM0002317|EVM0003577|EVM0003651|EVM0004302|EVM0004362|EVM0004452|EVM0004596|EVM0005084|EVM0005278|EVM0005641|EVM0006074|EVM0006133|EVM0006292|EVM0006852|EVM0007723|EVM0008207|EVM0008563|EVM0008813|EVM0008858|EVM0009119|EVM0009604|EVM0009716|EVM0009753|EVM0010020|EVM0010851|EVM0011324|EVM0011606|EVM0011620|EVM0012293|EVM…
GO:0016020	membrane	CC	Level-3	1144/3181	4699/14640	1.5503e-05	0.00264689	EVM0000008|EVM0000030|EVM0000041|EVM0000047|EVM0000055|EVM0000071|EVM0000165|EVM0000172|EVM0000264|EVM0000289|EVM0000297|EVM0000332|EVM0000349|EVM0000437|EVM0000447|EVM0000475|EVM0000609|EVM0000675|EVM0000694|EVM0000707|EVM0000748|EVM0000784|EVM0000817|EVM0000895|EVM0000922|EVM0000990|EVM0001006|EVM0001045|EVM0001065|EVM0001134|EVM0001142|EVM0001219|EVM0001256|EVM0001257|EVM0001278|EVM0001286|EVM…
GO:0022857	transmembrane transporter activity	MF	Level-3	270/3181	939/14640	2.33944e-05	0.00374457	EVM0000165|EVM0000172|EVM0000707|EVM0000895|EVM0000990|EVM0001134|EVM0001247|EVM0001256|EVM0001293|EVM0001325|EVM0001752|EVM0001813|EVM0001924|EVM0002073|EVM0002094|EVM0002137|EVM0002209|EVM0002242|EVM0002457|EVM0002796|EVM0002906|EVM0002978|EVM0002998|EVM0003186|EVM0003370|EVM0003439|EVM0003548|EVM0003570|EVM0003634|EVM0003878|EVM0003884|EVM0003921|EVM0003983|EVM0004017|EVM0004177|EVM0004216|EVM…
GO:0031224	intrinsic component of membrane	CC	Level-3	234/3181	796/14640	2.59456e-05	0.00390863	EVM0000071|EVM0000289|EVM0000332|EVM0000609|EVM0000895|EVM0001006|EVM0001256|EVM0001325|EVM0001448|EVM0001731|EVM0001813|EVM0002094|EVM0002164|EVM0002242|EVM0002457|EVM0002634|EVM0002881|EVM0002906|EVM0002959|EVM0002978|EVM0003164|EVM0003201|EVM0003548|EVM0003884|EVM0003921|EVM0003983|EVM0004098|EVM0004216|EVM0004420|EVM0005121|EVM0005146|EVM0005266|EVM0005385|EVM0005465|EVM0006182|EVM0006264|EVM…
GO:0009699	phenylpropanoid biosynthetic process	BP	Level-5	53/3181	120/14640	2.73515e-05	0.00389152	EVM0000189|EVM0002052|EVM0002267|EVM0002951|EVM0003433|EVM0003816|EVM0003907|EVM0004675|EVM0005376|EVM0007398|EVM0008394|EVM0009093|EVM0010870|EVM0012134|EVM0013800|EVM0015025|EVM0016698|EVM0016730|EVM0016759|EVM0017370|EVM0017460|EVM0017629|EVM0017738|EVM0017740|EVM0018099|EVM0018359|EVM0021040|EVM0021589|EVM0021644|EVM0021922|EVM0021992|EVM0022364|EVM0023095|EVM0023746|EVM0024286|EVM0024672|EVM…
GO:0071554	cell wall organization or biogenesis	BP	Level-3	151/3181	484/14640	7.52843e-05	0.0101475	EVM0000189|EVM0000504|EVM0000600|EVM0000709|EVM0000971|EVM0001007|EVM0001009|EVM0001256|EVM0001286|EVM0001298|EVM0001405|EVM0001544|EVM0001566|EVM0002003|EVM0002207|EVM0002344|EVM0002683|EVM0002703|EVM0002805|EVM0002976|EVM0003312|EVM0003664|EVM0003743|EVM0003907|EVM0003993|EVM0004041|EVM0004198|EVM0004247|EVM0004280|EVM0004367|EVM0004675|EVM0005346|EVM0005351|EVM0006064|EVM0006072|EVM0006124|EVM…
GO:0050896	response to stimulus	BP	Level-2	1307/3181	5493/14640	9.89982e-05	0.0126767	EVM0000003|EVM0000026|EVM0000037|EVM0000041|EVM0000076|EVM0000163|EVM0000165|EVM0000231|EVM0000264|EVM0000266|EVM0000292|EVM0000349|EVM0000370|EVM0000379|EVM0000444|EVM0000447|EVM0000462|EVM0000475|EVM0000490|EVM0000504|EVM0000525|EVM0000576|EVM0000608|EVM0000709|EVM0000775|EVM0000784|EVM0000792|EVM0000800|EVM0000815|EVM0000839|EVM0001006|EVM0001007|EVM0001010|EVM0001062|EVM0001120|EVM0001134|EVM…
GO:0009416	response to light stimulus	BP	Level-5	215/3181	743/14640	0.000118903	0.0145005	EVM0000231|EVM0000447|EVM0000709|EVM0000800|EVM0001007|EVM0001062|EVM0001278|EVM0001375|EVM0001623|EVM0002006|EVM0002325|EVM0002539|EVM0002601|EVM0002689|EVM0002797|EVM0002951|EVM0003052|EVM0003131|EVM0003134|EVM0003259|EVM0003623|EVM0003651|EVM0003835|EVM0004038|EVM0004250|EVM0004302|EVM0004379|EVM0004452|EVM0004856|EVM0005254|EVM0005641|EVM0005817|EVM0005819|EVM0006074|EVM0006567|EVM0006718|EVM…
GO:0015318	inorganic molecular entity transmembrane transporter activity	MF	Level-4	176/3181	588/14640	0.000122185	0.0142234	EVM0000172|EVM0000707|EVM0000895|EVM0000990|EVM0001134|EVM0001247|EVM0001256|EVM0001293|EVM0001752|EVM0001813|EVM0001924|EVM0002073|EVM0002094|EVM0002209|EVM0002796|EVM0002906|EVM0002978|EVM0002998|EVM0003370|EVM0003439|EVM0003570|EVM0003878|EVM0003884|EVM0003983|EVM0004177|EVM0004216|EVM0004299|EVM0004394|EVM0004452|EVM0004584|EVM0005035|EVM0005933|EVM0006306|EVM0006651|EVM0006778|EVM0007118|EVM…
GO:0055114	oxidation-reduction process	BP	Level-3	283/3181	1021/14640	0.000128308	0.0142868	EVM0000008|EVM0000047|EVM0000055|EVM0000110|EVM0000214|EVM0000447|EVM0000525|EVM0000558|EVM0001009|EVM0001062|EVM0001077|EVM0001123|EVM0001425|EVM0001661|EVM0002052|EVM0002317|EVM0002449|EVM0002539|EVM0002683|EVM0002689|EVM0002702|EVM0003134|EVM0003234|EVM0003743|EVM0003755|EVM0003792|EVM0003907|EVM0003974|EVM0004304|EVM0004675|EVM0004815|EVM0004856|EVM0004928|EVM0004947|EVM0005051|EVM0005376|EVM…
GO:0019684	photosynthesis, light reaction	BP	Level-5	43/3181	97/14640	0.000140521	0.0149948	EVM0003651|EVM0004302|EVM0004362|EVM0006074|EVM0008858|EVM0009119|EVM0009604|EVM0010851|EVM0011658|EVM0013474|EVM0013641|EVM0014009|EVM0015682|EVM0017940|EVM0018467|EVM0018618|EVM0018708|EVM0018872|EVM0018913|EVM0019572|EVM0020809|EVM0020993|EVM0021371|EVM0021479|EVM0022126|EVM0023267|EVM0023295|EVM0024305|EVM0024413|EVM0024502|EVM0025722|EVM0025919|EVM0027526|EVM0027838|EVM0028583|EVM0029685|EVM…
GO:0005887	integral component of plasma membrane	CC	Level-5	95/3181	280/14640	0.000157213	0.0161049	EVM0000895|EVM0001006|EVM0001256|EVM0002094|EVM0002906|EVM0003884|EVM0003983|EVM0004216|EVM0006914|EVM0007124|EVM0007279|EVM0008993|EVM0009380|EVM0009501|EVM0009533|EVM0009798|EVM0009997|EVM0010038|EVM0010192|EVM0010260|EVM0010451|EVM0010763|EVM0010773|EVM0010991|EVM0011199|EVM0011410|EVM0011522|EVM0011909|EVM0012048|EVM0012130|EVM0012398|EVM0013133|EVM0013660|EVM0013699|EVM0013746|EVM0014055|EVM…
GO:0031225	anchored component of membrane	CC	Level-4	67/3181	179/14640	0.000159398	0.0157007	EVM0000071|EVM0000289|EVM0000332|EVM0001448|EVM0002164|EVM0002634|EVM0002881|EVM0003164|EVM0003201|EVM0004098|EVM0004420|EVM0005121|EVM0005146|EVM0005266|EVM0005465|EVM0006182|EVM0006662|EVM0007424|EVM0007652|EVM0008351|EVM0008664|EVM0009032|EVM0009188|EVM0009851|EVM0009967|EVM0010337|EVM0010497|EVM0011393|EVM0012229|EVM0013107|EVM0013273|EVM0014032|EVM0014303|EVM0014997|EVM0015566|EVM0015787|EVM…
GO:0009698	phenylpropanoid metabolic process	BP	Level-4	56/3181	141/14640	0.000161114	0.015282	EVM0000189|EVM0002052|EVM0002267|EVM0002951|EVM0003433|EVM0003816|EVM0003907|EVM0004675|EVM0005376|EVM0007398|EVM0008394|EVM0009093|EVM0010870|EVM0012134|EVM0013800|EVM0015025|EVM0016698|EVM0016730|EVM0016759|EVM0017370|EVM0017460|EVM0017629|EVM0017738|EVM0017740|EVM0018099|EVM0018359|EVM0021040|EVM0021589|EVM0021644|EVM0021922|EVM0021992|EVM0022364|EVM0023095|EVM0023746|EVM0024286|EVM0024436|EVM…
GO:0071669	plant-type cell wall organization or biogenesis	BP	Level-4	90/3181	262/14640	0.000164209	0.0150193	EVM0000189|EVM0000600|EVM0001007|EVM0001009|EVM0001286|EVM0001298|EVM0001405|EVM0001566|EVM0002003|EVM0002207|EVM0002344|EVM0003907|EVM0003993|EVM0004041|EVM0004675|EVM0005351|EVM0006072|EVM0006124|EVM0006666|EVM0006838|EVM0007064|EVM0007283|EVM0007398|EVM0007652|EVM0008124|EVM0008300|EVM0008655|EVM0010071|EVM0010315|EVM0010332|EVM0010497|EVM0010883|EVM0011363|EVM0012140|EVM0012304|EVM0012783|EVM…
GO:0004857	enzyme inhibitor activity	MF	Level-4	62/3181	162/14640	0.000169433	0.0149627	EVM0000817|EVM0001349|EVM0002036|EVM0002729|EVM0003192|EVM0003742|EVM0004762|EVM0005078|EVM0005091|EVM0007290|EVM0008121|EVM0008665|EVM0009961|EVM0010666|EVM0010778|EVM0010831|EVM0011817|EVM0011875|EVM0011930|EVM0011962|EVM0012189|EVM0012595|EVM0012625|EVM0013096|EVM0013565|EVM0014160|EVM0015779|EVM0016003|EVM0017015|EVM0017186|EVM0017190|EVM0017364|EVM0017587|EVM0017606|EVM0017608|EVM0018130|EVM…
GO:0006811	ion transport	BP	Level-5	233/3181	822/14640	0.000175004	0.0149395	EVM0000172|EVM0000707|EVM0000895|EVM0000990|EVM0001103|EVM0001134|EVM0001247|EVM0001256|EVM0001293|EVM0001325|EVM0001752|EVM0001813|EVM0001924|EVM0002073|EVM0002094|EVM0002209|EVM0002242|EVM0002376|EVM0002796|EVM0002858|EVM0002906|EVM0002978|EVM0002998|EVM0003013|EVM0003370|EVM0003439|EVM0003570|EVM0003878|EVM0003884|EVM0003983|EVM0004175|EVM0004177|EVM0004216|EVM0004299|EVM0004304|EVM0004394|EVM…
GO:0055085	transmembrane transport	BP	Level-3	285/3181	1036/14640	0.000184662	0.0152555	EVM0000152|EVM0000165|EVM0000172|EVM0000707|EVM0000895|EVM0000990|EVM0001134|EVM0001247|EVM0001256|EVM0001293|EVM0001325|EVM0001752|EVM0001813|EVM0001924|EVM0002073|EVM0002094|EVM0002137|EVM0002209|EVM0002242|EVM0002457|EVM0002796|EVM0002906|EVM0002978|EVM0002998|EVM0003186|EVM0003370|EVM0003439|EVM0003548|EVM0003570|EVM0003634|EVM0003878|EVM0003884|EVM0003921|EVM0003983|EVM0004017|EVM0004177|EVM…
GO:0016491	oxidoreductase activity	MF	Level-3	247/3181	882/14640	0.000207695	0.0166221	EVM0000008|EVM0000047|EVM0000055|EVM0000110|EVM0000214|EVM0000447|EVM0000525|EVM0000558|EVM0001062|EVM0001077|EVM0001123|EVM0001425|EVM0001661|EVM0002052|EVM0002317|EVM0002539|EVM0002683|EVM0002689|EVM0002702|EVM0003134|EVM0003234|EVM0003743|EVM0003755|EVM0003792|EVM0003907|EVM0004304|EVM0004675|EVM0004815|EVM0004856|EVM0004928|EVM0004947|EVM0005051|EVM0005376|EVM0005413|EVM0005468|EVM0005641|EVM…
GO:0046910	pectinesterase inhibitor activity	MF	Level-5	35/3181	74/14640	0.000219278	0.0170173	EVM0001349|EVM0002036|EVM0002729|EVM0003192|EVM0003742|EVM0004762|EVM0005078|EVM0010666|EVM0010778|EVM0010831|EVM0011817|EVM0011875|EVM0011962|EVM0012625|EVM0013096|EVM0014160|EVM0015779|EVM0017186|EVM0017587|EVM0018130|EVM0018391|EVM0021356|EVM0021851|EVM0022679|EVM0023000|EVM0023135|EVM0023754|EVM0023769|EVM0024955|EVM0025149|EVM0026396|EVM0028466|EVM0028879|EVM0029053|EVM0031001
GO:0004497	monooxygenase activity	MF	Level-4	76/3181	214/14640	0.00022791	0.017167	EVM0000008|EVM0000047|EVM0001077|EVM0002683|EVM0003743|EVM0004928|EVM0004947|EVM0005376|EVM0006064|EVM0006243|EVM0006308|EVM0006331|EVM0006409|EVM0006796|EVM0007077|EVM0007221|EVM0007429|EVM0007884|EVM0008203|EVM0008563|EVM0008630|EVM0009710|EVM0009892|EVM0009944|EVM0011324|EVM0011906|EVM0012836|EVM0013727|EVM0014030|EVM0014339|EVM0014343|EVM0015012|EVM0015088|EVM0015530|EVM0015646|EVM0015868|EVM…
GO:0009628	response to abiotic stimulus	BP	Level-3	561/3181	2211/14640	0.000229789	0.016814	EVM0000003|EVM0000231|EVM0000266|EVM0000370|EVM0000447|EVM0000462|EVM0000490|EVM0000608|EVM0000709|EVM0000784|EVM0000792|EVM0000800|EVM0001007|EVM0001062|EVM0001120|EVM0001134|EVM0001237|EVM0001278|EVM0001375|EVM0001425|EVM0001623|EVM0001661|EVM0001721|EVM0001731|EVM0001813|EVM0001814|EVM0001845|EVM0001855|EVM0002006|EVM0002124|EVM0002164|EVM0002226|EVM0002267|EVM0002325|EVM0002457|EVM0002461|EVM…
GO:0030599	pectinesterase activity	MF	Level-6	32/3181	65/14640	0.000231128	0.0164422	EVM0001349|EVM0002036|EVM0002729|EVM0003192|EVM0003742|EVM0004762|EVM0005078|EVM0010778|EVM0010831|EVM0011817|EVM0011875|EVM0011962|EVM0012625|EVM0012923|EVM0013096|EVM0014160|EVM0015779|EVM0017186|EVM0017587|EVM0018130|EVM0018391|EVM0021356|EVM0021851|EVM0022679|EVM0023000|EVM0023135|EVM0023769|EVM0024955|EVM0025149|EVM0026396|EVM0028879|EVM0029053
GO:0044092	negative regulation of molecular function	BP	Level-4	76/3181	215/14640	0.000255467	0.0176824	EVM0000817|EVM0001349|EVM0002036|EVM0002360|EVM0002729|EVM0003192|EVM0003742|EVM0004762|EVM0005078|EVM0005091|EVM0005353|EVM0007290|EVM0008121|EVM0008564|EVM0008665|EVM0009961|EVM0010042|EVM0010666|EVM0010778|EVM0010831|EVM0011556|EVM0011817|EVM0011875|EVM0011930|EVM0011962|EVM0012189|EVM0012595|EVM0012625|EVM0013096|EVM0013565|EVM0014160|EVM0015779|EVM0016003|EVM0017015|EVM0017186|EVM0017190|EVM…
GO:0006949	syncytium formation	BP	Level-3	13/3181	14/14640	0.000298724	0.0201325	EVM0002898|EVM0003671|EVM0005361|EVM0011795|EVM0012393|EVM0012959|EVM0015499|EVM0018838|EVM0022266|EVM0026293|EVM0026529|EVM0027258|EVM0028777
GO:0034220	ion transmembrane transport	BP	Level-4	187/3181	645/14640	0.000300564	0.019737	EVM0000172|EVM0000707|EVM0000895|EVM0000990|EVM0001134|EVM0001247|EVM0001256|EVM0001293|EVM0001325|EVM0001752|EVM0001813|EVM0001924|EVM0002073|EVM0002094|EVM0002209|EVM0002242|EVM0002796|EVM0002906|EVM0002978|EVM0002998|EVM0003370|EVM0003439|EVM0003570|EVM0003878|EVM0003884|EVM0003983|EVM0004177|EVM0004216|EVM0004299|EVM0004394|EVM0004452|EVM0004584|EVM0005035|EVM0005933|EVM0006306|EVM0006651|EVM…
GO:0003774	motor activity	MF	Level-8	41/3181	95/14640	0.000307712	0.0197013	EVM0000935|EVM0001770|EVM0002449|EVM0004178|EVM0004814|EVM0005275|EVM0007374|EVM0007458|EVM0008037|EVM0008712|EVM0008929|EVM0009525|EVM0009717|EVM0010332|EVM0011648|EVM0011669|EVM0012509|EVM0012889|EVM0013458|EVM0013546|EVM0015514|EVM0016636|EVM0016726|EVM0017265|EVM0018201|EVM0019558|EVM0022359|EVM0022922|EVM0024615|EVM0025474|EVM0025495|EVM0025607|EVM0026140|EVM0027045|EVM0027390|EVM0028719|EVM…
GO:0009314	response to radiation	BP	Level-4	226/3181	805/14640	0.000342662	0.0214039	EVM0000231|EVM0000447|EVM0000709|EVM0000800|EVM0001007|EVM0001062|EVM0001120|EVM0001278|EVM0001375|EVM0001623|EVM0001855|EVM0002006|EVM0002325|EVM0002539|EVM0002601|EVM0002689|EVM0002797|EVM0002951|EVM0003052|EVM0003131|EVM0003134|EVM0003259|EVM0003623|EVM0003651|EVM0003835|EVM0004038|EVM0004250|EVM0004302|EVM0004379|EVM0004408|EVM0004452|EVM0004856|EVM0005254|EVM0005641|EVM0005817|EVM0005819|EVM…
GO:0016798	hydrolase activity, acting on glycosyl bonds	MF	Level-4	94/3181	285/14640	0.000373091	0.0227497	EVM0000058|EVM0000289|EVM0000332|EVM0000971|EVM0001393|EVM0001544|EVM0001731|EVM0001744|EVM0002164|EVM0002703|EVM0003005|EVM0003201|EVM0003312|EVM0003433|EVM0004447|EVM0004998|EVM0005091|EVM0005121|EVM0005146|EVM0006072|EVM0007134|EVM0007173|EVM0007290|EVM0007536|EVM0007992|EVM0008419|EVM0008664|EVM0009135|EVM0010071|EVM0010159|EVM0010337|EVM0010669|EVM0010938|EVM0011116|EVM0012146|EVM0012242|EVM…
GO:0015075	ion transmembrane transporter activity	MF	Level-4	175/3181	601/14640	0.00039173	0.0233307	EVM0000172|EVM0000707|EVM0000895|EVM0000990|EVM0001134|EVM0001247|EVM0001256|EVM0001293|EVM0001325|EVM0001752|EVM0001813|EVM0001924|EVM0002073|EVM0002209|EVM0002242|EVM0002796|EVM0002978|EVM0002998|EVM0003370|EVM0003439|EVM0003570|EVM0003878|EVM0003884|EVM0003983|EVM0004177|EVM0004216|EVM0004299|EVM0004394|EVM0004452|EVM0004584|EVM0005035|EVM0005933|EVM0006306|EVM0006651|EVM0006778|EVM0007118|EVM…
GO:0009505	plant-type cell wall	CC	Level-5	100/3181	309/14640	0.000424902	0.0247312	EVM0000332|EVM0000447|EVM0000817|EVM0000971|EVM0001393|EVM0001973|EVM0002539|EVM0002689|EVM0002702|EVM0002858|EVM0003068|EVM0003164|EVM0003312|EVM0003350|EVM0003578|EVM0004151|EVM0004485|EVM0005121|EVM0005266|EVM0005465|EVM0006005|EVM0006063|EVM0006078|EVM0006687|EVM0006717|EVM0006844|EVM0006951|EVM0007005|EVM0007134|EVM0008242|EVM0008655|EVM0008703|EVM0009421|EVM0009591|EVM0009901|EVM0010441|EVM…
GO:0043086	negative regulation of catalytic activity	BP	Level-5	69/3181	195/14640	0.000467797	0.0266228	EVM0000817|EVM0001349|EVM0002036|EVM0002360|EVM0002729|EVM0003192|EVM0003742|EVM0004762|EVM0005078|EVM0005091|EVM0005353|EVM0007290|EVM0008121|EVM0008665|EVM0009961|EVM0010042|EVM0010666|EVM0010778|EVM0010831|EVM0011817|EVM0011875|EVM0011930|EVM0011962|EVM0012189|EVM0012595|EVM0012625|EVM0013096|EVM0013565|EVM0014160|EVM0015779|EVM0016003|EVM0017015|EVM0017186|EVM0017190|EVM0017364|EVM0017587|EVM…
GO:0006820	anion transport	BP	Level-6	118/3181	379/14640	0.000468615	0.0260896	EVM0000172|EVM0000707|EVM0001134|EVM0001256|EVM0001325|EVM0001813|EVM0002242|EVM0002376|EVM0002796|EVM0002858|EVM0002978|EVM0003370|EVM0003439|EVM0003878|EVM0003884|EVM0004175|EVM0004177|EVM0004216|EVM0004299|EVM0004584|EVM0006101|EVM0006306|EVM0006510|EVM0006651|EVM0007211|EVM0007471|EVM0007877|EVM0007954|EVM0008094|EVM0008207|EVM0008275|EVM0008362|EVM0009571|EVM0009591|EVM0009625|EVM0010192|EVM…
GO:0016051	carbohydrate biosynthetic process	BP	Level-5	85/3181	254/14640	0.000481475	0.0262352	EVM0000189|EVM0000709|EVM0001009|EVM0001142|EVM0001286|EVM0001298|EVM0001405|EVM0001566|EVM0001768|EVM0002344|EVM0002805|EVM0003005|EVM0004041|EVM0005346|EVM0005351|EVM0005641|EVM0006468|EVM0006666|EVM0006838|EVM0007231|EVM0007283|EVM0007398|EVM0007536|EVM0007692|EVM0007992|EVM0008143|EVM0008300|EVM0009175|EVM0009470|EVM0010315|EVM0010573|EVM0011364|EVM0011850|EVM0012140|EVM0012868|EVM0015140|EVM…
GO:0005215	transporter activity	MF	Level-2	291/3181	1080/14640	0.000487158	0.0259919	EVM0000165|EVM0000172|EVM0000707|EVM0000895|EVM0000990|EVM0001134|EVM0001247|EVM0001256|EVM0001293|EVM0001325|EVM0001752|EVM0001813|EVM0001924|EVM0002073|EVM0002094|EVM0002137|EVM0002209|EVM0002242|EVM0002376|EVM0002457|EVM0002796|EVM0002858|EVM0002906|EVM0002978|EVM0002998|EVM0003186|EVM0003370|EVM0003439|EVM0003548|EVM0003570|EVM0003634|EVM0003878|EVM0003884|EVM0003921|EVM0003983|EVM0004017|EVM…
GO:0080167	response to karrikin	BP	Level-4	55/3181	148/14640	0.000673278	0.0351891	EVM0000490|EVM0000608|EVM0001721|EVM0003134|EVM0004044|EVM0004177|EVM0004256|EVM0004890|EVM0005980|EVM0006712|EVM0007173|EVM0007279|EVM0007358|EVM0007428|EVM0008486|EVM0009020|EVM0009155|EVM0009391|EVM0009752|EVM0009967|EVM0010103|EVM0010666|EVM0011265|EVM0011321|EVM0011390|EVM0012242|EVM0013153|EVM0013253|EVM0014101|EVM0014832|EVM0015197|EVM0015499|EVM0015978|EVM0016114|EVM0017036|EVM0021759|EVM…
GO:0004553	hydrolase activity, hydrolyzing O-glycosyl compounds	MF	Level-5	87/3181	265/14640	0.000677819	0.0347179	EVM0000058|EVM0000289|EVM0000332|EVM0000971|EVM0001393|EVM0001544|EVM0001731|EVM0002164|EVM0002703|EVM0003005|EVM0003201|EVM0003312|EVM0003433|EVM0004447|EVM0004998|EVM0005091|EVM0005121|EVM0005146|EVM0006072|EVM0007134|EVM0007173|EVM0007290|EVM0007536|EVM0007992|EVM0008419|EVM0008664|EVM0010071|EVM0010159|EVM0010337|EVM0010669|EVM0010938|EVM0011116|EVM0012146|EVM0012242|EVM0012304|EVM0012620|EVM…
GO:0052689	carboxylic ester hydrolase activity	MF	Level-5	56/3181	152/14640	0.000714244	0.0358663	EVM0001349|EVM0001894|EVM0002036|EVM0002519|EVM0002526|EVM0002729|EVM0002988|EVM0003192|EVM0003742|EVM0004379|EVM0004762|EVM0004975|EVM0005078|EVM0006717|EVM0006962|EVM0007753|EVM0008242|EVM0010659|EVM0010778|EVM0010831|EVM0011817|EVM0011875|EVM0011962|EVM0012570|EVM0012625|EVM0012923|EVM0013076|EVM0013096|EVM0014160|EVM0014307|EVM0014411|EVM0015779|EVM0015874|EVM0016401|EVM0017186|EVM0017587|EVM…
GO:0008509	anion transmembrane transporter activity	MF	Level-5	95/3181	296/14640	0.000727002	0.0358048	EVM0000172|EVM0000707|EVM0001134|EVM0001256|EVM0001325|EVM0001813|EVM0002242|EVM0002796|EVM0002978|EVM0003370|EVM0003439|EVM0003878|EVM0003884|EVM0004177|EVM0004216|EVM0004299|EVM0004394|EVM0004584|EVM0006306|EVM0006651|EVM0007471|EVM0007954|EVM0008094|EVM0008207|EVM0008275|EVM0009571|EVM0009625|EVM0010192|EVM0010545|EVM0010661|EVM0010773|EVM0010991|EVM0011077|EVM0011265|EVM0011294|EVM0011410|EVM…
GO:0003333	amino acid transmembrane transport	BP	Level-6	36/3181	84/14640	0.00076676	0.0370504	EVM0000172|EVM0000707|EVM0003370|EVM0003439|EVM0003878|EVM0004177|EVM0004584|EVM0006306|EVM0006651|EVM0008094|EVM0010192|EVM0012053|EVM0012130|EVM0014055|EVM0014206|EVM0014944|EVM0015650|EVM0016128|EVM0016504|EVM0016529|EVM0018214|EVM0019560|EVM0020741|EVM0020833|EVM0021435|EVM0025018|EVM0025370|EVM0025457|EVM0027433|EVM0028614|EVM0028718|EVM0029343|EVM0029868|EVM0030649|EVM0030861|EVM0031706
GO:0006865	amino acid transport	BP	Level-6	36/3181	84/14640	0.00076676	0.0363643	EVM0000172|EVM0000707|EVM0003370|EVM0003439|EVM0003878|EVM0004177|EVM0004584|EVM0006306|EVM0006651|EVM0008094|EVM0010192|EVM0012053|EVM0012130|EVM0014055|EVM0014206|EVM0014944|EVM0015650|EVM0016128|EVM0016504|EVM0016529|EVM0018214|EVM0019560|EVM0020741|EVM0020833|EVM0021435|EVM0025018|EVM0025370|EVM0025457|EVM0027433|EVM0028614|EVM0028718|EVM0029343|EVM0029868|EVM0030649|EVM0030861|EVM0031706
GO:0015171	amino acid transmembrane transporter activity	MF	Level-6	36/3181	84/14640	0.00076676	0.0357031	EVM0000172|EVM0000707|EVM0003370|EVM0003439|EVM0003878|EVM0004177|EVM0004584|EVM0006306|EVM0006651|EVM0008094|EVM0010192|EVM0012053|EVM0012130|EVM0014055|EVM0014206|EVM0014944|EVM0015650|EVM0016128|EVM0016504|EVM0016529|EVM0018214|EVM0019560|EVM0020741|EVM0020833|EVM0021435|EVM0025018|EVM0025370|EVM0025457|EVM0027433|EVM0028614|EVM0028718|EVM0029343|EVM0029868|EVM0030649|EVM0030861|EVM0031706
GO:0016705	oxidoreductase activity, acting on paired donors, with incorporation or reduction of molecular oxygen	MF	Level-4	81/3181	245/14640	0.000861287	0.0393885	EVM0000047|EVM0001123|EVM0002683|EVM0003134|EVM0003743|EVM0004856|EVM0004947|EVM0005376|EVM0006064|EVM0006243|EVM0006308|EVM0006409|EVM0007221|EVM0007429|EVM0007820|EVM0007884|EVM0008203|EVM0008630|EVM0009085|EVM0009391|EVM0009523|EVM0009710|EVM0010749|EVM0012836|EVM0013432|EVM0013727|EVM0014030|EVM0014339|EVM0014343|EVM0015012|EVM0015088|EVM0015530|EVM0015868|EVM0016114|EVM0016572|EVM0016745|EVM…
GO:0022839	ion gated channel activity	MF	Level-7	23/3181	44/14640	0.000903436	0.0405912	EVM0000895|EVM0003983|EVM0009625|EVM0009798|EVM0010763|EVM0011199|EVM0012048|EVM0013746|EVM0014385|EVM0015731|EVM0018069|EVM0018910|EVM0020345|EVM0020722|EVM0021257|EVM0022076|EVM0024867|EVM0025275|EVM0025452|EVM0025577|EVM0026327|EVM0026334|EVM0033655
GO:0042493	response to drug	BP	Level-4	205/3181	738/14640	0.000990444	0.0437332	EVM0000026|EVM0000037|EVM0000165|EVM0000266|EVM0000379|EVM0000709|EVM0000792|EVM0000815|EVM0000839|EVM0001237|EVM0001293|EVM0001325|EVM0001730|EVM0001810|EVM0001845|EVM0002111|EVM0002137|EVM0002242|EVM0002267|EVM0002797|EVM0002826|EVM0002906|EVM0002963|EVM0003186|EVM0003304|EVM0003884|EVM0003906|EVM0003921|EVM0003993|EVM0004017|EVM0004177|EVM0004210|EVM0004364|EVM0004394|EVM0004775|EVM0004798|EVM…
GO:0001101	response to acid chemical	BP	Level-4	345/3181	1323/14640	0.000991433	0.0430349	EVM0000003|EVM0000026|EVM0000037|EVM0000076|EVM0000163|EVM0000379|EVM0000444|EVM0000462|EVM0000709|EVM0000792|EVM0000815|EVM0001062|EVM0001237|EVM0001425|EVM0001488|EVM0001731|EVM0001810|EVM0001813|EVM0001845|EVM0001904|EVM0002111|EVM0002124|EVM0002226|EVM0002267|EVM0002457|EVM0002476|EVM0002796|EVM0002797|EVM0002826|EVM0002858|EVM0002978|EVM0003134|EVM0003186|EVM0003993|EVM0004102|EVM0004274|EVM…
GO:0098656	anion transmembrane transport	BP	Level-5	94/3181	296/14640	0.00101617	0.0433736	EVM0000172|EVM0000707|EVM0001134|EVM0001256|EVM0001325|EVM0001813|EVM0002242|EVM0002796|EVM0002978|EVM0003370|EVM0003439|EVM0003878|EVM0003884|EVM0004177|EVM0004216|EVM0004299|EVM0004584|EVM0006306|EVM0006651|EVM0007471|EVM0007954|EVM0008094|EVM0008207|EVM0008275|EVM0009571|EVM0009625|EVM0010192|EVM0010661|EVM0010773|EVM0010991|EVM0011077|EVM0011265|EVM0011294|EVM0011410|EVM0011909|EVM0012053|EVM…
GO:0009768	photosynthesis, light harvesting in photosystem I	BP	Level-6	13/3181	17/14640	0.00104828	0.0440106	EVM0003651|EVM0006074|EVM0013641|EVM0014009|EVM0015682|EVM0018708|EVM0020993|EVM0022126|EVM0023267|EVM0024305|EVM0027526|EVM0029685|EVM0031506
GO:0031409	pigment binding	MF	Level-3	13/3181	17/14640	0.00104828	0.0433007	EVM0003651|EVM0006074|EVM0013641|EVM0014009|EVM0015682|EVM0018708|EVM0020993|EVM0022126|EVM0023267|EVM0024305|EVM0027526|EVM0029685|EVM0031506
GO:1901700	response to oxygen-containing compound	BP	Level-4	461/3181	1823/14640	0.00113207	0.0460194	EVM0000003|EVM0000026|EVM0000037|EVM0000076|EVM0000163|EVM0000266|EVM0000379|EVM0000444|EVM0000462|EVM0000709|EVM0000784|EVM0000792|EVM0000815|EVM0000839|EVM0001062|EVM0001237|EVM0001278|EVM0001425|EVM0001488|EVM0001730|EVM0001731|EVM0001810|EVM0001813|EVM0001814|EVM0001845|EVM0001878|EVM0001904|EVM0002111|EVM0002124|EVM0002226|EVM0002267|EVM0002317|EVM0002457|EVM0002476|EVM0002553|EVM0002776|EVM…
GO:0003777	microtubule motor activity	MF	Level-9	34/3181	80/14640	0.00118355	0.0473606	EVM0001770|EVM0002449|EVM0004178|EVM0004814|EVM0005275|EVM0007374|EVM0007458|EVM0008037|EVM0009525|EVM0010332|EVM0011648|EVM0012509|EVM0012889|EVM0013458|EVM0013546|EVM0015514|EVM0016636|EVM0016726|EVM0017265|EVM0018201|EVM0022359|EVM0022922|EVM0025474|EVM0025495|EVM0025607|EVM0026140|EVM0027045|EVM0027390|EVM0028719|EVM0028810|EVM0029420|EVM0030868|EVM0031185|EVM0031756
GO:0005871	kinesin complex	CC	Level-4	34/3181	80/14640	0.00118355	0.046632	EVM0001770|EVM0002449|EVM0004178|EVM0004814|EVM0005275|EVM0007374|EVM0007458|EVM0008037|EVM0009525|EVM0010332|EVM0011648|EVM0012509|EVM0012889|EVM0013458|EVM0013546|EVM0015514|EVM0016636|EVM0016726|EVM0017265|EVM0018201|EVM0022359|EVM0022922|EVM0025474|EVM0025495|EVM0025607|EVM0026140|EVM0027045|EVM0027390|EVM0028719|EVM0028810|EVM0029420|EVM0030868|EVM0031185|EVM0031756
GO:0005975	carbohydrate metabolic process	BP	Level-4	150/3181	519/14640	0.00127168	0.0493451	EVM0000189|EVM0000444|EVM0000709|EVM0000971|EVM0001007|EVM0001009|EVM0001142|EVM0001278|EVM0001286|EVM0001298|EVM0001405|EVM0001566|EVM0001768|EVM0002003|EVM0002084|EVM0002164|EVM0002344|EVM0002805|EVM0003005|EVM0003201|EVM0003312|EVM0003613|EVM0003720|EVM0004041|EVM0004412|EVM0004447|EVM0005091|EVM0005346|EVM0005351|EVM0005641|EVM0006300|EVM0006438|EVM0006468|EVM0006666|EVM0006820|EVM0006838|EVM…
GO:0048046	apoplast	CC	Level-4	93/3181	295/14640	0.00129529	0.049511	EVM0000447|EVM0000525|EVM0000971|EVM0001062|EVM0001176|EVM0001278|EVM0001333|EVM0001425|EVM0001466|EVM0002539|EVM0002629|EVM0002633|EVM0002689|EVM0002702|EVM0002739|EVM0002858|EVM0003119|EVM0003312|EVM0003612|EVM0003792|EVM0004890|EVM0005465|EVM0005641|EVM0005983|EVM0006214|EVM0006993|EVM0007380|EVM0007411|EVM0008143|EVM0008194|EVM0009591|EVM0009808|EVM0009910|EVM0010103|EVM0010159|EVM0010483|EVM…
GO:0005886	plasma membrane	CC	Level-4	679/3181	2780/14640	0.00136792	0.0515185	EVM0000030|EVM0000041|EVM0000055|EVM0000264|EVM0000289|EVM0000297|EVM0000332|EVM0000349|EVM0000437|EVM0000475|EVM0000694|EVM0000748|EVM0000895|EVM0000922|EVM0000990|EVM0001006|EVM0001045|EVM0001065|EVM0001134|EVM0001256|EVM0001257|EVM0001278|EVM0001286|EVM0001293|EVM0001298|EVM0001325|EVM0001337|EVM0001425|EVM0001448|EVM0001554|EVM0001623|EVM0001721|EVM0001813|EVM0001878|EVM0002000|EVM0002073|EVM…
GO:0005244	voltage-gated ion channel activity	MF	Level-5	21/3181	40/14640	0.00142434	0.0528656	EVM0000895|EVM0003983|EVM0009625|EVM0009798|EVM0010763|EVM0011199|EVM0012048|EVM0013746|EVM0014385|EVM0015731|EVM0018910|EVM0020345|EVM0020722|EVM0021257|EVM0022076|EVM0024867|EVM0025452|EVM0025577|EVM0026327|EVM0026334|EVM0033655
GO:0022832	voltage-gated channel activity	MF	Level-7	21/3181	40/14640	0.00142434	0.0521104	EVM0000895|EVM0003983|EVM0009625|EVM0009798|EVM0010763|EVM0011199|EVM0012048|EVM0013746|EVM0014385|EVM0015731|EVM0018910|EVM0020345|EVM0020722|EVM0021257|EVM0022076|EVM0024867|EVM0025452|EVM0025577|EVM0026327|EVM0026334|EVM0033655
GO:0015979	photosynthesis	BP	Level-4	49/3181	133/14640	0.00148055	0.0534039	EVM0003651|EVM0004302|EVM0004362|EVM0005641|EVM0006074|EVM0006300|EVM0008143|EVM0008858|EVM0009119|EVM0009604|EVM0010851|EVM0011313|EVM0011658|EVM0013474|EVM0013641|EVM0014009|EVM0015140|EVM0015682|EVM0017812|EVM0017940|EVM0018467|EVM0018618|EVM0018708|EVM0018872|EVM0018913|EVM0019572|EVM0020809|EVM0020993|EVM0021371|EVM0021479|EVM0022126|EVM0023267|EVM0023295|EVM0024305|EVM0024413|EVM0024502|EVM…
GO:0016709	oxidoreductase activity, acting on paired donors, with incorporation or reduction of molecular oxygen, NAD(P)H as one donor, and incorporation of one atom of oxygen	MF	Level-5	55/3181	155/14640	0.00157934	0.0561762	EVM0000047|EVM0002683|EVM0003743|EVM0004947|EVM0005376|EVM0006064|EVM0006243|EVM0006308|EVM0006409|EVM0007221|EVM0007429|EVM0008203|EVM0008630|EVM0009710|EVM0012836|EVM0013727|EVM0014030|EVM0014339|EVM0014343|EVM0015012|EVM0015088|EVM0015530|EVM0015868|EVM0016572|EVM0016745|EVM0018213|EVM0018248|EVM0018367|EVM0018667|EVM0019238|EVM0020261|EVM0020291|EVM0020658|EVM0020990|EVM0021091|EVM0021922|EVM…
GO:1990939	ATP-dependent microtubule motor activity	MF	Level-9	19/3181	35/14640	0.00176497	0.0619192	EVM0001770|EVM0004178|EVM0004814|EVM0008037|EVM0010332|EVM0011648|EVM0012509|EVM0012889|EVM0015514|EVM0016636|EVM0018201|EVM0022359|EVM0022922|EVM0025474|EVM0025607|EVM0027390|EVM0028719|EVM0029420|EVM0031185
GO:0008194	UDP-glycosyltransferase activity	MF	Level-5	77/3181	238/14640	0.00184019	0.0636854	EVM0000504|EVM0000800|EVM0001009|EVM0001405|EVM0001768|EVM0002345|EVM0002616|EVM0002672|EVM0002805|EVM0005054|EVM0005083|EVM0005351|EVM0005460|EVM0005653|EVM0006304|EVM0006468|EVM0007283|EVM0007358|EVM0007534|EVM0007789|EVM0007973|EVM0008162|EVM0008219|EVM0009044|EVM0009156|EVM0009582|EVM0009800|EVM0009858|EVM0010171|EVM0010573|EVM0010698|EVM0010754|EVM0010935|EVM0011838|EVM0012115|EVM0012729|EVM…
GO:0009611	response to wounding	BP	Level-4	88/3181	280/14640	0.00184758	0.0630888	EVM0001813|EVM0002267|EVM0002519|EVM0002526|EVM0002753|EVM0002951|EVM0002978|EVM0003186|EVM0004123|EVM0004302|EVM0004613|EVM0005165|EVM0005477|EVM0005648|EVM0006567|EVM0006589|EVM0007173|EVM0007544|EVM0008394|EVM0008486|EVM0008511|EVM0008563|EVM0008665|EVM0008920|EVM0009598|EVM0009659|EVM0009981|EVM0010204|EVM0010746|EVM0010942|EVM0011324|EVM0012026|EVM0012189|EVM0012754|EVM0013233|EVM0013648|EVM…
GO:0097305	response to alcohol	BP	Level-5	165/3181	586/14640	0.00187982	0.063345	EVM0000037|EVM0000163|EVM0000444|EVM0000462|EVM0000792|EVM0001488|EVM0001731|EVM0001813|EVM0001904|EVM0002124|EVM0002267|EVM0002797|EVM0002978|EVM0004417|EVM0004798|EVM0005083|EVM0005254|EVM0005266|EVM0005582|EVM0005963|EVM0006051|EVM0006491|EVM0006567|EVM0006625|EVM0007090|EVM0007130|EVM0007242|EVM0007277|EVM0007279|EVM0007358|EVM0007515|EVM0007595|EVM0007674|EVM0007921|EVM0007969|EVM0008486|EVM…
GO:0042221	response to chemical	BP	Level-3	755/3181	3130/14640	0.00204072	0.0678739	EVM0000003|EVM0000026|EVM0000037|EVM0000076|EVM0000163|EVM0000165|EVM0000264|EVM0000266|EVM0000379|EVM0000444|EVM0000447|EVM0000462|EVM0000490|EVM0000709|EVM0000784|EVM0000792|EVM0000800|EVM0000815|EVM0000839|EVM0001006|EVM0001062|EVM0001134|EVM0001142|EVM0001154|EVM0001176|EVM0001237|EVM0001278|EVM0001293|EVM0001325|EVM0001337|EVM0001425|EVM0001488|EVM0001513|EVM0001530|EVM0001721|EVM0001730|EVM…
GO:0005509	calcium ion binding	MF	Level-6	42/3181	111/14640	0.00208664	0.0685114	EVM0000026|EVM0002111|EVM0002959|EVM0003555|EVM0004805|EVM0005267|EVM0009188|EVM0010497|EVM0011408|EVM0011468|EVM0011811|EVM0011928|EVM0012129|EVM0012662|EVM0012986|EVM0016430|EVM0016463|EVM0020215|EVM0021883|EVM0022199|EVM0022951|EVM0023055|EVM0023227|EVM0024098|EVM0025032|EVM0025152|EVM0025169|EVM0025700|EVM0026492|EVM0026596|EVM0026847|EVM0027635|EVM0029110|EVM0031543|EVM0031552|EVM0031882|EVM…
GO:0015672	monovalent inorganic cation transport	BP	Level-7	77/3181	240/14640	0.00220648	0.0715289	EVM0000895|EVM0000990|EVM0001103|EVM0001247|EVM0001293|EVM0001752|EVM0001924|EVM0002998|EVM0003570|EVM0003983|EVM0004394|EVM0005035|EVM0005710|EVM0005933|EVM0006778|EVM0007118|EVM0007218|EVM0007279|EVM0007723|EVM0007998|EVM0009225|EVM0009260|EVM0009798|EVM0010038|EVM0010545|EVM0010763|EVM0011199|EVM0011265|EVM0012048|EVM0012054|EVM0012127|EVM0013008|EVM0013746|EVM0013889|EVM0014385|EVM0014944|EVM…
GO:0035838	growing cell tip	CC	Level-4	18/3181	33/14640	0.00221814	0.0710081	EVM0002376|EVM0004495|EVM0006841|EVM0007877|EVM0008362|EVM0010892|EVM0012916|EVM0019268|EVM0020236|EVM0022410|EVM0022572|EVM0023754|EVM0026573|EVM0027883|EVM0028466|EVM0029245|EVM0031001|EVM0033540
GO:0010287	plastoglobule	CC	Level-3	34/3181	84/14640	0.00224993	0.0711367	EVM0003651|EVM0005278|EVM0005754|EVM0006074|EVM0006292|EVM0008563|EVM0010465|EVM0011324|EVM0011620|EVM0012423|EVM0013073|EVM0013641|EVM0014009|EVM0015682|EVM0015871|EVM0016815|EVM0018708|EVM0019040|EVM0020043|EVM0020993|EVM0022126|EVM0023066|EVM0023267|EVM0023338|EVM0024305|EVM0026568|EVM0026673|EVM0027526|EVM0028090|EVM0029550|EVM0029685|EVM0029699|EVM0031506|EVM0032288
GO:0046527	glucosyltransferase activity	MF	Level-6	72/3181	222/14640	0.00240686	0.0751703	EVM0000504|EVM0000706|EVM0000800|EVM0001007|EVM0001009|EVM0001298|EVM0002344|EVM0002345|EVM0002616|EVM0002672|EVM0004041|EVM0005083|EVM0005460|EVM0006304|EVM0006468|EVM0006666|EVM0007283|EVM0007358|EVM0007789|EVM0007973|EVM0008162|EVM0008219|EVM0008300|EVM0009044|EVM0009156|EVM0009582|EVM0009800|EVM0009858|EVM0010171|EVM0010698|EVM0010754|EVM0010935|EVM0011838|EVM0012729|EVM0013769|EVM0015928|EVM…
GO:0005976	polysaccharide metabolic process	BP	Level-5	94/3181	307/14640	0.00251494	0.0775996	EVM0000189|EVM0000971|EVM0001007|EVM0001009|EVM0001286|EVM0001298|EVM0001405|EVM0001566|EVM0001768|EVM0002003|EVM0002164|EVM0002344|EVM0002805|EVM0003005|EVM0003201|EVM0003312|EVM0004041|EVM0004412|EVM0005091|EVM0005346|EVM0005351|EVM0006666|EVM0006838|EVM0007283|EVM0007290|EVM0007398|EVM0007969|EVM0007992|EVM0008143|EVM0008300|EVM0009470|EVM0010071|EVM0010315|EVM0010374|EVM0010497|EVM0010573|EVM…
GO:0016168	chlorophyll binding	MF	Level-5	15/3181	25/14640	0.00257125	0.0783926	EVM0003651|EVM0006074|EVM0013641|EVM0014009|EVM0015682|EVM0018708|EVM0020993|EVM0022126|EVM0023267|EVM0024305|EVM0026673|EVM0027526|EVM0029550|EVM0029685|EVM0031506
GO:0033993	response to lipid	BP	Level-5	222/3181	827/14640	0.00258776	0.0779678	EVM0000037|EVM0000076|EVM0000163|EVM0000444|EVM0000462|EVM0000792|EVM0000815|EVM0001237|EVM0001488|EVM0001731|EVM0001813|EVM0001878|EVM0001904|EVM0002124|EVM0002267|EVM0002553|EVM0002776|EVM0002797|EVM0002978|EVM0003134|EVM0004274|EVM0004417|EVM0004798|EVM0004947|EVM0005051|EVM0005083|EVM0005254|EVM0005266|EVM0005582|EVM0005817|EVM0005819|EVM0005963|EVM0006491|EVM0006567|EVM0006625|EVM0006687|EVM…
GO:0009664	plant-type cell wall organization	BP	Level-5	48/3181	134/14640	0.00259248	0.0772017	EVM0000189|EVM0000600|EVM0001286|EVM0001405|EVM0002207|EVM0005351|EVM0006072|EVM0007064|EVM0007398|EVM0008124|EVM0008655|EVM0010071|EVM0010332|EVM0010497|EVM0010883|EVM0011363|EVM0012304|EVM0012783|EVM0012802|EVM0013489|EVM0015787|EVM0016068|EVM0016481|EVM0016759|EVM0016788|EVM0017962|EVM0018099|EVM0019460|EVM0019947|EVM0020048|EVM0020246|EVM0020633|EVM0021008|EVM0021778|EVM0022359|EVM0024932|EVM…
GO:0022803	passive transmembrane transporter activity	MF	Level-4	44/3181	120/14640	0.00268785	0.0791218	EVM0000895|EVM0002094|EVM0002906|EVM0003983|EVM0007723|EVM0009625|EVM0009798|EVM0010260|EVM0010763|EVM0010991|EVM0011199|EVM0012048|EVM0013699|EVM0013746|EVM0014385|EVM0015731|EVM0018069|EVM0018910|EVM0019800|EVM0020345|EVM0020592|EVM0020722|EVM0021257|EVM0022076|EVM0022453|EVM0023112|EVM0023919|EVM0024565|EVM0024867|EVM0025071|EVM0025138|EVM0025275|EVM0025452|EVM0025577|EVM0025677|EVM0026035|EVM…
GO:0015267	channel activity	MF	Level-5	44/3181	120/14640	0.00268785	0.0782227	EVM0000895|EVM0002094|EVM0002906|EVM0003983|EVM0007723|EVM0009625|EVM0009798|EVM0010260|EVM0010763|EVM0010991|EVM0011199|EVM0012048|EVM0013699|EVM0013746|EVM0014385|EVM0015731|EVM0018069|EVM0018910|EVM0019800|EVM0020345|EVM0020592|EVM0020722|EVM0021257|EVM0022076|EVM0022453|EVM0023112|EVM0023919|EVM0024565|EVM0024867|EVM0025071|EVM0025138|EVM0025275|EVM0025452|EVM0025577|EVM0025677|EVM0026035|EVM…
GO:0051286	cell tip	CC	Level-3	21/3181	43/14640	0.00279367	0.0803885	EVM0002376|EVM0004495|EVM0006841|EVM0007877|EVM0008362|EVM0010892|EVM0011214|EVM0012916|EVM0018353|EVM0019268|EVM0020236|EVM0022410|EVM0022572|EVM0023021|EVM0023754|EVM0026573|EVM0027883|EVM0028466|EVM0029245|EVM0031001|EVM0033540
GO:0030234	enzyme regulator activity	MF	Level-3	90/3181	293/14640	0.00284299	0.0808988	EVM0000817|EVM0001349|EVM0002036|EVM0002360|EVM0002729|EVM0002821|EVM0003192|EVM0003578|EVM0003742|EVM0004707|EVM0004762|EVM0005078|EVM0005091|EVM0005353|EVM0006589|EVM0007290|EVM0008006|EVM0008121|EVM0008448|EVM0008665|EVM0009961|EVM0010441|EVM0010666|EVM0010778|EVM0010831|EVM0011587|EVM0011817|EVM0011875|EVM0011930|EVM0011935|EVM0011962|EVM0012189|EVM0012595|EVM0012620|EVM0012625|EVM0013096|EVM…
GO:0009765	photosynthesis, light harvesting	BP	Level-5	19/3181	37/14640	0.00284697	0.0801219	EVM0003651|EVM0004302|EVM0006074|EVM0008858|EVM0009604|EVM0010851|EVM0013641|EVM0014009|EVM0015682|EVM0018708|EVM0020993|EVM0022126|EVM0023267|EVM0024305|EVM0025919|EVM0027526|EVM0029685|EVM0031506|EVM0033780
GO:0016758	transferase activity, transferring hexosyl groups	MF	Level-5	102/3181	340/14640	0.00285846	0.0795708	EVM0000504|EVM0000706|EVM0000800|EVM0001007|EVM0001009|EVM0001298|EVM0001405|EVM0001768|EVM0002084|EVM0002344|EVM0002345|EVM0002616|EVM0002672|EVM0002805|EVM0003529|EVM0004041|EVM0004412|EVM0005054|EVM0005083|EVM0005351|EVM0005460|EVM0005653|EVM0006124|EVM0006304|EVM0006468|EVM0006666|EVM0007283|EVM0007358|EVM0007534|EVM0007789|EVM0007973|EVM0008162|EVM0008219|EVM0008300|EVM0009044|EVM0009156|EVM…
GO:0015077	monovalent inorganic cation transmembrane transporter activity	MF	Level-6	64/3181	194/14640	0.00294122	0.0809943	EVM0000895|EVM0000990|EVM0001247|EVM0001293|EVM0001752|EVM0001924|EVM0002998|EVM0003570|EVM0003983|EVM0004394|EVM0005035|EVM0005933|EVM0006778|EVM0007118|EVM0007279|EVM0007723|EVM0007998|EVM0009225|EVM0009260|EVM0009798|EVM0010038|EVM0010545|EVM0010763|EVM0011199|EVM0011265|EVM0012048|EVM0012127|EVM0013746|EVM0013889|EVM0014385|EVM0015731|EVM0017047|EVM0017309|EVM0017469|EVM0018506|EVM0018910|EVM…
GO:0009737	response to abscisic acid	BP	Level-5	157/3181	562/14640	0.00307992	0.0839113	EVM0000037|EVM0000163|EVM0000444|EVM0000462|EVM0000792|EVM0001488|EVM0001731|EVM0001813|EVM0001904|EVM0002124|EVM0002267|EVM0002797|EVM0002978|EVM0004417|EVM0004798|EVM0005083|EVM0005254|EVM0005266|EVM0005582|EVM0005963|EVM0006491|EVM0006567|EVM0006625|EVM0007090|EVM0007130|EVM0007242|EVM0007277|EVM0007279|EVM0007358|EVM0007515|EVM0007595|EVM0007674|EVM0007921|EVM0007969|EVM0008486|EVM0008559|EVM…
GO:0044036	cell wall macromolecule metabolic process	BP	Level-5	47/3181	132/14640	0.00313322	0.084465	EVM0000189|EVM0000709|EVM0000971|EVM0001009|EVM0001286|EVM0001405|EVM0001544|EVM0001566|EVM0002003|EVM0002805|EVM0003312|EVM0005346|EVM0006838|EVM0007283|EVM0007398|EVM0007969|EVM0010315|EVM0010497|EVM0010669|EVM0011336|EVM0015881|EVM0016759|EVM0018099|EVM0019345|EVM0019393|EVM0020476|EVM0020988|EVM0021008|EVM0021778|EVM0022592|EVM0024932|EVM0025911|EVM0026039|EVM0026485|EVM0026502|EVM0026758|EVM…
GO:0022836	gated channel activity	MF	Level-6	24/3181	53/14640	0.00313709	0.0836885	EVM0000895|EVM0003983|EVM0009625|EVM0009798|EVM0010763|EVM0011199|EVM0012048|EVM0013746|EVM0014385|EVM0015731|EVM0018069|EVM0018910|EVM0020345|EVM0020592|EVM0020722|EVM0021257|EVM0022076|EVM0024867|EVM0025275|EVM0025452|EVM0025577|EVM0026327|EVM0026334|EVM0033655
GO:0022843	voltage-gated cation channel activity	MF	Level-6	16/3181	29/14640	0.0035114	0.0927083	EVM0000895|EVM0003983|EVM0009798|EVM0010763|EVM0011199|EVM0012048|EVM0013746|EVM0014385|EVM0015731|EVM0018910|EVM0020345|EVM0020722|EVM0021257|EVM0025577|EVM0026327|EVM0033655
GO:1903825	organic acid transmembrane transport	BP	Level-4	54/3181	159/14640	0.00367832	0.0961243	EVM0000172|EVM0000707|EVM0001256|EVM0001813|EVM0002978|EVM0003370|EVM0003439|EVM0003878|EVM0004177|EVM0004584|EVM0006306|EVM0006651|EVM0007471|EVM0008094|EVM0009571|EVM0010192|EVM0010661|EVM0010991|EVM0011077|EVM0012053|EVM0012054|EVM0012130|EVM0014055|EVM0014206|EVM0014944|EVM0015650|EVM0016128|EVM0016504|EVM0016529|EVM0016828|EVM0018214|EVM0019560|EVM0020741|EVM0020833|EVM0021435|EVM0022175|EVM…
GO:0005342	organic acid transmembrane transporter activity	MF	Level-4	54/3181	159/14640	0.00367832	0.0951533	EVM0000172|EVM0000707|EVM0001256|EVM0001813|EVM0002978|EVM0003370|EVM0003439|EVM0003878|EVM0004177|EVM0004584|EVM0006306|EVM0006651|EVM0007471|EVM0008094|EVM0009571|EVM0010192|EVM0010661|EVM0010991|EVM0011077|EVM0012053|EVM0012054|EVM0012130|EVM0014055|EVM0014206|EVM0014944|EVM0015650|EVM0016128|EVM0016504|EVM0016529|EVM0016828|EVM0018214|EVM0019560|EVM0020741|EVM0020833|EVM0021435|EVM0022175|EVM…
GO:1905039	carboxylic acid transmembrane transport	BP	Level-5	54/3181	159/14640	0.00367832	0.0942018	EVM0000172|EVM0000707|EVM0001256|EVM0001813|EVM0002978|EVM0003370|EVM0003439|EVM0003878|EVM0004177|EVM0004584|EVM0006306|EVM0006651|EVM0007471|EVM0008094|EVM0009571|EVM0010192|EVM0010661|EVM0010991|EVM0011077|EVM0012053|EVM0012054|EVM0012130|EVM0014055|EVM0014206|EVM0014944|EVM0015650|EVM0016128|EVM0016504|EVM0016529|EVM0016828|EVM0018214|EVM0019560|EVM0020741|EVM0020833|EVM0021435|EVM0022175|EVM…
GO:0046943	carboxylic acid transmembrane transporter activity	MF	Level-5	54/3181	159/14640	0.00367832	0.0932691	EVM0000172|EVM0000707|EVM0001256|EVM0001813|EVM0002978|EVM0003370|EVM0003439|EVM0003878|EVM0004177|EVM0004584|EVM0006306|EVM0006651|EVM0007471|EVM0008094|EVM0009571|EVM0010192|EVM0010661|EVM0010991|EVM0011077|EVM0012053|EVM0012054|EVM0012130|EVM0014055|EVM0014206|EVM0014944|EVM0015650|EVM0016128|EVM0016504|EVM0016529|EVM0016828|EVM0018214|EVM0019560|EVM0020741|EVM0020833|EVM0021435|EVM0022175|EVM…
GO:0071555	cell wall organization	BP	Level-4	77/3181	246/14640	0.00371656	0.0933149	EVM0000189|EVM0000504|EVM0000600|EVM0000709|EVM0001256|EVM0001286|EVM0001405|EVM0002207|EVM0002683|EVM0002703|EVM0002805|EVM0003743|EVM0004367|EVM0005351|EVM0006064|EVM0006072|EVM0006468|EVM0006567|EVM0006717|EVM0007064|EVM0007398|EVM0008124|EVM0008242|EVM0008655|EVM0008993|EVM0009588|EVM0009710|EVM0010071|EVM0010332|EVM0010497|EVM0010883|EVM0011363|EVM0012304|EVM0012783|EVM0012802|EVM0013469|EVM…
GO:0042440	pigment metabolic process	BP	Level-3	47/3181	134/14640	0.00394985	0.0982094	EVM0000008|EVM0000388|EVM0000800|EVM0004362|EVM0004363|EVM0004647|EVM0005468|EVM0005666|EVM0006100|EVM0008261|EVM0008394|EVM0008819|EVM0009800|EVM0009892|EVM0010546|EVM0011121|EVM0011581|EVM0014978|EVM0015197|EVM0015978|EVM0016745|EVM0017042|EVM0017629|EVM0017985|EVM0018096|EVM0018248|EVM0018882|EVM0019244|EVM0019336|EVM0019770|EVM0020608|EVM0021479|EVM0021829|EVM0022168|EVM0022364|EVM0022736|EVM…
GO:0010383	cell wall polysaccharide metabolic process	BP	Level-6	42/3181	116/14640	0.00396354	0.0976022	EVM0000189|EVM0000971|EVM0001009|EVM0001286|EVM0001405|EVM0001566|EVM0002003|EVM0002805|EVM0003312|EVM0005346|EVM0006838|EVM0007283|EVM0007398|EVM0007969|EVM0010315|EVM0010497|EVM0011336|EVM0015881|EVM0016759|EVM0018099|EVM0019345|EVM0019393|EVM0020476|EVM0021008|EVM0021778|EVM0022592|EVM0024932|EVM0025911|EVM0026039|EVM0026485|EVM0026502|EVM0026758|EVM0026871|EVM0028382|EVM0028515|EVM0028774|EVM…
GO:0009860	pollen tube growth	BP	Level-4	41/3181	113/14640	0.00425384	0.103753	EVM0000030|EVM0000349|EVM0001501|EVM0001623|EVM0002821|EVM0003119|EVM0004471|EVM0005423|EVM0005983|EVM0006259|EVM0007064|EVM0007753|EVM0007839|EVM0011669|EVM0012802|EVM0012923|EVM0013076|EVM0016218|EVM0016349|EVM0016978|EVM0017157|EVM0020635|EVM0020722|EVM0021176|EVM0021778|EVM0022445|EVM0023368|EVM0023495|EVM0023754|EVM0023853|EVM0026761|EVM0027635|EVM0028466|EVM0030382|EVM0031001|EVM0031892|EVM…
GO:0007018	microtubule-based movement	BP	Level-4	39/3181	106/14640	0.0043189	0.104346	EVM0001065|EVM0001554|EVM0001770|EVM0002449|EVM0004178|EVM0004814|EVM0005275|EVM0007374|EVM0007458|EVM0008037|EVM0009525|EVM0010332|EVM0011648|EVM0012509|EVM0012889|EVM0013458|EVM0013546|EVM0015514|EVM0016636|EVM0016726|EVM0017201|EVM0017265|EVM0018201|EVM0022359|EVM0022922|EVM0025474|EVM0025495|EVM0025607|EVM0026140|EVM0026546|EVM0027045|EVM0027390|EVM0028719|EVM0028810|EVM0029420|EVM0030868|EVM…
GO:0009415	response to water	BP	Level-4	123/3181	430/14640	0.00438265	0.104897	EVM0000003|EVM0000462|EVM0000792|EVM0001062|EVM0001425|EVM0001845|EVM0002226|EVM0002457|EVM0002796|EVM0002858|EVM0003186|EVM0004102|EVM0004350|EVM0004417|EVM0004890|EVM0005000|EVM0005582|EVM0005963|EVM0006567|EVM0006625|EVM0006820|EVM0007090|EVM0007221|EVM0007277|EVM0007358|EVM0007789|EVM0008121|EVM0008141|EVM0008207|EVM0008813|EVM0009188|EVM0009199|EVM0009591|EVM0009625|EVM0009753|EVM0010103|EVM…
GO:0005249	voltage-gated potassium channel activity	MF	Level-7	15/3181	27/14640	0.00442368	0.104899	EVM0000895|EVM0003983|EVM0009798|EVM0010763|EVM0011199|EVM0012048|EVM0013746|EVM0014385|EVM0015731|EVM0018910|EVM0020722|EVM0021257|EVM0025577|EVM0026327|EVM0033655
GO:0009767	photosynthetic electron transport chain	BP	Level-5	16/3181	30/14640	0.00450669	0.105887	EVM0009119|EVM0017940|EVM0018467|EVM0018618|EVM0018872|EVM0018913|EVM0019572|EVM0021371|EVM0023295|EVM0024413|EVM0024502|EVM0028583|EVM0030024|EVM0030962|EVM0031423|EVM0031800
GO:0005773	vacuole	CC	Level-6	262/3181	1008/14640	0.00455628	0.106078	EVM0000058|EVM0000165|EVM0000172|EVM0000447|EVM0000609|EVM0000707|EVM0000748|EVM0000935|EVM0000971|EVM0001278|EVM0001325|EVM0001337|EVM0001393|EVM0001425|EVM0001973|EVM0002032|EVM0002073|EVM0002094|EVM0002137|EVM0002164|EVM0002209|EVM0002242|EVM0002382|EVM0002539|EVM0002644|EVM0002689|EVM0002702|EVM0002906|EVM0003131|EVM0003186|EVM0003192|EVM0003201|EVM0003312|EVM0003439|EVM0003605|EVM0003878|EVM…
GO:0046148	pigment biosynthetic process	BP	Level-4	40/3181	110/14640	0.00456527	0.10533	EVM0000008|EVM0000388|EVM0000800|EVM0004363|EVM0004647|EVM0005468|EVM0005666|EVM0006100|EVM0008261|EVM0008394|EVM0008819|EVM0009800|EVM0009892|EVM0011121|EVM0011581|EVM0014978|EVM0016745|EVM0017629|EVM0017985|EVM0018096|EVM0018248|EVM0018882|EVM0019244|EVM0019336|EVM0019770|EVM0020608|EVM0021829|EVM0022168|EVM0022364|EVM0022736|EVM0022913|EVM0024436|EVM0024780|EVM0026127|EVM0027147|EVM0027565|EVM…
GO:0046942	carboxylic acid transport	BP	Level-7	56/3181	169/14640	0.00477961	0.109291	EVM0000172|EVM0000707|EVM0001256|EVM0001813|EVM0002978|EVM0003370|EVM0003439|EVM0003878|EVM0004177|EVM0004584|EVM0006306|EVM0006651|EVM0007471|EVM0008094|EVM0009571|EVM0010192|EVM0010661|EVM0010991|EVM0011077|EVM0012053|EVM0012054|EVM0012130|EVM0012620|EVM0014055|EVM0014206|EVM0014944|EVM0015650|EVM0016128|EVM0016504|EVM0016529|EVM0016828|EVM0018214|EVM0019560|EVM0020741|EVM0020833|EVM0021435|EVM…
GO:0015849	organic acid transport	BP	Level-6	56/3181	169/14640	0.00477961	0.108324	EVM0000172|EVM0000707|EVM0001256|EVM0001813|EVM0002978|EVM0003370|EVM0003439|EVM0003878|EVM0004177|EVM0004584|EVM0006306|EVM0006651|EVM0007471|EVM0008094|EVM0009571|EVM0010192|EVM0010661|EVM0010991|EVM0011077|EVM0012053|EVM0012054|EVM0012130|EVM0012620|EVM0014055|EVM0014206|EVM0014944|EVM0015650|EVM0016128|EVM0016504|EVM0016529|EVM0016828|EVM0018214|EVM0019560|EVM0020741|EVM0020833|EVM0021435|EVM…
GO:0008514	organic anion transmembrane transporter activity	MF	Level-6	65/3181	203/14640	0.00479678	0.107759	EVM0000172|EVM0000707|EVM0001256|EVM0001325|EVM0001813|EVM0002242|EVM0002978|EVM0003370|EVM0003439|EVM0003878|EVM0004177|EVM0004584|EVM0006306|EVM0006651|EVM0007471|EVM0008094|EVM0008207|EVM0008275|EVM0009571|EVM0010192|EVM0010661|EVM0010991|EVM0011077|EVM0011265|EVM0011294|EVM0012053|EVM0012054|EVM0012130|EVM0014055|EVM0014206|EVM0014944|EVM0015650|EVM0016128|EVM0016504|EVM0016529|EVM0016828|EVM…
GO:0042546	cell wall biogenesis	BP	Level-4	63/3181	196/14640	0.00506617	0.112821	EVM0000189|EVM0000709|EVM0001007|EVM0001009|EVM0001286|EVM0001298|EVM0001405|EVM0001566|EVM0002003|EVM0002344|EVM0002805|EVM0003907|EVM0003993|EVM0004041|EVM0004675|EVM0005346|EVM0005351|EVM0006666|EVM0006838|EVM0007283|EVM0007398|EVM0007534|EVM0007652|EVM0008300|EVM0010315|EVM0010332|EVM0010916|EVM0012140|EVM0012802|EVM0015787|EVM0015881|EVM0015928|EVM0016759|EVM0017592|EVM0018099|EVM0019345|EVM…
GO:0009719	response to endogenous stimulus	BP	Level-3	435/3181	1755/14640	0.00506803	0.11189	EVM0000037|EVM0000076|EVM0000163|EVM0000264|EVM0000379|EVM0000444|EVM0000447|EVM0000462|EVM0000784|EVM0000792|EVM0000815|EVM0001006|EVM0001237|EVM0001488|EVM0001530|EVM0001721|EVM0001730|EVM0001731|EVM0001810|EVM0001813|EVM0001814|EVM0001878|EVM0001904|EVM0002124|EVM0002267|EVM0002360|EVM0002476|EVM0002539|EVM0002553|EVM0002689|EVM0002776|EVM0002797|EVM0002826|EVM0002978|EVM0003119|EVM0003134|EVM…
GO:0045229	external encapsulating structure organization	BP	Level-5	86/3181	285/14640	0.00511859	0.11204	EVM0000189|EVM0000504|EVM0000600|EVM0000709|EVM0001256|EVM0001286|EVM0001405|EVM0001989|EVM0002052|EVM0002207|EVM0002683|EVM0002703|EVM0002805|EVM0003743|EVM0004367|EVM0005351|EVM0006064|EVM0006072|EVM0006468|EVM0006567|EVM0006717|EVM0007064|EVM0007398|EVM0008124|EVM0008242|EVM0008655|EVM0008993|EVM0009588|EVM0009710|EVM0010071|EVM0010332|EVM0010497|EVM0010883|EVM0011363|EVM0012304|EVM0012783|EVM…
GO:0016021	integral component of membrane	CC	Level-4	166/3181	609/14640	0.00529442	0.114907	EVM0000609|EVM0000895|EVM0001006|EVM0001256|EVM0001325|EVM0001731|EVM0001813|EVM0002094|EVM0002242|EVM0002457|EVM0002906|EVM0002959|EVM0002978|EVM0003548|EVM0003884|EVM0003921|EVM0003983|EVM0004216|EVM0005385|EVM0006264|EVM0006914|EVM0006951|EVM0007124|EVM0007279|EVM0007471|EVM0007505|EVM0007839|EVM0008207|EVM0008275|EVM0008620|EVM0008993|EVM0009020|EVM0009380|EVM0009474|EVM0009501|EVM0009533|EVM…
GO:0042044	fluid transport	BP	Level-5	24/3181	56/14640	0.00539361	0.116076	EVM0002094|EVM0002457|EVM0002906|EVM0007505|EVM0010260|EVM0010991|EVM0011363|EVM0013699|EVM0016481|EVM0018598|EVM0019002|EVM0019800|EVM0022383|EVM0022785|EVM0023112|EVM0023919|EVM0025488|EVM0025677|EVM0026035|EVM0027071|EVM0028609|EVM0030175|EVM0030921|EVM0032464
GO:0006833	water transport	BP	Level-6	24/3181	56/14640	0.00539361	0.115109	EVM0002094|EVM0002457|EVM0002906|EVM0007505|EVM0010260|EVM0010991|EVM0011363|EVM0013699|EVM0016481|EVM0018598|EVM0019002|EVM0019800|EVM0022383|EVM0022785|EVM0023112|EVM0023919|EVM0025488|EVM0025677|EVM0026035|EVM0027071|EVM0028609|EVM0030175|EVM0030921|EVM0032464
GO:0080092	regulation of pollen tube growth	BP	Level-5	19/3181	40/14640	0.00546589	0.115687	EVM0000030|EVM0001333|EVM0001587|EVM0006081|EVM0006259|EVM0007921|EVM0008559|EVM0008905|EVM0010536|EVM0010892|EVM0016218|EVM0019268|EVM0021981|EVM0022445|EVM0023495|EVM0023853|EVM0025586|EVM0026761|EVM0032420
GO:0016324	apical plasma membrane	CC	Level-5	15/3181	28/14640	0.00569162	0.119477	EVM0000030|EVM0001623|EVM0002821|EVM0006259|EVM0007064|EVM0007258|EVM0012802|EVM0020236|EVM0020722|EVM0022445|EVM0026573|EVM0026761|EVM0031892|EVM0032420|EVM0033342
GO:0098772	molecular function regulator	MF	Level-2	101/3181	346/14640	0.00576059	0.119942	EVM0000817|EVM0001333|EVM0001349|EVM0001937|EVM0002036|EVM0002360|EVM0002729|EVM0002821|EVM0003192|EVM0003578|EVM0003742|EVM0004707|EVM0004762|EVM0005078|EVM0005091|EVM0005353|EVM0006214|EVM0006589|EVM0006736|EVM0007290|EVM0008006|EVM0008121|EVM0008448|EVM0008665|EVM0009961|EVM0010441|EVM0010666|EVM0010778|EVM0010831|EVM0011549|EVM0011587|EVM0011817|EVM0011875|EVM0011930|EVM0011935|EVM0011962|EVM…
GO:0009725	response to hormone	BP	Level-4	426/3181	1721/14640	0.00595524	0.122995	EVM0000037|EVM0000076|EVM0000163|EVM0000264|EVM0000379|EVM0000444|EVM0000447|EVM0000462|EVM0000784|EVM0000792|EVM0000815|EVM0001006|EVM0001237|EVM0001488|EVM0001530|EVM0001721|EVM0001730|EVM0001731|EVM0001810|EVM0001813|EVM0001814|EVM0001878|EVM0001904|EVM0002124|EVM0002267|EVM0002360|EVM0002476|EVM0002539|EVM0002553|EVM0002689|EVM0002776|EVM0002797|EVM0002826|EVM0002978|EVM0003119|EVM0003134|EVM…
GO:0009642	response to light intensity	BP	Level-6	53/3181	160/14640	0.00595679	0.122043	EVM0000709|EVM0004302|EVM0004452|EVM0006567|EVM0008371|EVM0008736|EVM0008858|EVM0009716|EVM0010763|EVM0010851|EVM0012046|EVM0012114|EVM0012118|EVM0013810|EVM0014218|EVM0014511|EVM0014693|EVM0015398|EVM0015414|EVM0015538|EVM0015871|EVM0016804|EVM0016964|EVM0017042|EVM0018861|EVM0020595|EVM0020780|EVM0021587|EVM0021716|EVM0021759|EVM0022617|EVM0022678|EVM0022723|EVM0023267|EVM0023749|EVM0025617|EVM…
GO:0034637	cellular carbohydrate biosynthetic process	BP	Level-5	60/3181	187/14640	0.00630369	0.128125	EVM0000189|EVM0001009|EVM0001286|EVM0001298|EVM0001405|EVM0001566|EVM0002344|EVM0002805|EVM0003005|EVM0004041|EVM0005346|EVM0006666|EVM0006838|EVM0007231|EVM0007283|EVM0007398|EVM0007536|EVM0007992|EVM0008143|EVM0008300|EVM0009470|EVM0010315|EVM0011850|EVM0015881|EVM0015928|EVM0016759|EVM0016805|EVM0017842|EVM0018099|EVM0019345|EVM0020471|EVM0021008|EVM0021067|EVM0021254|EVM0021564|EVM0021741|EVM…
GO:0080044	quercetin 7-O-glucosyltransferase activity	MF	Level-7	42/3181	120/14640	0.00636383	0.128329	EVM0000504|EVM0000800|EVM0002345|EVM0002616|EVM0002672|EVM0005083|EVM0005460|EVM0006304|EVM0007358|EVM0007789|EVM0007973|EVM0008162|EVM0008219|EVM0009156|EVM0009800|EVM0009858|EVM0010171|EVM0010698|EVM0010754|EVM0010935|EVM0011838|EVM0012729|EVM0013769|EVM0017257|EVM0017653|EVM0017740|EVM0019770|EVM0020403|EVM0021417|EVM0022736|EVM0024436|EVM0024798|EVM0025954|EVM0026542|EVM0027302|EVM0027634|EVM…
GO:0080043	quercetin 3-O-glucosyltransferase activity	MF	Level-7	42/3181	120/14640	0.00636383	0.127326	EVM0000504|EVM0000800|EVM0002345|EVM0002616|EVM0002672|EVM0005083|EVM0005460|EVM0006304|EVM0007358|EVM0007789|EVM0007973|EVM0008162|EVM0008219|EVM0009156|EVM0009800|EVM0009858|EVM0010171|EVM0010698|EVM0010754|EVM0010935|EVM0011838|EVM0012729|EVM0013769|EVM0017257|EVM0017653|EVM0017740|EVM0019770|EVM0020403|EVM0021417|EVM0022736|EVM0024436|EVM0024798|EVM0025954|EVM0026542|EVM0027302|EVM0027634|EVM…
GO:0008374	O-acyltransferase activity	MF	Level-6	37/3181	102/14640	0.00639487	0.126955	EVM0000388|EVM0001286|EVM0002003|EVM0002976|EVM0003664|EVM0004198|EVM0004247|EVM0004280|EVM0005346|EVM0005754|EVM0008819|EVM0008930|EVM0009232|EVM0009854|EVM0011336|EVM0011661|EVM0012703|EVM0014219|EVM0016401|EVM0017254|EVM0017370|EVM0017657|EVM0018648|EVM0018882|EVM0019336|EVM0020898|EVM0022831|EVM0023338|EVM0026039|EVM0027547|EVM0028382|EVM0028415|EVM0028724|EVM0028924|EVM0029991|EVM0030560|EVM…
GO:0010769	regulation of cell morphogenesis involved in differentiation	BP	Level-7	20/3181	44/14640	0.00645151	0.127095	EVM0000030|EVM0001333|EVM0001587|EVM0006081|EVM0006259|EVM0007921|EVM0008559|EVM0008905|EVM0010536|EVM0010892|EVM0016218|EVM0017118|EVM0019268|EVM0021981|EVM0022445|EVM0023495|EVM0023853|EVM0025586|EVM0026761|EVM0032420
GO:0044038	cell wall macromolecule biosynthetic process	BP	Level-6	26/3181	64/14640	0.00671039	0.131186	EVM0000189|EVM0000709|EVM0001009|EVM0001286|EVM0001405|EVM0001566|EVM0002805|EVM0005346|EVM0006838|EVM0007283|EVM0007398|EVM0010315|EVM0015881|EVM0016759|EVM0018099|EVM0019345|EVM0021008|EVM0021778|EVM0022592|EVM0024932|EVM0026485|EVM0026502|EVM0028382|EVM0029249|EVM0030613|EVM0033318
GO:0070589	cellular component macromolecule biosynthetic process	BP	Level-6	26/3181	64/14640	0.00671039	0.130192	EVM0000189|EVM0000709|EVM0001009|EVM0001286|EVM0001405|EVM0001566|EVM0002805|EVM0005346|EVM0006838|EVM0007283|EVM0007398|EVM0010315|EVM0015881|EVM0016759|EVM0018099|EVM0019345|EVM0021008|EVM0021778|EVM0022592|EVM0024932|EVM0026485|EVM0026502|EVM0028382|EVM0029249|EVM0030613|EVM0033318
GO:0009414	response to water deprivation	BP	Level-4	120/3181	425/14640	0.00677047	0.13037	EVM0000003|EVM0000462|EVM0000792|EVM0001062|EVM0001425|EVM0001845|EVM0002226|EVM0002457|EVM0002796|EVM0002858|EVM0003186|EVM0004102|EVM0004350|EVM0004417|EVM0004890|EVM0005000|EVM0005582|EVM0005963|EVM0006567|EVM0006625|EVM0006820|EVM0007090|EVM0007221|EVM0007277|EVM0007358|EVM0007789|EVM0008121|EVM0008141|EVM0008207|EVM0008813|EVM0009188|EVM0009199|EVM0009591|EVM0009625|EVM0009753|EVM0010103|EVM…
GO:0045177	apical part of cell	CC	Level-3	17/3181	35/14640	0.00706645	0.135054	EVM0000030|EVM0001623|EVM0002821|EVM0006259|EVM0006951|EVM0007064|EVM0007258|EVM0008929|EVM0012802|EVM0020236|EVM0020722|EVM0022445|EVM0026573|EVM0026761|EVM0031892|EVM0032420|EVM0033342
GO:0051510	regulation of unidimensional cell growth	BP	Level-6	25/3181	61/14640	0.00711904	0.135051	EVM0000030|EVM0001333|EVM0001587|EVM0004298|EVM0004350|EVM0006081|EVM0006259|EVM0007921|EVM0008559|EVM0008905|EVM0009188|EVM0010536|EVM0010892|EVM0016218|EVM0017042|EVM0019268|EVM0021981|EVM0022445|EVM0023495|EVM0023853|EVM0024747|EVM0025586|EVM0026379|EVM0026761|EVM0032420
GO:0005267	potassium channel activity	MF	Level-7	15/3181	29/14640	0.00723687	0.136277	EVM0000895|EVM0003983|EVM0009798|EVM0010763|EVM0011199|EVM0012048|EVM0013746|EVM0014385|EVM0015731|EVM0018910|EVM0020722|EVM0021257|EVM0025577|EVM0026327|EVM0033655
GO:0006855	drug transmembrane transport	BP	Level-4	46/3181	136/14640	0.00734842	0.137367	EVM0000165|EVM0001293|EVM0001325|EVM0002137|EVM0002242|EVM0002906|EVM0003186|EVM0003884|EVM0003921|EVM0004017|EVM0004177|EVM0006269|EVM0006500|EVM0009260|EVM0009571|EVM0009913|EVM0010773|EVM0010991|EVM0011294|EVM0011356|EVM0011410|EVM0011816|EVM0011952|EVM0012054|EVM0013225|EVM0013699|EVM0014371|EVM0015824|EVM0017456|EVM0019528|EVM0020741|EVM0021151|EVM0022175|EVM0022265|EVM0025090|EVM0025617|EVM…
GO:0009932	cell tip growth	BP	Level-5	50/3181	151/14640	0.00743089	0.137902	EVM0000030|EVM0000349|EVM0001501|EVM0001623|EVM0002821|EVM0003119|EVM0004471|EVM0005423|EVM0005636|EVM0005983|EVM0006259|EVM0007064|EVM0007753|EVM0007839|EVM0010497|EVM0011669|EVM0012802|EVM0012923|EVM0013076|EVM0013498|EVM0016218|EVM0016349|EVM0016978|EVM0017157|EVM0019152|EVM0019407|EVM0020635|EVM0020722|EVM0021176|EVM0021778|EVM0022445|EVM0023368|EVM0023495|EVM0023509|EVM0023754|EVM0023853|EVM…
GO:0098590	plasma membrane region	CC	Level-4	24/3181	58/14640	0.00754291	0.138974	EVM0000030|EVM0001623|EVM0002821|EVM0005353|EVM0006259|EVM0006659|EVM0006951|EVM0007064|EVM0007218|EVM0007258|EVM0012802|EVM0015066|EVM0019165|EVM0020236|EVM0020722|EVM0022445|EVM0025020|EVM0026573|EVM0026761|EVM0027883|EVM0031892|EVM0031898|EVM0032420|EVM0033342
GO:0048588	developmental cell growth	BP	Level-4	55/3181	170/14640	0.00755913	0.138278	EVM0000030|EVM0000349|EVM0000437|EVM0001501|EVM0001623|EVM0001721|EVM0002821|EVM0003119|EVM0004471|EVM0005423|EVM0005983|EVM0006259|EVM0007064|EVM0007753|EVM0007839|EVM0008300|EVM0011468|EVM0011669|EVM0012229|EVM0012662|EVM0012802|EVM0012923|EVM0013076|EVM0013558|EVM0015824|EVM0016218|EVM0016349|EVM0016978|EVM0017157|EVM0018979|EVM0019548|EVM0020635|EVM0020722|EVM0021176|EVM0021778|EVM0022445|EVM…
GO:0035251	UDP-glucosyltransferase activity	MF	Level-6	55/3181	170/14640	0.00755913	0.137297	EVM0000504|EVM0000800|EVM0001009|EVM0002345|EVM0002616|EVM0002672|EVM0005083|EVM0005460|EVM0006304|EVM0006468|EVM0007283|EVM0007358|EVM0007789|EVM0007973|EVM0008162|EVM0008219|EVM0009044|EVM0009156|EVM0009582|EVM0009800|EVM0009858|EVM0010171|EVM0010698|EVM0010754|EVM0010935|EVM0011838|EVM0012729|EVM0013769|EVM0015928|EVM0017257|EVM0017653|EVM0017740|EVM0019770|EVM0020403|EVM0021417|EVM0022736|EVM…
GO:0009812	flavonoid metabolic process	BP	Level-4	41/3181	118/14640	0.00766943	0.13832	EVM0000254|EVM0000388|EVM0000800|EVM0001638|EVM0002832|EVM0004471|EVM0004856|EVM0005001|EVM0005468|EVM0008394|EVM0008819|EVM0009122|EVM0009800|EVM0011121|EVM0011543|EVM0012057|EVM0015197|EVM0015978|EVM0016349|EVM0016664|EVM0017042|EVM0017629|EVM0018882|EVM0019336|EVM0019770|EVM0022364|EVM0022736|EVM0024312|EVM0024436|EVM0024672|EVM0024780|EVM0026127|EVM0026483|EVM0027147|EVM0028475|EVM0028724|EVM…
GO:0015711	organic anion transport	BP	Level-6	79/3181	263/14640	0.00772044	0.138266	EVM0000172|EVM0000707|EVM0001256|EVM0001325|EVM0001813|EVM0002242|EVM0002376|EVM0002858|EVM0002978|EVM0003370|EVM0003439|EVM0003878|EVM0004177|EVM0004584|EVM0006306|EVM0006651|EVM0007471|EVM0007877|EVM0008094|EVM0008207|EVM0008275|EVM0008362|EVM0009571|EVM0009591|EVM0010192|EVM0010661|EVM0010758|EVM0010991|EVM0011077|EVM0011265|EVM0011294|EVM0012053|EVM0012054|EVM0012130|EVM0012510|EVM0012620|EVM…
GO:0015893	drug transport	BP	Level-5	48/3181	144/14640	0.00779178	0.138575	EVM0000165|EVM0001293|EVM0001325|EVM0002137|EVM0002242|EVM0002906|EVM0003186|EVM0003884|EVM0003921|EVM0004017|EVM0004177|EVM0006269|EVM0006500|EVM0009260|EVM0009571|EVM0009913|EVM0010773|EVM0010991|EVM0011294|EVM0011356|EVM0011410|EVM0011816|EVM0011952|EVM0012054|EVM0013225|EVM0013699|EVM0014371|EVM0015824|EVM0017456|EVM0019528|EVM0020169|EVM0020741|EVM0021151|EVM0022175|EVM0022265|EVM0025090|EVM…
GO:0016049	cell growth	BP	Level-3	111/3181	391/14640	0.00785191	0.138681	EVM0000030|EVM0000349|EVM0000437|EVM0000447|EVM0001501|EVM0001513|EVM0001623|EVM0001721|EVM0002539|EVM0002689|EVM0002703|EVM0002776|EVM0002821|EVM0002858|EVM0003119|EVM0003131|EVM0003134|EVM0004471|EVM0005318|EVM0005423|EVM0005636|EVM0005983|EVM0006259|EVM0007064|EVM0007753|EVM0007839|EVM0008030|EVM0008300|EVM0009010|EVM0009286|EVM0009591|EVM0010497|EVM0010620|EVM0011468|EVM0011669|EVM0012229|EVM…
GO:0015698	inorganic anion transport	BP	Level-7	40/3181	115/14640	0.00825506	0.144803	EVM0001134|EVM0002796|EVM0003884|EVM0004175|EVM0004216|EVM0004299|EVM0006101|EVM0006510|EVM0007211|EVM0007954|EVM0009625|EVM0010773|EVM0010991|EVM0011265|EVM0011410|EVM0011808|EVM0012054|EVM0012796|EVM0012896|EVM0013133|EVM0013648|EVM0014255|EVM0014940|EVM0015402|EVM0018786|EVM0019974|EVM0021151|EVM0022076|EVM0022175|EVM0022453|EVM0022851|EVM0024867|EVM0025071|EVM0025452|EVM0026138|EVM0026334|EVM…
GO:0010033	response to organic substance	BP	Level-4	522/3181	2153/14640	0.00837677	0.145938	EVM0000037|EVM0000076|EVM0000163|EVM0000264|EVM0000266|EVM0000379|EVM0000444|EVM0000447|EVM0000462|EVM0000709|EVM0000784|EVM0000792|EVM0000815|EVM0000839|EVM0001006|EVM0001237|EVM0001278|EVM0001488|EVM0001513|EVM0001530|EVM0001721|EVM0001730|EVM0001731|EVM0001810|EVM0001813|EVM0001814|EVM0001845|EVM0001878|EVM0001904|EVM0002124|EVM0002267|EVM0002360|EVM0002476|EVM0002539|EVM0002553|EVM0002689|EVM…
GO:0030427	site of polarized growth	CC	Level-3	18/3181	39/14640	0.00843123	0.145895	EVM0002376|EVM0004495|EVM0006841|EVM0007877|EVM0008362|EVM0010892|EVM0012916|EVM0019268|EVM0020236|EVM0022410|EVM0022572|EVM0023754|EVM0026573|EVM0027883|EVM0028466|EVM0029245|EVM0031001|EVM0033540
GO:0042545	cell wall modification	BP	Level-5	38/3181	108/14640	0.0085273	0.146567	EVM0000504|EVM0001256|EVM0001286|EVM0002683|EVM0002703|EVM0003743|EVM0006064|EVM0006072|EVM0006468|EVM0006567|EVM0007064|EVM0008124|EVM0008993|EVM0009588|EVM0009710|EVM0010071|EVM0012304|EVM0013489|EVM0014030|EVM0014339|EVM0014343|EVM0016068|EVM0017734|EVM0019238|EVM0019460|EVM0019947|EVM0020048|EVM0020291|EVM0024339|EVM0025090|EVM0026758|EVM0027646|EVM0028515|EVM0028774|EVM0030980|EVM0031892|EVM…
GO:0090404	pollen tube tip	CC	Level-5	12/3181	21/14640	0.00889903	0.151936	EVM0004495|EVM0006841|EVM0010892|EVM0019268|EVM0020236|EVM0022410|EVM0023754|EVM0026573|EVM0027883|EVM0028466|EVM0031001|EVM0033540
GO:0016757	transferase activity, transferring glycosyl groups	MF	Level-4	109/3181	385/14640	0.00891881	0.151265	EVM0000504|EVM0000706|EVM0000800|EVM0001007|EVM0001009|EVM0001298|EVM0001405|EVM0001768|EVM0002084|EVM0002344|EVM0002345|EVM0002616|EVM0002672|EVM0002805|EVM0003529|EVM0004041|EVM0004412|EVM0005054|EVM0005083|EVM0005351|EVM0005460|EVM0005653|EVM0006124|EVM0006304|EVM0006468|EVM0006666|EVM0007283|EVM0007358|EVM0007534|EVM0007789|EVM0007973|EVM0008162|EVM0008219|EVM0008300|EVM0009044|EVM0009156|EVM…
GO:0010410	hemicellulose metabolic process	BP	Level-7	26/3181	66/14640	0.00910771	0.153453	EVM0000971|EVM0001009|EVM0001286|EVM0001566|EVM0002003|EVM0002805|EVM0003312|EVM0005346|EVM0006838|EVM0007283|EVM0007969|EVM0010315|EVM0011336|EVM0015881|EVM0019345|EVM0022592|EVM0025911|EVM0026039|EVM0026502|EVM0026871|EVM0028382|EVM0029037|EVM0029249|EVM0030613|EVM0033318|EVM0033606
GO:0009832	plant-type cell wall biogenesis	BP	Level-5	53/3181	165/14640	0.00960884	0.160838	EVM0000189|EVM0001007|EVM0001009|EVM0001298|EVM0001405|EVM0001566|EVM0002003|EVM0002344|EVM0003907|EVM0003993|EVM0004041|EVM0004675|EVM0005351|EVM0006666|EVM0006838|EVM0007283|EVM0007398|EVM0007652|EVM0008300|EVM0010315|EVM0010332|EVM0012140|EVM0012802|EVM0015787|EVM0015881|EVM0015928|EVM0016759|EVM0018099|EVM0019345|EVM0021008|EVM0021034|EVM0021564|EVM0021741|EVM0021778|EVM0022359|EVM0022592|EVM…
GO:0010598	NAD(P)H dehydrogenase complex (plastoquinone)	CC	Level-4	9/3181	13/14640	0.00965268	0.160523	EVM0006852|EVM0017940|EVM0018618|EVM0018872|EVM0019572|EVM0024413|EVM0026446|EVM0028583|EVM0031423
GO:0070592	cell wall polysaccharide biosynthetic process	BP	Level-7	25/3181	63/14640	0.0097118	0.160464	EVM0000189|EVM0001009|EVM0001286|EVM0001405|EVM0001566|EVM0002805|EVM0005346|EVM0006838|EVM0007283|EVM0007398|EVM0010315|EVM0015881|EVM0016759|EVM0018099|EVM0019345|EVM0021008|EVM0021778|EVM0022592|EVM0024932|EVM0026485|EVM0026502|EVM0028382|EVM0029249|EVM0030613|EVM0033318
GO:0046658	anchored component of plasma membrane	CC	Level-5	49/3181	150/14640	0.00973487	0.159814	EVM0000289|EVM0000332|EVM0001448|EVM0002164|EVM0002634|EVM0002881|EVM0003164|EVM0003201|EVM0005121|EVM0005146|EVM0005266|EVM0005465|EVM0006182|EVM0006662|EVM0008351|EVM0008664|EVM0009032|EVM0009188|EVM0009851|EVM0010337|EVM0010497|EVM0013107|EVM0014303|EVM0014997|EVM0015566|EVM0015787|EVM0015913|EVM0017061|EVM0017356|EVM0017734|EVM0019304|EVM0020633|EVM0021680|EVM0023260|EVM0023313|EVM0023797|EVM…
GO:0005774	vacuolar membrane	CC	Level-5	148/3181	548/14640	0.0104951	0.171198	EVM0000165|EVM0000172|EVM0000447|EVM0000609|EVM0000707|EVM0001278|EVM0001325|EVM0001337|EVM0002073|EVM0002094|EVM0002137|EVM0002164|EVM0002209|EVM0002242|EVM0002382|EVM0002539|EVM0002689|EVM0002906|EVM0003131|EVM0003186|EVM0003192|EVM0003439|EVM0003605|EVM0003878|EVM0004017|EVM0004809|EVM0004836|EVM0004890|EVM0005266|EVM0005933|EVM0006092|EVM0006778|EVM0006822|EVM0007380|EVM0007411|EVM0007505|EVM…
GO:0000325	plant-type vacuole	CC	Level-7	61/3181	197/14640	0.0107689	0.174552	EVM0002073|EVM0002094|EVM0002382|EVM0002906|EVM0003186|EVM0003605|EVM0006078|EVM0006092|EVM0006778|EVM0007134|EVM0007411|EVM0007954|EVM0007998|EVM0008207|EVM0009252|EVM0010038|EVM0010510|EVM0010545|EVM0012380|EVM0012808|EVM0012837|EVM0013660|EVM0013746|EVM0014500|EVM0015402|EVM0015731|EVM0016190|EVM0017309|EVM0017365|EVM0019970|EVM0020345|EVM0020838|EVM0021034|EVM0021040|EVM0021608|EVM0022453|EVM…
GO:0009827	plant-type cell wall modification	BP	Level-6	16/3181	34/14640	0.0110133	0.17739	EVM0001286|EVM0006072|EVM0007064|EVM0008124|EVM0010071|EVM0012304|EVM0013489|EVM0016068|EVM0019460|EVM0019947|EVM0020048|EVM0026758|EVM0028515|EVM0028774|EVM0031892|EVM0032701
GO:0031978	plastid thylakoid lumen	CC	Level-4	11/3181	19/14640	0.0112601	0.180232	EVM0000094|EVM0002317|EVM0005278|EVM0008959|EVM0009119|EVM0011658|EVM0021044|EVM0022204|EVM0026911|EVM0033281|EVM0033780
GO:0009543	chloroplast thylakoid lumen	CC	Level-5	11/3181	19/14640	0.0112601	0.179113	EVM0000094|EVM0002317|EVM0005278|EVM0008959|EVM0009119|EVM0011658|EVM0021044|EVM0022204|EVM0026911|EVM0033281|EVM0033780
GO:0044264	cellular polysaccharide metabolic process	BP	Level-5	76/3181	257/14640	0.0118285	0.186993	EVM0000189|EVM0000971|EVM0001007|EVM0001009|EVM0001286|EVM0001298|EVM0001405|EVM0001566|EVM0002003|EVM0002164|EVM0002344|EVM0002805|EVM0003005|EVM0003201|EVM0003312|EVM0004041|EVM0004412|EVM0005346|EVM0006666|EVM0006838|EVM0007283|EVM0007398|EVM0007969|EVM0007992|EVM0008143|EVM0008300|EVM0009470|EVM0010315|EVM0010374|EVM0010497|EVM0011336|EVM0015881|EVM0015928|EVM0016759|EVM0016805|EVM0018099|EVM…
GO:0010345	suberin biosynthetic process	BP	Level-6	18/3181	41/14640	0.0123217	0.193594	EVM0000189|EVM0002052|EVM0002951|EVM0003816|EVM0007398|EVM0013800|EVM0015025|EVM0016698|EVM0016759|EVM0017738|EVM0018099|EVM0021589|EVM0021644|EVM0024286|EVM0024878|EVM0024932|EVM0026485|EVM0027589
GO:0006629	lipid metabolic process	BP	Level-4	203/3181	783/14640	0.0126667	0.197801	EVM0000047|EVM0000055|EVM0000110|EVM0000444|EVM0000462|EVM0000784|EVM0000800|EVM0001123|EVM0001466|EVM0001731|EVM0001814|EVM0002336|EVM0003134|EVM0003135|EVM0003137|EVM0003166|EVM0003234|EVM0003816|EVM0003862|EVM0004367|EVM0004647|EVM0005083|EVM0005283|EVM0005318|EVM0005385|EVM0005414|EVM0005666|EVM0005754|EVM0005815|EVM0005985|EVM0006057|EVM0006354|EVM0006409|EVM0006829|EVM0007064|EVM0007077|EVM…
GO:0009773	photosynthetic electron transport in photosystem I	BP	Level-6	9/3181	14/14640	0.0133903	0.207834	EVM0017940|EVM0018618|EVM0018872|EVM0018913|EVM0024413|EVM0024502|EVM0028583|EVM0030024|EVM0031800
GO:0009636	response to toxic substance	BP	Level-4	91/3181	319/14640	0.0135341	0.2088	EVM0000037|EVM0000447|EVM0000490|EVM0000709|EVM0000800|EVM0001425|EVM0002317|EVM0002539|EVM0002689|EVM0002826|EVM0003792|EVM0004394|EVM0004890|EVM0006051|EVM0007358|EVM0008394|EVM0008655|EVM0008665|EVM0008736|EVM0008915|EVM0008929|EVM0009085|EVM0009093|EVM0010103|EVM0010330|EVM0010883|EVM0011331|EVM0011390|EVM0011663|EVM0011935|EVM0012189|EVM0013810|EVM0014218|EVM0014511|EVM0014609|EVM0014988|EVM…
GO:0000271	polysaccharide biosynthetic process	BP	Level-6	54/3181	173/14640	0.0139112	0.213334	EVM0000189|EVM0001009|EVM0001286|EVM0001298|EVM0001405|EVM0001566|EVM0001768|EVM0002344|EVM0002805|EVM0004041|EVM0005346|EVM0005351|EVM0006666|EVM0006838|EVM0007283|EVM0007398|EVM0008143|EVM0008300|EVM0009470|EVM0010315|EVM0010573|EVM0015881|EVM0015928|EVM0016274|EVM0016759|EVM0016805|EVM0018099|EVM0018763|EVM0018903|EVM0019345|EVM0021008|EVM0021067|EVM0021254|EVM0021564|EVM0021741|EVM0021778|EVM…
GO:0007017	microtubule-based process	BP	Level-3	68/3181	228/14640	0.0143151	0.21822	EVM0001065|EVM0001554|EVM0001770|EVM0002360|EVM0002376|EVM0002449|EVM0002633|EVM0002739|EVM0003131|EVM0003597|EVM0004178|EVM0004814|EVM0005275|EVM0007374|EVM0007458|EVM0007465|EVM0007877|EVM0008037|EVM0008362|EVM0009188|EVM0009525|EVM0009638|EVM0010332|EVM0010833|EVM0011648|EVM0012509|EVM0012889|EVM0012916|EVM0013458|EVM0013546|EVM0013774|EVM0014777|EVM0015514|EVM0016636|EVM0016726|EVM0016964|EVM…
GO:0005875	microtubule associated complex	CC	Level-3	37/3181	109/14640	0.0143734	0.217813	EVM0001770|EVM0002449|EVM0002496|EVM0004178|EVM0004814|EVM0005275|EVM0007374|EVM0007458|EVM0008037|EVM0009525|EVM0010332|EVM0011648|EVM0012509|EVM0012889|EVM0013458|EVM0013546|EVM0015514|EVM0016636|EVM0016726|EVM0017201|EVM0017265|EVM0018201|EVM0022359|EVM0022922|EVM0025474|EVM0025495|EVM0025607|EVM0026140|EVM0027045|EVM0027390|EVM0027783|EVM0028719|EVM0028810|EVM0029420|EVM0030868|EVM0031185|EVM…
GO:0031977	thylakoid lumen	CC	Level-3	25/3181	66/14640	0.0149892	0.225807	EVM0000094|EVM0001219|EVM0002317|EVM0005278|EVM0006354|EVM0008858|EVM0008959|EVM0009119|EVM0009349|EVM0009604|EVM0011658|EVM0014107|EVM0015703|EVM0015871|EVM0018013|EVM0018467|EVM0019146|EVM0021044|EVM0022204|EVM0022659|EVM0026419|EVM0026911|EVM0033281|EVM0033316|EVM0033780
GO:0009705	plant-type vacuole membrane	CC	Level-6	41/3181	125/14640	0.0160524	0.24041	EVM0002073|EVM0002094|EVM0002382|EVM0002906|EVM0003605|EVM0006092|EVM0006778|EVM0007954|EVM0007998|EVM0008207|EVM0010038|EVM0013660|EVM0013746|EVM0014500|EVM0015731|EVM0016190|EVM0017365|EVM0019970|EVM0020838|EVM0021034|EVM0021040|EVM0022453|EVM0022924|EVM0023112|EVM0023478|EVM0024867|EVM0025071|EVM0025452|EVM0025677|EVM0025799|EVM0026035|EVM0026334|EVM0026483|EVM0027071|EVM0027794|EVM0028475|EVM…
GO:0016747	transferase activity, transferring acyl groups other than amino-acyl groups	MF	Level-5	65/3181	218/14640	0.0163982	0.244162	EVM0000022|EVM0000189|EVM0000254|EVM0000388|EVM0001286|EVM0002003|EVM0002951|EVM0002976|EVM0003509|EVM0003664|EVM0004198|EVM0004247|EVM0004280|EVM0005346|EVM0005754|EVM0006829|EVM0007398|EVM0008819|EVM0008930|EVM0009232|EVM0009854|EVM0011336|EVM0011661|EVM0012331|EVM0012703|EVM0014219|EVM0015538|EVM0016401|EVM0016747|EVM0016759|EVM0017254|EVM0017351|EVM0017370|EVM0017657|EVM0017738|EVM0018099|EVM…
GO:0009644	response to high light intensity	BP	Level-7	32/3181	92/14640	0.0167795	0.248395	EVM0004302|EVM0006567|EVM0008736|EVM0008858|EVM0010763|EVM0010851|EVM0012046|EVM0012114|EVM0013810|EVM0015398|EVM0015871|EVM0016804|EVM0017042|EVM0020595|EVM0021587|EVM0021759|EVM0022617|EVM0022723|EVM0023267|EVM0023749|EVM0025919|EVM0026568|EVM0028049|EVM0028903|EVM0029587|EVM0029685|EVM0030283|EVM0031506|EVM0031638|EVM0031936|EVM0033238|EVM0033263
GO:0010047	fruit dehiscence	BP	Level-5	8/3181	12/14640	0.0168096	0.24741	EVM0006072|EVM0010071|EVM0015627|EVM0019460|EVM0026758|EVM0028515|EVM0028774|EVM0032417
GO:0006268	DNA unwinding involved in DNA replication	BP	Level-10	8/3181	12/14640	0.0168096	0.245996	EVM0001018|EVM0009746|EVM0010158|EVM0012268|EVM0019471|EVM0022046|EVM0024425|EVM0024528
GO:0004683	calmodulin-dependent protein kinase activity	MF	Level-6	21/3181	53/14640	0.0170396	0.247945	EVM0007674|EVM0007921|EVM0008559|EVM0008678|EVM0008828|EVM0008915|EVM0010528|EVM0010536|EVM0012135|EVM0014787|EVM0016388|EVM0017227|EVM0017952|EVM0019497|EVM0020329|EVM0021981|EVM0023388|EVM0025586|EVM0026118|EVM0028185|EVM0028229
GO:0009605	response to external stimulus	BP	Level-3	404/3181	1661/14640	0.0171653	0.248363	EVM0000037|EVM0000264|EVM0000447|EVM0000504|EVM0000709|EVM0000792|EVM0000800|EVM0001062|EVM0001134|EVM0001142|EVM0001154|EVM0001278|EVM0001337|EVM0001425|EVM0001721|EVM0001731|EVM0001810|EVM0001845|EVM0001878|EVM0002006|EVM0002073|EVM0002164|EVM0002360|EVM0002519|EVM0002526|EVM0002539|EVM0002683|EVM0002689|EVM0002702|EVM0002826|EVM0002906|EVM0002976|EVM0003135|EVM0003186|EVM0003192|EVM0003197|EVM…
GO:0002238	response to molecule of fungal origin	BP	Level-5	9/3181	15/14640	0.0181	0.260416	EVM0001731|EVM0004210|EVM0006829|EVM0008665|EVM0012189|EVM0017190|EVM0020507|EVM0021255|EVM0030308
GO:0098660	inorganic ion transmembrane transport	BP	Level-5	104/3181	377/14640	0.0182824	0.261572	EVM0000895|EVM0000990|EVM0001134|EVM0001247|EVM0001293|EVM0001752|EVM0001924|EVM0002073|EVM0002209|EVM0002998|EVM0003570|EVM0003884|EVM0003983|EVM0004216|EVM0004394|EVM0005035|EVM0005933|EVM0006778|EVM0007118|EVM0007279|EVM0007723|EVM0007998|EVM0009225|EVM0009260|EVM0009798|EVM0010038|EVM0010545|EVM0010763|EVM0010773|EVM0011199|EVM0011265|EVM0011410|EVM0012048|EVM0012054|EVM0012127|EVM0013133|EVM…
GO:0022603	regulation of anatomical structure morphogenesis	BP	Level-5	58/3181	192/14640	0.0184183	0.262052	EVM0000030|EVM0000043|EVM0000675|EVM0001333|EVM0001587|EVM0003068|EVM0004218|EVM0004298|EVM0004350|EVM0006081|EVM0006259|EVM0006659|EVM0007536|EVM0007921|EVM0008559|EVM0008716|EVM0008905|EVM0008929|EVM0009188|EVM0010536|EVM0010892|EVM0011214|EVM0011363|EVM0011516|EVM0012380|EVM0015066|EVM0015650|EVM0015943|EVM0016218|EVM0016481|EVM0017042|EVM0017118|EVM0017842|EVM0018350|EVM0018353|EVM0018998|EVM…
GO:0042391	regulation of membrane potential	BP	Level-4	17/3181	40/14640	0.0185308	0.262196	EVM0000895|EVM0003983|EVM0009798|EVM0010763|EVM0011199|EVM0012048|EVM0013746|EVM0014385|EVM0015731|EVM0018910|EVM0020345|EVM0020722|EVM0021257|EVM0025577|EVM0026327|EVM0031898|EVM0033655
GO:0048878	chemical homeostasis	BP	Level-5	118/3181	435/14640	0.0185877	0.261556	EVM0000895|EVM0001103|EVM0001135|EVM0001731|EVM0001904|EVM0001973|EVM0002073|EVM0002088|EVM0002209|EVM0002906|EVM0003137|EVM0003473|EVM0003884|EVM0004304|EVM0004394|EVM0004488|EVM0004777|EVM0005385|EVM0005710|EVM0005819|EVM0006229|EVM0006820|EVM0006951|EVM0007218|EVM0007221|EVM0007471|EVM0007505|EVM0007595|EVM0007789|EVM0007998|EVM0008203|EVM0008564|EVM0009399|EVM0009501|EVM0009533|EVM0009625|EVM…
GO:0008574	ATP-dependent microtubule motor activity, plus-end-directed	MF	Level-10	12/3181	24/14640	0.0186786	0.261398	EVM0001770|EVM0008037|EVM0010332|EVM0011648|EVM0012889|EVM0018201|EVM0022359|EVM0022922|EVM0025474|EVM0025607|EVM0027390|EVM0028719
GO:0090406	pollen tube	CC	Level-5	33/3181	97/14640	0.019458	0.270826	EVM0000030|EVM0000071|EVM0000990|EVM0001333|EVM0002821|EVM0004495|EVM0005124|EVM0006259|EVM0006841|EVM0007064|EVM0007258|EVM0007584|EVM0010892|EVM0012923|EVM0016218|EVM0019268|EVM0020236|EVM0020484|EVM0021778|EVM0022045|EVM0022410|EVM0022467|EVM0023754|EVM0023853|EVM0025576|EVM0026573|EVM0027883|EVM0028466|EVM0031001|EVM0031892|EVM0033540|EVM0033626|EVM0033655
GO:0002213	defense response to insect	BP	Level-5	16/3181	37/14640	0.019564	0.270829	EVM0002683|EVM0003743|EVM0004613|EVM0005477|EVM0006064|EVM0006567|EVM0012754|EVM0014030|EVM0014339|EVM0014343|EVM0019238|EVM0020291|EVM0024410|EVM0027646|EVM0027909|EVM0030980
GO:0051704	multi-organism process	BP	Level-2	393/3181	1618/14640	0.0198118	0.272786	EVM0000030|EVM0000037|EVM0000055|EVM0000264|EVM0000297|EVM0000349|EVM0000447|EVM0000475|EVM0000504|EVM0000792|EVM0000800|EVM0000815|EVM0001134|EVM0001142|EVM0001154|EVM0001278|EVM0001337|EVM0001412|EVM0001425|EVM0001501|EVM0001623|EVM0001731|EVM0001810|EVM0001845|EVM0001878|EVM0002164|EVM0002376|EVM0002382|EVM0002484|EVM0002519|EVM0002526|EVM0002539|EVM0002633|EVM0002683|EVM0002689|EVM0002702|EVM…
GO:0048868	pollen tube development	BP	Level-4	51/3181	166/14640	0.020485	0.280546	EVM0000030|EVM0000349|EVM0001154|EVM0001501|EVM0001623|EVM0002821|EVM0003119|EVM0004471|EVM0004495|EVM0005423|EVM0005983|EVM0006259|EVM0006841|EVM0007064|EVM0007753|EVM0007839|EVM0010892|EVM0011669|EVM0012140|EVM0012802|EVM0012923|EVM0013076|EVM0016218|EVM0016281|EVM0016349|EVM0016713|EVM0016978|EVM0017157|EVM0019268|EVM0020635|EVM0020722|EVM0021176|EVM0021778|EVM0022445|EVM0023368|EVM0023495|EVM…
GO:0009624	response to nematode	BP	Level-4	36/3181	109/14640	0.0212187	0.289048	EVM0001134|EVM0003186|EVM0003197|EVM0003634|EVM0004017|EVM0008665|EVM0010519|EVM0010942|EVM0012053|EVM0012189|EVM0012860|EVM0013699|EVM0013774|EVM0014777|EVM0015139|EVM0015650|EVM0015824|EVM0016190|EVM0016529|EVM0016828|EVM0017190|EVM0019528|EVM0020507|EVM0020741|EVM0021255|EVM0023478|EVM0023684|EVM0025617|EVM0025799|EVM0027794|EVM0029289|EVM0029646|EVM0029868|EVM0030308|EVM0032193|EVM0033202
GO:0010035	response to inorganic substance	BP	Level-4	281/3181	1132/14640	0.0212763	0.288299	EVM0000003|EVM0000026|EVM0000037|EVM0000447|EVM0000462|EVM0000709|EVM0000784|EVM0000792|EVM0001062|EVM0001142|EVM0001176|EVM0001237|EVM0001337|EVM0001425|EVM0001814|EVM0001845|EVM0002111|EVM0002155|EVM0002209|EVM0002226|EVM0002457|EVM0002539|EVM0002689|EVM0002796|EVM0002826|EVM0002858|EVM0002963|EVM0003119|EVM0003186|EVM0003792|EVM0003860|EVM0003862|EVM0004102|EVM0004350|EVM0004363|EVM0004394|EVM…
GO:0005372	water transmembrane transporter activity	MF	Level-5	14/3181	31/14640	0.0215736	0.290789	EVM0002094|EVM0002906|EVM0010260|EVM0010991|EVM0013699|EVM0019800|EVM0023112|EVM0023919|EVM0025677|EVM0026035|EVM0027071|EVM0028609|EVM0030175|EVM0030921
GO:0015250	water channel activity	MF	Level-6	14/3181	31/14640	0.0215736	0.289266	EVM0002094|EVM0002906|EVM0010260|EVM0010991|EVM0013699|EVM0019800|EVM0023112|EVM0023919|EVM0025677|EVM0026035|EVM0027071|EVM0028609|EVM0030175|EVM0030921
GO:0006952	defense response	BP	Level-4	246/3181	982/14640	0.0221854	0.29592	EVM0000037|EVM0000264|EVM0000447|EVM0000475|EVM0000504|EVM0000792|EVM0001010|EVM0001142|EVM0001337|EVM0001425|EVM0001731|EVM0001810|EVM0001845|EVM0001878|EVM0001961|EVM0002164|EVM0002519|EVM0002526|EVM0002539|EVM0002683|EVM0002689|EVM0002702|EVM0002826|EVM0002906|EVM0003135|EVM0003201|EVM0003612|EVM0003617|EVM0003743|EVM0003993|EVM0004025|EVM0004151|EVM0004208|EVM0004313|EVM0004364|EVM0004613|EVM…
GO:0004866	endopeptidase inhibitor activity	MF	Level-6	13/3181	28/14640	0.0224854	0.298368	EVM0008121|EVM0008665|EVM0009961|EVM0012189|EVM0012595|EVM0016003|EVM0017190|EVM0017364|EVM0020339|EVM0020507|EVM0021077|EVM0021255|EVM0030308
GO:0019755	one-carbon compound transport	BP	Level-6	11/3181	22/14640	0.023848	0.314818	EVM0002094|EVM0002906|EVM0010773|EVM0011410|EVM0017469|EVM0023112|EVM0023919|EVM0025677|EVM0026035|EVM0027071|EVM0030175
GO:0010036	response to boron-containing substance	BP	Level-4	11/3181	22/14640	0.023848	0.313204	EVM0003884|EVM0006656|EVM0008782|EVM0010773|EVM0011410|EVM0013604|EVM0017131|EVM0021151|EVM0024850|EVM0030754|EVM0032675
GO:0060560	developmental growth involved in morphogenesis	BP	Level-4	93/3181	337/14640	0.0243152	0.31771	EVM0000030|EVM0000349|EVM0000437|EVM0000447|EVM0001501|EVM0001513|EVM0001623|EVM0001721|EVM0002539|EVM0002689|EVM0002776|EVM0002821|EVM0002858|EVM0003119|EVM0003131|EVM0003134|EVM0004471|EVM0005423|EVM0005636|EVM0005983|EVM0006259|EVM0007064|EVM0007753|EVM0007839|EVM0008300|EVM0009010|EVM0009286|EVM0009591|EVM0010497|EVM0011468|EVM0011669|EVM0012229|EVM0012548|EVM0012662|EVM0012802|EVM0012836|EVM…
GO:0005216	ion channel activity	MF	Level-5	30/3181	88/14640	0.0244821	0.318267	EVM0000895|EVM0003983|EVM0007723|EVM0009625|EVM0009798|EVM0010763|EVM0011199|EVM0012048|EVM0013746|EVM0014385|EVM0015731|EVM0018069|EVM0018910|EVM0020345|EVM0020592|EVM0020722|EVM0021257|EVM0022076|EVM0022453|EVM0024565|EVM0024867|EVM0025071|EVM0025138|EVM0025275|EVM0025452|EVM0025577|EVM0026327|EVM0026334|EVM0033655|EVM0033817
GO:0046677	response to antibiotic	BP	Level-4	100/3181	366/14640	0.0246048	0.318247	EVM0000026|EVM0000037|EVM0000379|EVM0000792|EVM0000815|EVM0001237|EVM0001810|EVM0002111|EVM0002267|EVM0002797|EVM0002826|EVM0003993|EVM0004394|EVM0004798|EVM0005187|EVM0005254|EVM0006051|EVM0006250|EVM0006468|EVM0006567|EVM0007358|EVM0007593|EVM0008394|EVM0008665|EVM0008736|EVM0008915|EVM0008929|EVM0009085|EVM0009093|EVM0010918|EVM0010942|EVM0011331|EVM0011556|EVM0012189|EVM0012480|EVM0012778|EVM…
GO:0044262	cellular carbohydrate metabolic process	BP	Level-4	98/3181	358/14640	0.0249253	0.320773	EVM0000189|EVM0000444|EVM0000971|EVM0001007|EVM0001009|EVM0001286|EVM0001298|EVM0001405|EVM0001566|EVM0002003|EVM0002164|EVM0002344|EVM0002805|EVM0003005|EVM0003201|EVM0003312|EVM0003613|EVM0003720|EVM0004041|EVM0004412|EVM0005346|EVM0006300|EVM0006666|EVM0006820|EVM0006838|EVM0007231|EVM0007283|EVM0007398|EVM0007505|EVM0007536|EVM0007969|EVM0007992|EVM0008143|EVM0008300|EVM0009470|EVM0010315|EVM…
GO:0065009	regulation of molecular function	BP	Level-3	145/3181	554/14640	0.0249328	0.319264	EVM0000817|EVM0001333|EVM0001349|EVM0001937|EVM0002036|EVM0002360|EVM0002633|EVM0002729|EVM0002739|EVM0002821|EVM0003192|EVM0003578|EVM0003742|EVM0004707|EVM0004762|EVM0005078|EVM0005091|EVM0005353|EVM0005981|EVM0006214|EVM0006567|EVM0006589|EVM0006736|EVM0007290|EVM0007921|EVM0008006|EVM0008121|EVM0008261|EVM0008448|EVM0008501|EVM0008564|EVM0008665|EVM0009439|EVM0009588|EVM0009961|EVM0010042|EVM…
GO:0046593	mandelonitrile lyase activity	MF	Level-6	6/3181	8/14640	0.0262046	0.33388	EVM0002519|EVM0002526|EVM0015874|EVM0017563|EVM0020866|EVM0023398
GO:0009809	lignin biosynthetic process	BP	Level-6	19/3181	49/14640	0.0263503	0.334075	EVM0003433|EVM0003907|EVM0004675|EVM0008394|EVM0010870|EVM0017370|EVM0017460|EVM0017740|EVM0021992|EVM0022364|EVM0024672|EVM0025045|EVM0025717|EVM0026040|EVM0029023|EVM0030423|EVM0033370|EVM0033471|EVM0033702
GO:0042910	xenobiotic transmembrane transporter activity	MF	Level-4	37/3181	115/14640	0.026397	0.333018	EVM0000165|EVM0001293|EVM0001325|EVM0002137|EVM0002242|EVM0003884|EVM0004017|EVM0004177|EVM0006269|EVM0006500|EVM0009260|EVM0009571|EVM0010773|EVM0011294|EVM0011356|EVM0011410|EVM0011816|EVM0011952|EVM0012054|EVM0013225|EVM0014371|EVM0015824|EVM0017456|EVM0019528|EVM0020741|EVM0021151|EVM0022175|EVM0022265|EVM0025617|EVM0026100|EVM0026596|EVM0027594|EVM0029396|EVM0029557|EVM0031676|EVM0032675|EVM…
GO:0018105	peptidyl-serine phosphorylation	BP	Level-8	29/3181	85/14640	0.0264449	0.331987	EVM0000003|EVM0003631|EVM0004582|EVM0007674|EVM0007921|EVM0008559|EVM0008678|EVM0008828|EVM0008915|EVM0009010|EVM0010536|EVM0012076|EVM0012135|EVM0012380|EVM0013973|EVM0014393|EVM0014717|EVM0017227|EVM0017744|EVM0020329|EVM0021981|EVM0023388|EVM0025586|EVM0026118|EVM0026481|EVM0027783|EVM0028185|EVM0028229|EVM0029627
GO:0016746	transferase activity, transferring acyl groups	MF	Level-4	71/3181	249/14640	0.0266724	0.33321	EVM0000022|EVM0000189|EVM0000254|EVM0000388|EVM0001286|EVM0002003|EVM0002951|EVM0002976|EVM0003018|EVM0003509|EVM0003664|EVM0004198|EVM0004247|EVM0004280|EVM0005346|EVM0005754|EVM0006829|EVM0007398|EVM0008819|EVM0008930|EVM0009232|EVM0009854|EVM0011196|EVM0011336|EVM0011661|EVM0011707|EVM0012331|EVM0012703|EVM0013162|EVM0014219|EVM0015538|EVM0016401|EVM0016747|EVM0016759|EVM0017254|EVM0017351|EVM…
GO:0044255	cellular lipid metabolic process	BP	Level-4	179/3181	700/14640	0.0268931	0.334336	EVM0000047|EVM0000110|EVM0000444|EVM0000462|EVM0000784|EVM0001466|EVM0001731|EVM0001814|EVM0002336|EVM0003134|EVM0003135|EVM0003137|EVM0003166|EVM0003234|EVM0003816|EVM0003862|EVM0004367|EVM0004647|EVM0005083|EVM0005283|EVM0005318|EVM0005385|EVM0005414|EVM0005666|EVM0005754|EVM0005815|EVM0005985|EVM0006057|EVM0006354|EVM0006409|EVM0006829|EVM0007064|EVM0007124|EVM0007168|EVM0007221|EVM0007258|EVM…
GO:0006970	response to osmotic stress	BP	Level-4	186/3181	730/14640	0.0270229	0.334327	EVM0000003|EVM0000447|EVM0000462|EVM0000792|EVM0001134|EVM0001237|EVM0001731|EVM0001813|EVM0001845|EVM0002124|EVM0002164|EVM0002226|EVM0002267|EVM0002461|EVM0002539|EVM0002644|EVM0002689|EVM0002951|EVM0002978|EVM0003304|EVM0003605|EVM0003792|EVM0003906|EVM0004175|EVM0004394|EVM0004417|EVM0004798|EVM0005000|EVM0005051|EVM0005083|EVM0005318|EVM0005582|EVM0005950|EVM0005963|EVM0006567|EVM0006589|EVM…
GO:0030414	peptidase inhibitor activity	MF	Level-5	13/3181	29/14640	0.0273912	0.337254	EVM0008121|EVM0008665|EVM0009961|EVM0012189|EVM0012595|EVM0016003|EVM0017190|EVM0017364|EVM0020339|EVM0020507|EVM0021077|EVM0021255|EVM0030308
GO:0061135	endopeptidase regulator activity	MF	Level-5	13/3181	29/14640	0.0273912	0.33564	EVM0008121|EVM0008665|EVM0009961|EVM0012189|EVM0012595|EVM0016003|EVM0017190|EVM0017364|EVM0020339|EVM0020507|EVM0021077|EVM0021255|EVM0030308
GO:0055067	monovalent inorganic cation homeostasis	BP	Level-8	27/3181	78/14640	0.0275645	0.336156	EVM0000895|EVM0001103|EVM0003884|EVM0004394|EVM0005710|EVM0007471|EVM0008564|EVM0010545|EVM0011077|EVM0011928|EVM0012048|EVM0013008|EVM0013746|EVM0013973|EVM0015731|EVM0017309|EVM0021040|EVM0021151|EVM0021833|EVM0022785|EVM0025605|EVM0026274|EVM0026288|EVM0030754|EVM0030850|EVM0031948|EVM0032675
GO:0010200	response to chitin	BP	Level-5	56/3181	190/14640	0.0286749	0.34804	EVM0000266|EVM0000792|EVM0000839|EVM0001730|EVM0001845|EVM0002826|EVM0002963|EVM0003304|EVM0003906|EVM0004210|EVM0004364|EVM0004775|EVM0005508|EVM0005981|EVM0006656|EVM0008501|EVM0008708|EVM0008736|EVM0008782|EVM0010597|EVM0010846|EVM0012107|EVM0013066|EVM0013604|EVM0013810|EVM0014112|EVM0014609|EVM0014798|EVM0015120|EVM0015313|EVM0016574|EVM0016804|EVM0017131|EVM0017450|EVM0018630|EVM0018652|EVM…
GO:0015103	inorganic anion transmembrane transporter activity	MF	Level-5	32/3181	97/14640	0.0288534	0.348554	EVM0001134|EVM0002796|EVM0003884|EVM0004216|EVM0004299|EVM0007954|EVM0009625|EVM0010773|EVM0010991|EVM0011265|EVM0011410|EVM0012054|EVM0012896|EVM0013133|EVM0013648|EVM0014255|EVM0014940|EVM0015402|EVM0021151|EVM0022076|EVM0022175|EVM0022453|EVM0022851|EVM0024867|EVM0025071|EVM0025452|EVM0026138|EVM0026334|EVM0027565|EVM0028609|EVM0031119|EVM0032675
GO:0031984	organelle subcompartment	CC	Level-3	261/3181	1055/14640	0.0288787	0.347222	EVM0000008|EVM0000055|EVM0000094|EVM0000558|EVM0000609|EVM0000748|EVM0000784|EVM0001176|EVM0001219|EVM0001300|EVM0001405|EVM0001705|EVM0001731|EVM0001814|EVM0001937|EVM0002084|EVM0002226|EVM0002266|EVM0002317|EVM0002858|EVM0003119|EVM0003234|EVM0003493|EVM0003651|EVM0003862|EVM0004302|EVM0004362|EVM0004452|EVM0004596|EVM0004736|EVM0004777|EVM0004803|EVM0004809|EVM0005000|EVM0005054|EVM0005084|EVM…
GO:0006821	chloride transport	BP	Level-8	7/3181	11/14640	0.0292481	0.35002	EVM0001134|EVM0009625|EVM0011808|EVM0018786|EVM0024867|EVM0025452|EVM0026334
GO:0008569	ATP-dependent microtubule motor activity, minus-end-directed	MF	Level-10	7/3181	11/14640	0.0292481	0.348392	EVM0004178|EVM0004814|EVM0012509|EVM0015514|EVM0016636|EVM0029420|EVM0031185
GO:0018209	peptidyl-serine modification	BP	Level-8	29/3181	86/14640	0.0295107	0.349893	EVM0000003|EVM0003631|EVM0004582|EVM0007674|EVM0007921|EVM0008559|EVM0008678|EVM0008828|EVM0008915|EVM0009010|EVM0010536|EVM0012076|EVM0012135|EVM0012380|EVM0013973|EVM0014393|EVM0014717|EVM0017227|EVM0017744|EVM0020329|EVM0021981|EVM0023388|EVM0025586|EVM0026118|EVM0026481|EVM0027783|EVM0028185|EVM0028229|EVM0029627
GO:0005516	calmodulin binding	MF	Level-4	49/3181	163/14640	0.0301293	0.355581	EVM0002858|EVM0004724|EVM0005295|EVM0007545|EVM0007593|EVM0007674|EVM0007921|EVM0008214|EVM0008559|EVM0008678|EVM0008828|EVM0008915|EVM0009188|EVM0009591|EVM0009718|EVM0009732|EVM0010444|EVM0010536|EVM0012135|EVM0012804|EVM0012862|EVM0013074|EVM0014609|EVM0016190|EVM0016388|EVM0017227|EVM0017952|EVM0019970|EVM0020130|EVM0020329|EVM0020415|EVM0020620|EVM0021981|EVM0022809|EVM0023388|EVM0024259|EVM…
GO:0030004	cellular monovalent inorganic cation homeostasis	BP	Level-7	17/3181	43/14640	0.0302839	0.355767	EVM0001103|EVM0003884|EVM0004394|EVM0007471|EVM0008564|EVM0010545|EVM0011077|EVM0011928|EVM0013746|EVM0015731|EVM0017309|EVM0021040|EVM0021151|EVM0025605|EVM0026274|EVM0030754|EVM0032675
GO:0009743	response to carbohydrate	BP	Level-5	51/3181	171/14640	0.0304117	0.355636	EVM0000709|EVM0000784|EVM0001278|EVM0001814|EVM0001904|EVM0003862|EVM0004362|EVM0005385|EVM0005641|EVM0005819|EVM0006822|EVM0007242|EVM0007505|EVM0008371|EVM0009163|EVM0009188|EVM0010041|EVM0010158|EVM0010587|EVM0011781|EVM0013067|EVM0013973|EVM0013990|EVM0014102|EVM0014693|EVM0014832|EVM0015138|EVM0015140|EVM0015414|EVM0015538|EVM0015661|EVM0017812|EVM0018008|EVM0018248|EVM0019789|EVM0021479|EVM…
GO:0006928	movement of cell or subcellular component	BP	Level-3	52/3181	175/14640	0.0305254	0.355343	EVM0000935|EVM0001065|EVM0001554|EVM0001770|EVM0002449|EVM0003493|EVM0003753|EVM0004178|EVM0004814|EVM0004975|EVM0005275|EVM0007374|EVM0007458|EVM0008037|EVM0008712|EVM0008929|EVM0009525|EVM0009717|EVM0010332|EVM0011648|EVM0011669|EVM0011942|EVM0012509|EVM0012889|EVM0013458|EVM0013546|EVM0015514|EVM0016636|EVM0016726|EVM0017201|EVM0017265|EVM0018201|EVM0018353|EVM0019558|EVM0022359|EVM0022922|EVM…
GO:0009608	response to symbiont	BP	Level-4	10/3181	20/14640	0.0305392	0.353895	EVM0000264|EVM0001810|EVM0005266|EVM0005832|EVM0010374|EVM0011548|EVM0014102|EVM0016930|EVM0024812|EVM0032008
GO:0080029	cellular response to boron-containing substance levels	BP	Level-5	10/3181	20/14640	0.0305392	0.352301	EVM0003884|EVM0006656|EVM0008782|EVM0010773|EVM0011410|EVM0013604|EVM0017131|EVM0021151|EVM0024850|EVM0032675
GO:0120025	plasma membrane bounded cell projection	CC	Level-4	54/3181	183/14640	0.0307025	0.352597	EVM0000030|EVM0000071|EVM0000437|EVM0000990|EVM0001065|EVM0001333|EVM0001554|EVM0001937|EVM0002821|EVM0004495|EVM0005124|EVM0006259|EVM0006659|EVM0006841|EVM0007064|EVM0007218|EVM0007258|EVM0007584|EVM0008037|EVM0008929|EVM0009638|EVM0009718|EVM0010892|EVM0012923|EVM0015066|EVM0016218|EVM0018353|EVM0019165|EVM0019171|EVM0019268|EVM0020236|EVM0020484|EVM0021778|EVM0022045|EVM0022410|EVM0022467|EVM…
GO:0042995	cell projection	CC	Level-3	54/3181	183/14640	0.0307025	0.351023	EVM0000030|EVM0000071|EVM0000437|EVM0000990|EVM0001065|EVM0001333|EVM0001554|EVM0001937|EVM0002821|EVM0004495|EVM0005124|EVM0006259|EVM0006659|EVM0006841|EVM0007064|EVM0007218|EVM0007258|EVM0007584|EVM0008037|EVM0008929|EVM0009638|EVM0009718|EVM0010892|EVM0012923|EVM0015066|EVM0016218|EVM0018353|EVM0019165|EVM0019171|EVM0019268|EVM0020236|EVM0020484|EVM0021778|EVM0022045|EVM0022410|EVM0022467|EVM…
GO:0030761	8-hydroxyquercitin 8-O-methyltransferase activity	MF	Level-7	9/3181	17/14640	0.0309209	0.351948	EVM0001638|EVM0002832|EVM0005001|EVM0009122|EVM0011543|EVM0012057|EVM0016664|EVM0024312|EVM0029994
GO:0009826	unidimensional cell growth	BP	Level-4	80/3181	288/14640	0.0309533	0.350758	EVM0000030|EVM0000349|EVM0000447|EVM0001501|EVM0001513|EVM0001623|EVM0002539|EVM0002689|EVM0002776|EVM0002821|EVM0002858|EVM0003119|EVM0003131|EVM0003134|EVM0004471|EVM0005423|EVM0005636|EVM0005983|EVM0006259|EVM0007064|EVM0007753|EVM0007839|EVM0009010|EVM0009286|EVM0009591|EVM0010497|EVM0011669|EVM0012548|EVM0012802|EVM0012836|EVM0012862|EVM0012923|EVM0013076|EVM0013498|EVM0014937|EVM0015697|EVM…
GO:0010951	negative regulation of endopeptidase activity	BP	Level-8	14/3181	33/14640	0.0311966	0.351958	EVM0005353|EVM0008121|EVM0008665|EVM0009961|EVM0012189|EVM0012595|EVM0016003|EVM0017190|EVM0017364|EVM0020339|EVM0020507|EVM0021077|EVM0021255|EVM0030308
GO:0043207	response to external biotic stimulus	BP	Level-4	297/3181	1215/14640	0.0319059	0.358381	EVM0000037|EVM0000264|EVM0000447|EVM0000504|EVM0000792|EVM0000800|EVM0001134|EVM0001142|EVM0001278|EVM0001337|EVM0001425|EVM0001731|EVM0001810|EVM0001845|EVM0001878|EVM0002164|EVM0002519|EVM0002526|EVM0002539|EVM0002683|EVM0002689|EVM0002702|EVM0002826|EVM0002906|EVM0002976|EVM0003135|EVM0003186|EVM0003192|EVM0003197|EVM0003201|EVM0003612|EVM0003634|EVM0003743|EVM0003746|EVM0003993|EVM0004017|EVM…
GO:0080169	cellular response to boron-containing substance deprivation	BP	Level-6	5/3181	6/14640	0.032246	0.36062	EVM0006656|EVM0008782|EVM0013604|EVM0017131|EVM0024850
GO:0012511	monolayer-surrounded lipid storage body	CC	Level-7	5/3181	6/14640	0.032246	0.359052	EVM0009085|EVM0010659|EVM0017316|EVM0021898|EVM0027096
GO:0016722	oxidoreductase activity, oxidizing metal ions	MF	Level-4	16/3181	40/14640	0.0324258	0.359491	EVM0003907|EVM0004304|EVM0004675|EVM0010870|EVM0012183|EVM0015913|EVM0017460|EVM0018088|EVM0018255|EVM0020091|EVM0020456|EVM0022964|EVM0030423|EVM0031157|EVM0033293|EVM0033471
GO:0016413	O-acetyltransferase activity	MF	Level-7	20/3181	54/14640	0.0324937	0.358691	EVM0001286|EVM0002003|EVM0002976|EVM0003664|EVM0004198|EVM0004247|EVM0004280|EVM0005346|EVM0009232|EVM0009854|EVM0011336|EVM0014219|EVM0017254|EVM0018648|EVM0022831|EVM0026039|EVM0027547|EVM0028382|EVM0028924|EVM0033318
GO:0042335	cuticle development	BP	Level-4	18/3181	47/14640	0.0327604	0.360083	EVM0000055|EVM0001237|EVM0002858|EVM0002881|EVM0009591|EVM0012862|EVM0012868|EVM0014056|EVM0019853|EVM0022055|EVM0022525|EVM0025151|EVM0028444|EVM0028761|EVM0031587|EVM0032422|EVM0032515|EVM0032701
GO:0016830	carbon-carbon lyase activity	MF	Level-4	29/3181	87/14640	0.0328418	0.359435	EVM0001142|EVM0002519|EVM0002526|EVM0004363|EVM0004855|EVM0005018|EVM0005295|EVM0006025|EVM0008486|EVM0009732|EVM0011813|EVM0012274|EVM0015874|EVM0017563|EVM0018096|EVM0018831|EVM0020130|EVM0020415|EVM0020866|EVM0021908|EVM0023398|EVM0023920|EVM0024078|EVM0026906|EVM0029257|EVM0030789|EVM0031196|EVM0032663|EVM0032878
GO:0018210	peptidyl-threonine modification	BP	Level-8	13/3181	30/14640	0.0330355	0.360016	EVM0000003|EVM0003631|EVM0004582|EVM0007474|EVM0010528|EVM0012076|EVM0013973|EVM0014393|EVM0014787|EVM0017744|EVM0019497|EVM0026481|EVM0029627
GO:0018107	peptidyl-threonine phosphorylation	BP	Level-8	13/3181	30/14640	0.0330355	0.358491	EVM0000003|EVM0003631|EVM0004582|EVM0007474|EVM0010528|EVM0012076|EVM0013973|EVM0014393|EVM0014787|EVM0017744|EVM0019497|EVM0026481|EVM0029627
GO:0046351	disaccharide biosynthetic process	BP	Level-6	13/3181	30/14640	0.0330355	0.356978	EVM0003005|EVM0007231|EVM0007536|EVM0007992|EVM0008143|EVM0011850|EVM0017842|EVM0020471|EVM0022823|EVM0024780|EVM0026127|EVM0028040|EVM0033312
GO:0015079	potassium ion transmembrane transporter activity	MF	Level-7	23/3181	65/14640	0.0333781	0.359166	EVM0000895|EVM0003983|EVM0004394|EVM0005035|EVM0009798|EVM0010545|EVM0010763|EVM0011199|EVM0012048|EVM0013746|EVM0014385|EVM0015731|EVM0017309|EVM0018910|EVM0020722|EVM0021251|EVM0021257|EVM0024417|EVM0025577|EVM0025957|EVM0026327|EVM0031094|EVM0033655
GO:0051707	response to other organism	BP	Level-3	295/3181	1208/14640	0.033528	0.359269	EVM0000037|EVM0000264|EVM0000447|EVM0000504|EVM0000792|EVM0000800|EVM0001134|EVM0001142|EVM0001278|EVM0001337|EVM0001425|EVM0001731|EVM0001810|EVM0001845|EVM0001878|EVM0002164|EVM0002519|EVM0002526|EVM0002539|EVM0002683|EVM0002689|EVM0002702|EVM0002826|EVM0002906|EVM0002976|EVM0003135|EVM0003186|EVM0003192|EVM0003197|EVM0003201|EVM0003612|EVM0003634|EVM0003743|EVM0003746|EVM0003993|EVM0004017|EVM…
GO:0009733	response to auxin	BP	Level-5	93/3181	343/14640	0.0336607	0.359188	EVM0000792|EVM0001006|EVM0001237|EVM0001530|EVM0001721|EVM0002776|EVM0003197|EVM0004777|EVM0004798|EVM0005788|EVM0006229|EVM0006265|EVM0006567|EVM0006651|EVM0006914|EVM0006951|EVM0007969|EVM0008204|EVM0008751|EVM0010192|EVM0010316|EVM0010330|EVM0010451|EVM0010519|EVM0010730|EVM0010918|EVM0011121|EVM0011556|EVM0011632|EVM0012130|EVM0012398|EVM0012548|EVM0013067|EVM0013076|EVM0013281|EVM0014093|EVM…
GO:0044419	interspecies interaction between organisms	BP	Level-2	305/3181	1252/14640	0.0338164	0.359352	EVM0000037|EVM0000264|EVM0000447|EVM0000504|EVM0000792|EVM0000800|EVM0001134|EVM0001142|EVM0001278|EVM0001337|EVM0001425|EVM0001731|EVM0001810|EVM0001845|EVM0001878|EVM0002164|EVM0002519|EVM0002526|EVM0002539|EVM0002683|EVM0002689|EVM0002702|EVM0002826|EVM0002906|EVM0002976|EVM0003135|EVM0003186|EVM0003192|EVM0003197|EVM0003201|EVM0003612|EVM0003634|EVM0003743|EVM0003746|EVM0003993|EVM0004017|EVM…
GO:0009834	plant-type secondary cell wall biogenesis	BP	Level-6	24/3181	69/14640	0.0348079	0.368359	EVM0001009|EVM0001566|EVM0002003|EVM0003907|EVM0003993|EVM0004675|EVM0007283|EVM0007652|EVM0010315|EVM0015881|EVM0015928|EVM0019345|EVM0021034|EVM0022592|EVM0023193|EVM0023343|EVM0024294|EVM0027895|EVM0028784|EVM0028810|EVM0029249|EVM0030423|EVM0032142|EVM0033471
GO:0016108	tetraterpenoid metabolic process	BP	Level-7	12/3181	27/14640	0.0348467	0.367252	EVM0004647|EVM0005666|EVM0006354|EVM0009892|EVM0011581|EVM0014978|EVM0017985|EVM0018248|EVM0022168|EVM0022913|EVM0028351|EVM0031028
GO:0016116	carotenoid metabolic process	BP	Level-8	12/3181	27/14640	0.0348467	0.365747	EVM0004647|EVM0005666|EVM0006354|EVM0009892|EVM0011581|EVM0014978|EVM0017985|EVM0018248|EVM0022168|EVM0022913|EVM0028351|EVM0031028
GO:0045491	xylan metabolic process	BP	Level-8	19/3181	51/14640	0.0350329	0.366201	EVM0000971|EVM0001009|EVM0001286|EVM0001566|EVM0002003|EVM0002805|EVM0003312|EVM0005346|EVM0007283|EVM0007969|EVM0010315|EVM0015881|EVM0019345|EVM0022592|EVM0026871|EVM0028382|EVM0029037|EVM0029249|EVM0033318
GO:0009808	lignin metabolic process	BP	Level-5	22/3181	62/14640	0.0360787	0.3756	EVM0003433|EVM0003907|EVM0004675|EVM0008394|EVM0010870|EVM0017370|EVM0017460|EVM0017740|EVM0021992|EVM0022364|EVM0023746|EVM0024672|EVM0025045|EVM0025717|EVM0026040|EVM0026189|EVM0029023|EVM0030423|EVM0032657|EVM0033370|EVM0033471|EVM0033702
GO:0005261	cation channel activity	MF	Level-6	22/3181	62/14640	0.0360787	0.37408	EVM0000895|EVM0003983|EVM0007723|EVM0009798|EVM0010763|EVM0011199|EVM0012048|EVM0013746|EVM0014385|EVM0015731|EVM0018069|EVM0018910|EVM0020345|EVM0020722|EVM0021257|EVM0024565|EVM0025138|EVM0025275|EVM0025577|EVM0026327|EVM0033655|EVM0033817
GO:0006091	generation of precursor metabolites and energy	BP	Level-4	71/3181	254/14640	0.0363862	0.375746	EVM0000525|EVM0001009|EVM0001278|EVM0002449|EVM0003651|EVM0004302|EVM0004362|EVM0006074|EVM0006820|EVM0007283|EVM0007505|EVM0007937|EVM0008858|EVM0009119|EVM0009470|EVM0009604|EVM0010483|EVM0010546|EVM0010851|EVM0011658|EVM0011813|EVM0012364|EVM0013474|EVM0013641|EVM0014009|EVM0015682|EVM0016713|EVM0016964|EVM0017446|EVM0017940|EVM0018013|EVM0018467|EVM0018618|EVM0018708|EVM0018872|EVM0018913|EVM…
GO:0010466	negative regulation of peptidase activity	BP	Level-7	14/3181	34/14640	0.0370336	0.380896	EVM0005353|EVM0008121|EVM0008665|EVM0009961|EVM0012189|EVM0012595|EVM0016003|EVM0017190|EVM0017364|EVM0020339|EVM0020507|EVM0021077|EVM0021255|EVM0030308
GO:0010143	cutin biosynthetic process	BP	Level-6	14/3181	34/14640	0.0370336	0.379372	EVM0006308|EVM0009398|EVM0011661|EVM0012703|EVM0014964|EVM0019520|EVM0022004|EVM0023481|EVM0026384|EVM0026609|EVM0026865|EVM0027184|EVM0028415|EVM0030571
GO:0016620	oxidoreductase activity, acting on the aldehyde or oxo group of donors, NAD or NADP as acceptor	MF	Level-5	16/3181	41/14640	0.0378482	0.386172	EVM0002052|EVM0005641|EVM0005872|EVM0009199|EVM0012134|EVM0013191|EVM0015025|EVM0016730|EVM0018359|EVM0019827|EVM0020608|EVM0021957|EVM0023095|EVM0024878|EVM0033277|EVM0033702
GO:0009407	toxin catabolic process	BP	Level-3	16/3181	41/14640	0.0378482	0.38464	EVM0001425|EVM0004890|EVM0010103|EVM0010330|EVM0011390|EVM0011663|EVM0016864|EVM0018062|EVM0020248|EVM0021940|EVM0022548|EVM0024858|EVM0026483|EVM0033587|EVM0033706|EVM0033900
GO:0046906	tetrapyrrole binding	MF	Level-4	16/3181	41/14640	0.0378482	0.383119	EVM0003651|EVM0006074|EVM0008261|EVM0013641|EVM0014009|EVM0015682|EVM0018708|EVM0020993|EVM0022126|EVM0023267|EVM0024305|EVM0026673|EVM0027526|EVM0029550|EVM0029685|EVM0031506
GO:1902074	response to salt	BP	Level-4	10/3181	21/14640	0.0380834	0.383983	EVM0001134|EVM0007242|EVM0010455|EVM0010587|EVM0013990|EVM0014102|EVM0014218|EVM0017660|EVM0020289|EVM0032008
GO:0016117	carotenoid biosynthetic process	BP	Level-5	10/3181	21/14640	0.0380834	0.382477	EVM0004647|EVM0005666|EVM0009892|EVM0011581|EVM0014978|EVM0017985|EVM0018248|EVM0022168|EVM0022913|EVM0031028
GO:0005991	trehalose metabolic process	BP	Level-6	10/3181	21/14640	0.0380834	0.380983	EVM0007231|EVM0007536|EVM0011850|EVM0017842|EVM0018422|EVM0020471|EVM0022823|EVM0024780|EVM0026127|EVM0028040
GO:0016109	tetraterpenoid biosynthetic process	BP	Level-7	10/3181	21/14640	0.0380834	0.379501	EVM0004647|EVM0005666|EVM0009892|EVM0011581|EVM0014978|EVM0017985|EVM0018248|EVM0022168|EVM0022913|EVM0031028
GO:0098662	inorganic cation transmembrane transport	BP	Level-6	88/3181	325/14640	0.0387741	0.384885	EVM0000895|EVM0000990|EVM0001247|EVM0001293|EVM0001752|EVM0001924|EVM0002073|EVM0002209|EVM0002998|EVM0003570|EVM0003983|EVM0004394|EVM0005035|EVM0005933|EVM0006778|EVM0007118|EVM0007279|EVM0007723|EVM0007998|EVM0009225|EVM0009260|EVM0009798|EVM0010038|EVM0010545|EVM0010763|EVM0011199|EVM0011265|EVM0012048|EVM0012054|EVM0012127|EVM0013402|EVM0013660|EVM0013746|EVM0013889|EVM0014385|EVM0015731|EVM…
GO:0032787	monocarboxylic acid metabolic process	BP	Level-7	116/3181	442/14640	0.0389426	0.385066	EVM0000022|EVM0000110|EVM0000292|EVM0000504|EVM0001278|EVM0001366|EVM0002267|EVM0002336|EVM0002519|EVM0002526|EVM0002995|EVM0003166|EVM0003720|EVM0003816|EVM0004367|EVM0005083|EVM0005283|EVM0005385|EVM0005414|EVM0005985|EVM0006057|EVM0006354|EVM0006695|EVM0006820|EVM0006829|EVM0007221|EVM0007358|EVM0007505|EVM0007692|EVM0007789|EVM0008383|EVM0008563|EVM0009085|EVM0009175|EVM0009391|EVM0009398|EVM…
GO:0048468	cell development	BP	Level-4	111/3181	421/14640	0.0389516	0.383673	EVM0000030|EVM0000349|EVM0000437|EVM0001237|EVM0001501|EVM0001623|EVM0001721|EVM0002376|EVM0002821|EVM0002858|EVM0003119|EVM0004471|EVM0004975|EVM0005423|EVM0005983|EVM0006078|EVM0006259|EVM0006659|EVM0007064|EVM0007218|EVM0007584|EVM0007753|EVM0007820|EVM0007839|EVM0007877|EVM0008204|EVM0008300|EVM0008362|EVM0009286|EVM0009591|EVM0010497|EVM0011468|EVM0011516|EVM0011669|EVM0011942|EVM0012229|EVM…
GO:0006813	potassium ion transport	BP	Level-8	24/3181	70/14640	0.0390866	0.383528	EVM0000895|EVM0003983|EVM0004394|EVM0005035|EVM0009798|EVM0010545|EVM0010763|EVM0011199|EVM0012048|EVM0013746|EVM0013889|EVM0014385|EVM0015731|EVM0017309|EVM0018910|EVM0020722|EVM0021251|EVM0021257|EVM0024417|EVM0025577|EVM0025957|EVM0026327|EVM0031094|EVM0033655
GO:0009521	photosystem	CC	Level-4	7/3181	12/14640	0.0393579	0.384716	EVM0004596|EVM0015682|EVM0023267|EVM0024502|EVM0028903|EVM0030024|EVM0031800
GO:0050734	hydroxycinnamoyltransferase activity	MF	Level-6	7/3181	12/14640	0.0393579	0.383253	EVM0000189|EVM0007398|EVM0016759|EVM0017370|EVM0018099|EVM0024932|EVM0026485
GO:0045492	xylan biosynthetic process	BP	Level-8	13/3181	31/14640	0.0394695	0.382884	EVM0001009|EVM0001286|EVM0001566|EVM0002805|EVM0005346|EVM0007283|EVM0010315|EVM0015881|EVM0019345|EVM0022592|EVM0028382|EVM0029249|EVM0033318
GO:1901957	regulation of cutin biosynthetic process	BP	Level-7	8/3181	15/14640	0.0398076	0.384707	EVM0001237|EVM0002858|EVM0005582|EVM0009163|EVM0009591|EVM0012862|EVM0021347|EVM0028761
GO:0009607	response to biotic stimulus	BP	Level-3	297/3181	1223/14640	0.0399481	0.384613	EVM0000037|EVM0000264|EVM0000447|EVM0000504|EVM0000792|EVM0000800|EVM0001134|EVM0001142|EVM0001278|EVM0001337|EVM0001425|EVM0001731|EVM0001810|EVM0001845|EVM0001878|EVM0002164|EVM0002519|EVM0002526|EVM0002539|EVM0002683|EVM0002689|EVM0002702|EVM0002826|EVM0002906|EVM0002976|EVM0003135|EVM0003186|EVM0003192|EVM0003197|EVM0003201|EVM0003612|EVM0003634|EVM0003743|EVM0003746|EVM0003993|EVM0004017|EVM…
GO:0009751	response to salicylic acid	BP	Level-5	61/3181	215/14640	0.0402157	0.385739	EVM0000379|EVM0000792|EVM0000815|EVM0001237|EVM0001810|EVM0002267|EVM0002797|EVM0002826|EVM0003993|EVM0004798|EVM0005187|EVM0005254|EVM0006250|EVM0006567|EVM0007593|EVM0008394|EVM0008665|EVM0009085|EVM0010918|EVM0010942|EVM0011556|EVM0012189|EVM0012480|EVM0012778|EVM0012808|EVM0014112|EVM0014511|EVM0014609|EVM0015313|EVM0016020|EVM0017190|EVM0017316|EVM0017616|EVM0017736|EVM0017934|EVM0017989|EVM…
GO:0009312	oligosaccharide biosynthetic process	BP	Level-6	17/3181	45/14640	0.0407206	0.389125	EVM0003005|EVM0007231|EVM0007536|EVM0007992|EVM0008143|EVM0011364|EVM0011850|EVM0012868|EVM0017842|EVM0020471|EVM0022823|EVM0024780|EVM0026127|EVM0028040|EVM0029823|EVM0031860|EVM0033312
GO:0009404	toxin metabolic process	BP	Level-4	22/3181	63/14640	0.0407408	0.38787	EVM0000047|EVM0001425|EVM0001845|EVM0004890|EVM0006409|EVM0010103|EVM0010330|EVM0011390|EVM0011663|EVM0016864|EVM0018062|EVM0020248|EVM0021940|EVM0022548|EVM0022836|EVM0024780|EVM0024858|EVM0026127|EVM0026483|EVM0033587|EVM0033706|EVM0033900
GO:0015291	secondary active transmembrane transporter activity	MF	Level-5	50/3181	171/14640	0.0407574	0.386591	EVM0000990|EVM0001134|EVM0001247|EVM0001293|EVM0001325|EVM0001752|EVM0001924|EVM0002242|EVM0002998|EVM0003570|EVM0004216|EVM0004394|EVM0006778|EVM0007118|EVM0007998|EVM0009225|EVM0009260|EVM0010038|EVM0010545|EVM0011265|EVM0011294|EVM0012054|EVM0012127|EVM0014055|EVM0014206|EVM0014255|EVM0014944|EVM0015139|EVM0015402|EVM0017047|EVM0017309|EVM0017469|EVM0018506|EVM0022175|EVM0022924|EVM0023478|EVM…
GO:0004364	glutathione transferase activity	MF	Level-5	18/3181	49/14640	0.0433171	0.409354	EVM0001425|EVM0002155|EVM0004890|EVM0010103|EVM0010330|EVM0011390|EVM0011663|EVM0016864|EVM0018062|EVM0020248|EVM0021940|EVM0022422|EVM0022548|EVM0024858|EVM0026483|EVM0033587|EVM0033706|EVM0033900
GO:0033692	cellular polysaccharide biosynthetic process	BP	Level-6	46/3181	156/14640	0.0435781	0.410307	EVM0000189|EVM0001009|EVM0001286|EVM0001298|EVM0001405|EVM0001566|EVM0002344|EVM0002805|EVM0004041|EVM0005346|EVM0006666|EVM0006838|EVM0007283|EVM0007398|EVM0008143|EVM0008300|EVM0009470|EVM0010315|EVM0015881|EVM0015928|EVM0016759|EVM0016805|EVM0018099|EVM0019345|EVM0021008|EVM0021067|EVM0021254|EVM0021564|EVM0021741|EVM0021778|EVM0022592|EVM0023495|EVM0024932|EVM0025727|EVM0026485|EVM0026502|EVM…
GO:0004185	serine-type carboxypeptidase activity	MF	Level-8	14/3181	35/14640	0.0436122	0.409124	EVM0004712|EVM0006187|EVM0006777|EVM0009197|EVM0011220|EVM0013290|EVM0023873|EVM0023918|EVM0025073|EVM0025879|EVM0026134|EVM0028760|EVM0030189|EVM0030812
GO:0046364	monosaccharide biosynthetic process	BP	Level-5	14/3181	35/14640	0.0436122	0.407631	EVM0000709|EVM0001142|EVM0006468|EVM0007692|EVM0008143|EVM0009175|EVM0012140|EVM0017890|EVM0021254|EVM0028269|EVM0028314|EVM0030613|EVM0030789|EVM0033312
GO:0009627	systemic acquired resistance	BP	Level-6	21/3181	60/14640	0.0441042	0.410731	EVM0002519|EVM0002526|EVM0003135|EVM0008194|EVM0009085|EVM0012868|EVM0013683|EVM0015258|EVM0015874|EVM0017316|EVM0022137|EVM0022893|EVM0023574|EVM0023588|EVM0025090|EVM0026871|EVM0027096|EVM0029037|EVM0031994|EVM0032783|EVM0033477
GO:0004601	peroxidase activity	MF	Level-3	21/3181	60/14640	0.0441042	0.409242	EVM0000447|EVM0001425|EVM0002317|EVM0002539|EVM0002689|EVM0003792|EVM0008655|EVM0009085|EVM0010883|EVM0011663|EVM0014988|EVM0015697|EVM0016788|EVM0017316|EVM0017962|EVM0020246|EVM0020248|EVM0027096|EVM0030294|EVM0032417|EVM0032676
GO:0016684	oxidoreductase activity, acting on peroxide as acceptor	MF	Level-4	21/3181	60/14640	0.0441042	0.407765	EVM0000447|EVM0001425|EVM0002317|EVM0002539|EVM0002689|EVM0003792|EVM0008655|EVM0009085|EVM0010883|EVM0011663|EVM0014988|EVM0015697|EVM0016788|EVM0017316|EVM0017962|EVM0020246|EVM0020248|EVM0027096|EVM0030294|EVM0032417|EVM0032676
GO:0022890	inorganic cation transmembrane transporter activity	MF	Level-5	88/3181	328/14640	0.0452625	0.416968	EVM0000895|EVM0000990|EVM0001247|EVM0001293|EVM0001752|EVM0001924|EVM0002073|EVM0002209|EVM0002998|EVM0003570|EVM0003983|EVM0004216|EVM0004394|EVM0004452|EVM0005035|EVM0005933|EVM0006778|EVM0007118|EVM0007279|EVM0007723|EVM0007998|EVM0009225|EVM0009260|EVM0009798|EVM0010038|EVM0010545|EVM0010763|EVM0011199|EVM0011265|EVM0012048|EVM0012127|EVM0013402|EVM0013660|EVM0013746|EVM0013889|EVM0014385|EVM…
GO:0008324	cation transmembrane transporter activity	MF	Level-5	92/3181	345/14640	0.0460294	0.422513	EVM0000895|EVM0000990|EVM0001247|EVM0001293|EVM0001752|EVM0001924|EVM0002073|EVM0002209|EVM0002998|EVM0003570|EVM0003983|EVM0004177|EVM0004216|EVM0004394|EVM0004452|EVM0005035|EVM0005933|EVM0006778|EVM0007118|EVM0007279|EVM0007723|EVM0007998|EVM0009225|EVM0009260|EVM0009798|EVM0010038|EVM0010545|EVM0010763|EVM0011199|EVM0011265|EVM0012048|EVM0012127|EVM0013402|EVM0013660|EVM0013746|EVM0013889|EVM…
GO:0000904	cell morphogenesis involved in differentiation	BP	Level-5	70/3181	254/14640	0.0462628	0.42314	EVM0000030|EVM0000349|EVM0001237|EVM0001501|EVM0001623|EVM0001721|EVM0002821|EVM0002858|EVM0003119|EVM0004471|EVM0004975|EVM0005423|EVM0005983|EVM0006259|EVM0007064|EVM0007753|EVM0007839|EVM0008204|EVM0009286|EVM0009591|EVM0010497|EVM0011669|EVM0012802|EVM0012862|EVM0012923|EVM0013076|EVM0014377|EVM0014964|EVM0016218|EVM0016349|EVM0016947|EVM0016978|EVM0017157|EVM0018818|EVM0019520|EVM0019548|EVM…
GO:0004674	protein serine/threonine kinase activity	MF	Level-5	172/3181	685/14640	0.0466224	0.424911	EVM0000003|EVM0000030|EVM0000041|EVM0000264|EVM0000349|EVM0000784|EVM0001257|EVM0001513|EVM0001721|EVM0001814|EVM0002000|EVM0002553|EVM0002566|EVM0002633|EVM0002739|EVM0002913|EVM0003259|EVM0003484|EVM0003605|EVM0003631|EVM0003862|EVM0004123|EVM0004495|EVM0004531|EVM0004582|EVM0004724|EVM0004797|EVM0004846|EVM0005423|EVM0005648|EVM0005727|EVM0005799|EVM0005832|EVM0005981|EVM0006259|EVM0006294|EVM…
GO:0046688	response to copper ion	BP	Level-6	13/3181	32/14640	0.0467398	0.42447	EVM0004613|EVM0005477|EVM0006051|EVM0009188|EVM0012183|EVM0012754|EVM0017460|EVM0018013|EVM0018255|EVM0021421|EVM0024410|EVM0027909|EVM0030432
GO:0062013	positive regulation of small molecule metabolic process	BP	Level-6	13/3181	32/14640	0.0467398	0.42297	EVM0005582|EVM0007130|EVM0010455|EVM0017934|EVM0019915|EVM0020289|EVM0021034|EVM0021347|EVM0023518|EVM0028135|EVM0028784|EVM0032341|EVM0033802
GO:0061134	peptidase regulator activity	MF	Level-4	13/3181	32/14640	0.0467398	0.421481	EVM0008121|EVM0008665|EVM0009961|EVM0012189|EVM0012595|EVM0016003|EVM0017190|EVM0017364|EVM0020339|EVM0020507|EVM0021077|EVM0021255|EVM0030308
GO:0016903	oxidoreductase activity, acting on the aldehyde or oxo group of donors	MF	Level-4	17/3181	46/14640	0.0468128	0.420658	EVM0002052|EVM0005641|EVM0005872|EVM0008141|EVM0009199|EVM0012134|EVM0013191|EVM0015025|EVM0016730|EVM0018359|EVM0019827|EVM0020608|EVM0021957|EVM0023095|EVM0024878|EVM0033277|EVM0033702
GO:0010114	response to red light	BP	Level-7	27/3181	83/14640	0.047265	0.423237	EVM0004250|EVM0005819|EVM0008561|EVM0009710|EVM0010042|EVM0012107|EVM0012118|EVM0014511|EVM0015682|EVM0017042|EVM0017667|EVM0018248|EVM0018630|EVM0019237|EVM0019472|EVM0020993|EVM0021759|EVM0023267|EVM0024021|EVM0026530|EVM0026568|EVM0027406|EVM0027650|EVM0028321|EVM0031506|EVM0032845|EVM0033854
GO:0010109	regulation of photosynthesis	BP	Level-6	15/3181	39/14640	0.0473093	0.422157	EVM0004452|EVM0007100|EVM0008858|EVM0010851|EVM0015140|EVM0015871|EVM0017777|EVM0017812|EVM0020595|EVM0021371|EVM0025919|EVM0027224|EVM0028903|EVM0029739|EVM0031800
GO:0031534	minus-end directed microtubule sliding	BP	Level-6	5/3181	7/14640	0.0473313	0.420887	EVM0004178|EVM0012509|EVM0016636|EVM0029420|EVM0031185
GO:0042659	regulation of cell fate specification	BP	Level-7	5/3181	7/14640	0.0473313	0.419431	EVM0000037|EVM0003068|EVM0022785|EVM0029680|EVM0033077
GO:0050269	coniferyl-aldehyde dehydrogenase activity	MF	Level-7	5/3181	7/14640	0.0473313	0.417984	EVM0012134|EVM0016730|EVM0018359|EVM0023095|EVM0033277
GO:0140115	export across plasma membrane	BP	Level-4	5/3181	7/14640	0.0473313	0.416548	EVM0010192|EVM0012130|EVM0020833|EVM0027433|EVM0031898
GO:0004351	glutamate decarboxylase activity	MF	Level-6	5/3181	7/14640	0.0473313	0.415122	EVM0005295|EVM0009732|EVM0020130|EVM0020415|EVM0026906
GO:0010275	NAD(P)H dehydrogenase complex assembly	BP	Level-8	5/3181	7/14640	0.0473313	0.413705	EVM0006852|EVM0018522|EVM0018872|EVM0026446|EVM0027892
GO:0051012	microtubule sliding	BP	Level-5	5/3181	7/14640	0.0473313	0.412298	EVM0004178|EVM0012509|EVM0016636|EVM0029420|EVM0031185
GO:0071805	potassium ion transmembrane transport	BP	Level-7	23/3181	68/14640	0.0473876	0.411389	EVM0000895|EVM0003983|EVM0004394|EVM0005035|EVM0009798|EVM0010545|EVM0010763|EVM0011199|EVM0012048|EVM0013746|EVM0014385|EVM0015731|EVM0017309|EVM0018910|EVM0020722|EVM0021251|EVM0021257|EVM0024417|EVM0025577|EVM0025957|EVM0026327|EVM0031094|EVM0033655
GO:0009813	flavonoid biosynthetic process	BP	Level-5	28/3181	87/14640	0.0482167	0.417173	EVM0000254|EVM0000388|EVM0000800|EVM0004471|EVM0004856|EVM0005468|EVM0008394|EVM0008819|EVM0009800|EVM0011121|EVM0016349|EVM0017629|EVM0018882|EVM0019336|EVM0019770|EVM0022364|EVM0022736|EVM0024436|EVM0024672|EVM0024780|EVM0026127|EVM0027147|EVM0028475|EVM0028724|EVM0029991|EVM0031481|EVM0031568|EVM0032379
GO:0005992	trehalose biosynthetic process	BP	Level-7	9/3181	19/14640	0.0489721	0.422282	EVM0007231|EVM0007536|EVM0011850|EVM0017842|EVM0020471|EVM0022823|EVM0024780|EVM0026127|EVM0028040
MF(Molecular Function)、 BP（Biological Process）and CC（Cellular Component).

## Sheet: Supplementary Data Set 6
Supplemental Data
Supplemental Data Set 6. RT-qPCR analysis of 8 key candidate genes in low seed weight and high seed weigh accessions
Target	Sample	Cq	Cq mean	Cq Std. Dev	△ct	△ct mean	△△ct	-△△ct	2^-△△ct	2^-△△ct mean	2^-△△ct Std.Dev
EVM0015812	H-10 DAF	30.9858	30.9435	0.0530501	6.0225	5.98021	-1.7655	1.7655	3.39992	3.50264	0.129803
EVM0015812	H-10 DAF	30.9608			5.99745		-1.79055	1.79055	3.45946
EVM0015812	H-10 DAF	30.884			5.92069		-1.86731	1.86731	3.64852
Tubulin	H-10 DAF	25.0542	24.9633	0.0828384
Tubulin	H-10 DAF	24.8921
Tubulin	H-10 DAF	24.9436
EVM0015812	H-25 DAF	26.3875	26.4768	0.0780548	6.73648	6.82581	-1.05152	1.05152	2.07271	1.95019	0.106977
EVM0015812	H-25 DAF	26.5111			6.86004		-0.927965	0.927965	1.90259
EVM0015812	H-25 DAF	26.5319			6.8809		-0.907101	0.907101	1.87527
Tubulin	H-25 DAF	19.5421	19.651	0.126934
Tubulin	H-25 DAF	19.6207
Tubulin	H-25 DAF	19.7904
EVM0016442	H-10 DAF	24.7886	24.7548	0.0424401	4.818	4.78417	-2.97	2.97	7.83537	8.02359	0.237514
EVM0016442	H-10 DAF	24.7686			4.79796		-2.99004	2.99004	7.94495
EVM0016442	H-10 DAF	24.7072			4.73655		-3.05145	3.05145	8.29045
Tubulin	H-10 DAF	20.0434	19.9706	0.0662707
Tubulin	H-10 DAF	19.9137
Tubulin	H-10 DAF	19.9549
EVM0016442	H-25 DAF	27.1748	22.7517	0.265241	6.35067	6.2049	-1.43733	1.43733	2.70819	3.00498	0.280575
EVM0016442	H-25 DAF	27.0077			6.18352		-1.60448	1.60448	3.04087
EVM0016442	H-25 DAF	26.9047			6.08053		-1.70747	1.70747	3.26589
Tubulin	H-25 DAF	21.0049	20.8242	0.205838
Tubulin	H-25 DAF	20.8674
Tubulin	H-25 DAF	20.6001
EVM0002784	H-10 DAF	22.6457	22.7517	0.265241	5.29223	5.17075	-2.49577	2.49577	5.64031	6.14839	0.479435
EVM0002784	H-10 DAF	22.5064			5.15293		-2.63507	2.63507	6.21205
EVM0002784	H-10 DAF	22.4206			5.0671		-2.7209	2.7209	6.59282
Tubulin	H-10 DAF	17.5041	17.3535	0.171531
Tubulin	H-10 DAF	17.3895
Tubulin	H-10 DAF	17.1668
EVM0002784	H-25 DAF	25.6984	25.728	0.181894	6.3973	6.42694	-1.38291	1.38291406720137	2.60795	2.56833	0.318313
EVM0002784	H-25 DAF	25.5627			6.26169		-1.51853	1.51852590876532	2.86498
EVM0002784	H-25 DAF	25.9229			6.62183		-1.15838	1.15837885331304	2.23206
Tubulin	H-25 DAF	19.5042	19.3204	0.653888
Tubulin	H-25 DAF	19.8286
Tubulin	H-25 DAF	18.5704
EVM0027211	H-10 DAF	22.2507	22.2783	0.0707948	5.58382	5.61142	-2.20418	2.20418	4.60811	4.52439	0.219236
EVM0027211	H-10 DAF	22.3587			5.69186		-2.09614	2.09614	4.27563
EVM0027211	H-10 DAF	22.2254			5.55859		-2.22941	2.22941	4.68943
Tubulin	H-10 DAF	16.4354	16.6669	0.241947
Tubulin	H-10 DAF	16.9181
Tubulin	H-10 DAF	16.6472
EVM0027211	H-25 DAF	27.4298	27.5227	0.081138	7.00258	7.09543	-0.785424	0.785424	1.7236	1.61789	0.0923023
EVM0027211	H-25 DAF	27.5583			7.13101		-0.656994	0.656994	1.57679
EVM0027211	H-25 DAF	27.58			7.15269		-0.635306	0.635306	1.55327
Tubulin	H-25 DAF	20.314	20.4273	0.131948
Tubulin	H-25 DAF	20.3957
Tubulin	H-25 DAF	20.5721
EVM0015332	H-10 DAF	25.6463	25.7769	0.117473	7.21558	7.34614	-0.572419	0.572419	1.48701	1.36139	0.112512
EVM0015332	H-10 DAF	25.8103			7.37957		-0.408434	0.408434	1.32724
EVM0015332	H-10 DAF	25.874			7.44328		-0.344716	0.344716	1.2699
Tubulin	H-10 DAF	18.4486	18.4307	0.201356
Tubulin	H-10 DAF	18.221
Tubulin	H-10 DAF	18.6226
EVM0015332	H-25 DAF	30.9126	31.07	0.141596	8.69726	8.85464	0.909263	-0.909263	0.532457	0.478985	0.0478466
EVM0015332	H-25 DAF	31.1103			8.89492		1.10692	-1.10692	0.464284
EVM0015332	H-25 DAF	31.1871			8.97172		1.18372	-1.18372	0.440214
Tubulin	H-25 DAF	22.2369	22.2154	0.242703
Tubulin	H-25 DAF	21.9626
Tubulin	H-25 DAF	22.4466
EVM0019602	H-10 DAF	27.7069	27.8007	0.0819576	7.07331	7.1671	-0.714691	0.714691	1.64113	1.53951	0.0887303
EVM0019602	H-10 DAF	27.8366			7.20304		-0.584963	0.584963	1.5
EVM0019602	H-10 DAF	27.8585			7.22494		-0.563056	0.563056	1.4774
Tubulin	H-10 DAF	20.5192	20.6336	0.13328
Tubulin	H-10 DAF	20.6017
Tubulin	H-10 DAF	20.7799
EVM0019602	H-25 DAF	27.5123	27.6523	0.12602	7.74056	7.88063	-0.047436	0.047436	1.03343	0.940228	0.0834414
EVM0019602	H-25 DAF	27.6882			7.91648		0.12848	-0.12848	0.914795
EVM0019602	H-25 DAF	27.7565			7.98483		0.196834	-0.196834	0.872463
Tubulin	H-25 DAF	19.7908	19.7717	0.216006
Tubulin	H-25 DAF	19.5468
Tubulin	H-25 DAF	19.9775
EVM0028931	H-10 DAF	25.0496	25.0154	0.0428868	4.86871	4.83453	-2.91929	2.91929	7.56471	7.74839	0.231797
EVM0028931	H-10 DAF	25.0293			4.84847		-2.93953	2.93953	7.67163
EVM0028931	H-10 DAF	24.9673			4.78641		-3.00159	3.00159	8.00883
Tubulin	H-10 DAF	20.2543	20.1809	0.0669683
Tubulin	H-10 DAF	20.1233
Tubulin	H-10 DAF	20.165
EVM0028931	H-25 DAF	23.4043	23.5244	0.122976	4.70187	4.8219	-3.08613	3.08613	8.49215	7.83313	0.665122
EVM0028931	H-25 DAF	23.5187			4.81619		-2.97181	2.97181	7.84518
EVM0028931	H-25 DAF	23.6501			4.94762		-2.84038	2.84038	7.16207
Tubulin	H-25 DAF	18.7852	18.7025	0.0768302
Tubulin	H-25 DAF	18.6334
Tubulin	H-25 DAF	18.6888
EVM0032114	H-10 DAF	22.4754	22.5033	0.0715099	5.64023	5.66811	-2.14777	2.14777	4.43143	4.35015	0.212894
EVM0032114	H-10 DAF	22.5846			5.74936		-2.03864	2.03864	4.10859
EVM0032114	H-10 DAF	22.4499			5.61473		-2.17327	2.17327	4.51043
Tubulin	H-10 DAF	16.6014	16.8352	0.244391
Tubulin	H-10 DAF	17.0889
Tubulin	H-10 DAF	16.8153
EVM0032114	H-25 DAF	26.2278	26.3537	0.116825	7.201	7.32695	-0.587001	0.587001	1.50212	1.37957	0.1128
EVM0032114	H-25 DAF	26.4585			7.43176		-0.356239	0.356239	1.28008
EVM0032114	H-25 DAF	26.3749			7.34809		-0.439909	0.439909	1.35652
Tubulin	H-25 DAF	18.8025	19.0268	0.438878
Tubulin	H-25 DAF	18.7454
Tubulin	H-25 DAF	19.5325
H: two High seed weight accessions, 169 and 171
DAF:days after flowering

## Sheet: Supplementary Data Set 7
Supplemental Data
Supplemental Data Set7. Haplotype Analysis of theVrEmp24/25 and VrKIX8.
NO.	ID	Format				rs25183666		rs25183705		rs25184229		rs25184343		rs25184537			NO.	ID	Format				rs8159597		rs8161125		rs8161305		rs8177691		rs8177726		rs8177836		rs8242257		rs8243945		rs8244001		rs8347530		rs8347626
1	301	0	0	1	0	4	4	4	4	0	0	2	2	3	3		1	301	0	0	1	0	1	1	2	2	2	2	1	1	2	2	3	3	0	0	1	1	1	1	3	3	3	3
2	302	0	0	1	0	4	4	4	4	1	1	3	3	0	0		2	302	0	0	1	0	1	1	4	4	4	4	1	1	4	4	4	4	0	0	1	1	1	1	1	1	2	2
3	303	0	0	1	0	2	2	1	1	1	1	3	3	3	3		3	303	0	0	1	0	1	1	4	4	4	4	3	3	4	4	3	3	1	1	3	3	4	4	1	1	3	3
4	304	0	0	1	0	4	4	4	4	0	0	2	2	3	3		4	304	0	0	1	0	1	1	2	2	2	2	1	1	2	2	3	3	0	0	1	1	1	1	3	3	3	3
5	305	0	0	1	0	4	4	4	4	0	0	2	2	3	3		5	305	0	0	1	0	1	1	2	2	2	2	1	1	2	2	3	3	0	0	1	1	1	1	3	3	3	3
6	306	0	0	1	0	4	4	4	4	0	0	2	2	3	3		6	306	0	0	1	0	1	4	2	2	2	2	1	1	2	2	3	3	0	0	1	1	1	1	3	3	3	3
7	307	0	0	1	0	4	4	4	4	0	0	2	2	3	3		7	307	0	0	1	0	1	1	4	4	4	4	1	1	4	4	4	4	0	0	1	1	1	1	3	3	3	3
8	308	0	0	1	0	4	4	4	4	0	0	2	2	3	3		8	308	0	0	1	0	1	1	2	2	2	2	1	1	2	2	3	3	0	0	1	1	1	1	3	3	3	3
9	309	0	0	1	0	4	4	4	4	0	0	2	2	3	3		9	309	0	0	1	0	1	1	2	2	2	2	1	1	2	2	3	3	0	0	1	1	1	1	3	3	3	3
10	310	0	0	1	0	4	4	4	4	1	1	3	3	0	0		10	310	0	0	1	0	1	1	2	2	2	2	1	1	2	2	3	3	0	0	1	1	1	1	3	3	3	3
11	311	0	0	1	0	4	4	0	0	0	1	2	3	3	3		11	311	0	0	1	0	1	1	0	0	0	0	1	1	4	4	3	3	1	1	3	3	1	1	3	3	2	2
12	312	0	0	1	0	4	4	4	4	0	0	2	2	3	3		12	312	0	0	1	0	1	1	2	2	2	2	1	1	2	2	3	3	0	0	1	1	1	1	3	3	3	3
13	313	0	0	1	0	2	2	1	1	1	1	3	3	3	3		13	313	0	0	1	0	1	4	4	4	4	4	3	3	4	4	3	3	1	1	3	3	4	4	1	1	3	3
14	314	0	0	1	0	2	2	1	1	1	1	3	3	3	3		14	314	0	0	1	0	0	0	4	4	4	4	3	3	4	4	3	3	1	1	3	3	4	4	3	3	2	2
15	315	0	0	1	0	4	4	4	4	0	0	2	2	3	3		15	315	0	0	1	0	1	1	4	4	4	4	1	1	4	4	4	4	0	0	1	1	1	1	1	1	2	2
16	316	0	0	1	0	4	4	4	4	0	0	2	2	3	3		16	316	0	0	1	0	1	1	2	2	2	2	1	1	2	2	3	3	0	0	1	1	1	1	3	3	3	3
17	317	0	0	1	0	2	2	1	1	1	1	3	3	3	3		17	317	0	0	1	0	1	1	4	4	4	4	0	0	4	4	3	3	0	0	3	3	1	1	3	3	2	2
18	318	0	0	1	0	2	2	1	1	1	1	3	3	3	3		18	318	0	0	1	0	4	4	4	4	4	4	0	0	0	0	3	3	1	1	3	3	4	4	3	3	2	2
19	319	0	0	1	0	4	4	1	1	1	1	3	3	3	3		19	319	0	0	1	0	0	0	2	2	4	4	1	1	4	4	3	3	1	1	3	3	1	1	3	3	2	2
20	320	0	0	1	0	4	2	4	1	0	0	2	2	3	3		20	320	0	0	1	0	1	1	4	4	2	4	1	3	2	4	3	3	0	1	3	3	1	4	3	1	3	3
21	321	0	0	1	0	4	4	4	4	0	0	2	2	3	3		21	321	0	0	1	0	1	1	2	2	2	2	1	1	2	2	3	3	0	0	1	1	1	1	3	3	3	3
22	322	0	0	1	0	4	4	4	4	0	0	2	2	3	3		22	322	0	0	1	0	1	1	2	2	2	2	1	1	2	2	3	3	0	0	1	1	1	1	3	3	3	3
23	323	0	0	1	0	4	4	4	4	0	0	2	2	3	3		23	323	0	0	1	0	1	1	2	2	2	2	1	1	2	2	0	0	0	0	1	1	1	1	3	3	3	3
24	324	0	0	1	0	4	4	4	4	0	0	2	2	3	3		24	324	0	0	1	0	1	1	2	2	2	2	1	1	2	2	3	3	0	0	1	1	1	1	3	3	3	3
25	325	0	0	1	0	4	4	4	4	0	0	2	2	3	3		25	325	0	0	1	0	1	1	2	2	2	2	1	1	2	2	3	3	0	0	1	1	1	1	3	3	3	3
26	326	0	0	1	0	2	2	1	1	1	1	3	3	3	3		26	326	0	0	1	0	4	4	4	4	4	4	3	3	4	4	3	3	1	1	3	3	4	4	3	3	2	2
27	327	0	0	1	0	2	2	1	1	1	1	3	3	3	3		27	327	0	0	1	0	4	4	4	4	4	4	3	3	4	4	3	3	1	1	3	3	4	4	1	1	3	3
28	328	0	0	1	0	4	4	4	4	0	0	2	2	3	3		28	328	0	0	1	0	1	1	2	2	2	2	1	1	2	2	3	3	0	0	1	1	1	1	3	3	3	3
29	329	0	0	1	0	4	4	4	4	1	1	3	3	0	0		29	329	0	0	1	0	1	1	2	2	2	2	1	1	2	2	3	3	0	0	1	1	1	1	3	3	3	3
30	330	0	0	1	0	4	4	4	4	0	0	2	2	3	3		30	330	0	0	1	0	1	1	0	0	2	2	1	1	2	2	3	3	0	0	1	1	1	1	3	3	3	3
31	331	0	0	1	0	4	4	4	4	0	0	2	2	3	3		31	331	0	0	1	0	1	4	4	4	4	4	1	1	4	4	4	4	0	0	1	1	1	1	1	1	2	2
32	333	0	0	1	0	4	4	4	4	0	0	2	2	3	3		32	333	0	0	1	0	1	1	2	2	2	2	1	1	2	2	3	3	0	0	1	1	1	1	3	3	3	3
33	334	0	0	1	0	4	4	4	4	0	0	2	2	3	3		33	334	0	0	1	0	1	1	2	2	2	2	1	1	2	2	3	3	0	0	1	1	1	1	3	3	3	3
34	335	0	0	1	0	2	2	1	1	1	1	3	3	3	3		34	335	0	0	1	0	1	1	4	4	4	4	0	0	4	4	3	3	0	0	3	3	1	1	3	3	2	2
35	336	0	0	1	0	0	0	1	1	1	1	3	3	3	3		35	336	0	0	1	0	0	0	2	2	4	4	1	1	4	4	3	3	1	1	3	3	1	1	3	3	2	2
36	337	0	0	1	0	4	4	4	4	0	0	2	2	3	3		36	337	0	0	1	0	1	1	4	4	4	4	1	1	4	4	4	4	0	0	1	1	1	1	3	3	3	3
37	338	0	0	1	0	4	4	4	4	1	1	3	3	0	0		37	338	0	0	1	0	1	1	4	4	4	4	1	1	4	4	3	3	1	1	3	3	1	1	3	3	3	3
38	339	0	0	1	0	4	4	1	1	1	1	3	3	3	3		38	339	0	0	1	0	0	0	2	2	4	4	1	1	4	4	3	3	1	1	3	3	1	1	3	3	2	2
39	340	0	0	1	0	2	2	1	1	1	1	3	3	3	3		39	340	0	0	1	0	0	0	4	4	4	4	3	3	4	4	3	3	1	1	3	3	4	4	1	1	3	3
40	341	0	0	1	0	4	4	1	1	1	1	3	3	3	3		40	341	0	0	1	0	0	0	2	2	0	0	1	1	4	4	3	3	1	1	3	3	1	1	3	3	2	2
41	342	0	0	1	0	4	4	1	1	1	1	3	3	0	0		41	342	0	0	1	0	0	0	4	4	4	4	3	3	4	4	3	3	1	1	3	3	4	4	3	3	2	2
42	343	0	0	1	0	4	4	4	4	0	0	2	2	3	3		42	343	0	0	1	0	1	1	2	2	2	2	1	1	2	2	3	3	0	0	1	1	1	1	3	3	3	3
43	344	0	0	1	0	2	2	4	1	1	1	3	3	3	3		43	344	0	0	1	0	0	0	4	4	4	4	1	3	4	4	3	4	0	1	1	1	1	1	1	1	3	3
44	345	0	0	1	0	4	4	1	1	1	1	2	2	3	3		44	345	0	0	1	0	4	4	2	2	4	4	1	1	4	4	3	3	0	0	3	3	1	1	3	1	2	2
45	346	0	0	1	0	4	4	4	4	0	0	2	2	3	3		45	346	0	0	1	0	1	1	2	2	2	2	1	1	2	2	3	3	0	0	1	1	1	1	3	3	3	3
46	347	0	0	1	0	2	2	1	1	1	1	3	3	3	3		46	347	0	0	1	0	1	4	4	4	4	4	3	3	4	4	3	3	1	1	3	3	4	4	1	1	3	3
47	348	0	0	1	0	4	4	4	4	1	1	3	3	0	0		47	348	0	0	1	0	1	1	4	4	4	4	0	0	4	4	4	4	0	0	1	1	1	1	1	1	2	2
48	349	0	0	1	0	4	4	4	4	0	0	2	2	3	3		48	349	0	0	1	0	1	1	2	2	2	2	1	1	2	2	3	3	0	0	1	1	1	1	3	3	3	3
49	350	0	0	1	0	4	4	4	4	0	0	2	2	3	3		49	350	0	0	1	0	1	4	2	2	2	2	1	1	2	2	3	3	0	0	1	1	1	1	3	3	3	3
50	351	0	0	1	0	4	4	4	4	0	0	2	2	3	3		50	351	0	0	1	0	1	1	2	2	2	2	1	1	2	2	3	3	0	0	1	1	1	1	3	3	3	3
51	352	0	0	1	0	4	4	4	4	0	0	2	2	3	3		51	352	0	0	1	0	1	1	4	4	4	4	1	1	4	4	4	4	0	0	1	1	1	1	3	3	3	3
52	353	0	0	1	0	4	4	4	4	0	0	2	2	3	3		52	353	0	0	1	0	1	4	2	2	2	2	1	1	2	2	3	3	0	0	1	1	1	1	3	3	3	3
53	354	0	0	1	0	4	4	4	4	0	0	2	2	3	3		53	354	0	0	1	0	1	1	2	2	2	2	1	1	2	2	3	3	0	0	1	1	1	1	3	3	3	3
54	355	0	0	1	0	4	4	4	4	0	0	2	2	3	3		54	355	0	0	1	0	1	1	2	2	2	2	1	1	2	2	3	3	0	0	1	1	1	1	3	3	3	3
55	356	0	0	1	0	4	4	4	4	0	0	2	2	3	3		55	356	0	0	1	0	1	4	2	2	2	2	1	1	2	2	3	3	0	0	1	1	1	1	3	3	3	3
56	357	0	0	1	0	4	4	4	4	0	0	2	2	3	3		56	357	0	0	1	0	1	1	2	2	2	2	1	1	2	2	3	3	0	0	1	1	1	1	3	3	3	3
57	358	0	0	1	0	4	4	4	4	0	0	2	2	3	3		57	358	0	0	1	0	1	1	2	2	2	2	1	1	2	2	3	3	0	0	1	1	1	1	3	3	3	3
58	359	0	0	1	0	4	4	4	4	0	0	2	2	3	3		58	359	0	0	1	0	1	1	2	2	2	2	1	1	2	2	3	3	0	0	1	1	1	1	3	3	3	3
59	360	0	0	1	0	4	4	4	4	0	0	2	2	3	3		59	360	0	0	1	0	1	4	2	2	2	2	1	1	2	2	3	3	0	0	1	1	1	1	3	3	3	3
60	361	0	0	1	0	4	4	4	4	0	0	2	2	3	3		60	361	0	0	1	0	1	1	2	2	2	2	1	1	2	2	3	3	0	0	1	1	1	1	3	3	3	3
61	362	0	0	1	0	4	4	4	4	0	0	2	2	3	3		61	362	0	0	1	0	1	1	2	2	2	2	1	1	2	2	3	3	0	0	1	1	1	1	3	3	3	3
62	363	0	0	1	0	4	4	4	4	0	0	2	2	3	3		62	363	0	0	1	0	1	1	2	2	2	2	1	1	2	2	3	3	0	0	1	1	1	1	3	3	3	3
63	364	0	0	1	0	4	4	4	4	0	0	2	2	3	3		63	364	0	0	1	0	1	1	2	2	2	2	1	1	2	2	3	3	0	0	1	1	1	1	3	3	3	3
64	365	0	0	1	0	4	4	4	4	0	0	2	2	3	3		64	365	0	0	1	0	1	1	2	2	2	2	1	1	2	2	3	3	0	0	1	1	1	1	3	3	3	3
65	366	0	0	1	0	4	4	4	4	0	0	2	2	3	3		65	366	0	0	1	0	1	1	2	2	2	2	1	1	2	2	3	3	0	0	1	1	1	1	3	3	3	3
66	367	0	0	1	0	4	4	4	4	1	1	3	3	0	0		66	367	0	0	1	0	0	0	4	4	4	4	1	1	4	4	4	4	0	0	1	1	1	1	1	1	2	2
67	368	0	0	1	0	4	4	4	4	0	0	0	0	3	3		67	368	0	0	1	0	0	0	2	2	2	2	1	1	2	2	3	3	0	0	1	1	1	1	3	3	3	3
68	369	0	0	1	0	4	4	4	4	0	0	2	2	3	3		68	369	0	0	1	0	1	1	2	2	2	2	1	1	2	2	3	3	0	0	1	1	1	1	3	3	3	3
69	370	0	0	1	0	4	4	4	4	0	0	2	2	3	3		69	370	0	0	1	0	0	0	4	4	4	4	1	1	4	4	4	4	0	0	1	1	1	1	3	3	3	3
70	371	0	0	1	0	4	4	4	4	0	0	2	2	3	3		70	371	0	0	1	0	1	4	2	2	2	2	1	1	2	2	3	3	0	0	1	1	1	1	3	3	3	3
71	372	0	0	1	0	4	4	4	4	0	0	2	2	3	3		71	372	0	0	1	0	1	1	2	2	2	2	1	1	2	2	3	3	0	0	1	1	1	1	3	3	3	3
72	373	0	0	1	0	4	4	4	4	0	0	2	2	3	3		72	373	0	0	1	0	1	1	2	2	2	2	1	1	2	2	3	3	0	0	1	1	1	1	3	3	3	3
73	374	0	0	1	0	4	4	4	4	0	0	2	2	3	3		73	374	0	0	1	0	1	4	2	2	2	2	1	1	2	2	3	3	0	0	1	1	1	1	3	3	3	3
74	375	0	0	1	0	4	4	4	4	0	0	2	2	3	3		74	375	0	0	1	0	1	1	2	2	2	2	1	1	2	2	3	3	0	0	1	1	1	1	3	3	3	3
75	376	0	0	1	0	4	4	4	4	0	0	2	2	3	3		75	376	0	0	1	0	1	1	2	2	2	2	1	1	2	2	3	3	0	0	1	1	1	1	3	3	3	3
76	377	0	0	1	0	4	4	4	4	0	0	2	2	3	3		76	377	0	0	1	0	1	1	2	2	2	2	1	1	2	2	3	3	0	0	1	1	1	1	3	3	3	3
77	378	0	0	1	0	4	4	4	4	1	1	3	3	0	0		77	378	0	0	1	0	1	1	2	2	2	2	1	1	2	2	3	3	0	0	1	1	1	1	3	3	3	3
78	379	0	0	1	0	4	4	4	4	0	0	2	2	3	3		78	379	0	0	1	0	1	1	2	2	2	2	1	1	2	2	3	3	0	0	1	1	1	1	3	3	3	3
79	380	0	0	1	0	4	4	4	4	1	1	3	3	0	0		79	380	0	0	1	0	1	1	4	4	4	4	1	1	4	4	4	4	0	0	1	1	1	1	1	1	2	2
80	G003	0	0	1	0	4	4	4	4	0	0	2	2	0	0		80	G003	0	0	1	0	1	1	2	2	2	2	1	1	2	2	3	3	0	0	1	1	1	1	3	3	3	3
81	G004	0	0	1	0	4	4	0	0	0	0	2	2	3	3		81	G004	0	0	1	0	1	1	4	4	2	4	1	1	4	4	4	4	0	0	1	1	1	1	1	1	2	2
82	G005	0	0	1	0	4	4	0	0	1	1	3	3	0	0		82	G005	0	0	1	0	1	1	2	2	2	2	1	1	2	2	3	3	0	0	1	1	1	1	3	3	3	3
83	G007	0	0	1	0	4	4	4	4	1	1	3	3	0	0		83	G007	0	0	1	0	1	1	2	2	2	2	1	1	2	2	3	3	0	0	1	1	1	1	3	3	3	3
84	G011	0	0	1	0	4	4	4	4	0	0	2	2	3	3		84	G011	0	0	1	0	1	1	2	2	2	2	1	1	2	2	3	3	0	0	1	1	1	1	3	3	3	3
85	G012	0	0	1	0	4	4	4	4	1	1	3	3	0	0		85	G012	0	0	1	0	0	0	4	4	4	4	1	1	4	4	4	4	0	0	1	1	1	1	1	1	2	2
86	G015	0	0	1	0	4	4	4	4	0	0	2	2	3	3		86	G015	0	0	1	0	1	1	2	2	2	2	1	1	2	2	3	3	0	0	1	1	1	1	3	3	3	3
87	G016	0	0	1	0	4	4	4	4	0	0	2	2	3	3		87	G016	0	0	1	0	1	1	2	2	2	2	1	1	2	2	3	3	0	0	1	1	1	1	3	3	3	3
88	G017	0	0	1	0	4	4	4	4	1	1	3	3	0	0		88	G017	0	0	1	0	1	1	4	4	4	4	0	0	4	4	4	4	0	0	1	1	1	1	0	0	2	2
89	G018	0	0	1	0	4	4	4	4	1	1	3	3	0	0		89	G018	0	0	1	0	0	0	0	0	2	4	0	0	4	4	4	4	0	0	1	1	1	1	1	1	2	2
90	G019	0	0	1	0	4	4	4	4	0	0	2	2	3	3		90	G019	0	0	1	0	1	1	2	2	2	2	1	1	2	2	3	3	0	0	1	1	1	1	3	3	3	3
91	G021	0	0	1	0	4	4	4	4	0	0	2	2	3	3		91	G021	0	0	1	0	1	4	2	2	2	2	1	1	2	2	3	3	0	0	1	1	1	1	3	3	3	3
92	G025	0	0	1	0	4	4	4	4	1	1	3	3	0	0		92	G025	0	0	1	0	1	1	4	4	0	0	1	1	4	4	4	4	0	0	1	1	1	1	1	1	2	2
93	G026	0	0	1	0	4	4	4	4	0	0	2	2	3	3		93	G026	0	0	1	0	1	1	4	4	4	4	1	1	4	4	4	4	0	0	1	1	1	1	3	3	3	3
94	G027	0	0	1	0	4	4	4	4	0	0	2	2	3	3		94	G027	0	0	1	0	1	1	2	2	2	2	1	1	2	2	3	3	0	0	1	1	1	1	3	3	3	3
95	G028	0	0	1	0	4	4	4	4	0	0	0	0	0	0		95	G028	0	0	1	0	1	1	4	4	4	4	1	1	4	4	4	4	0	0	1	1	1	1	1	1	2	2
96	G029	0	0	1	0	4	4	4	4	0	0	2	2	3	3		96	G029	0	0	1	0	1	1	4	4	4	4	1	1	4	4	4	4	0	0	1	1	1	1	3	3	3	3
97	G030	0	0	1	0	4	4	4	4	0	0	0	0	3	3		97	G030	0	0	1	0	1	1	2	2	2	2	1	1	2	2	3	3	0	0	1	1	1	1	3	3	3	3
98	G031	0	0	1	0	4	4	0	0	0	0	2	2	3	3		98	G031	0	0	1	0	1	1	2	2	2	2	1	1	2	2	3	3	0	0	1	1	1	1	3	3	3	3
99	G032	0	0	1	0	4	4	4	4	0	0	3	3	0	0		99	G032	0	0	1	0	1	1	2	2	2	2	1	1	2	2	3	3	0	0	1	1	1	1	3	3	3	3
100	G033	0	0	1	0	4	4	4	4	0	0	2	2	3	3		100	G033	0	0	1	0	1	1	2	2	2	2	1	1	2	2	3	3	0	0	1	1	1	1	3	3	3	3
101	G044	0	0	1	0	4	4	4	4	0	0	2	2	3	3		101	G044	0	0	1	0	1	1	4	4	4	4	1	1	4	4	4	4	0	0	1	1	1	1	1	1	2	2
102	G047	0	0	1	0	4	4	4	4	0	0	2	2	3	3		102	G047	0	0	1	0	1	1	2	2	2	2	1	1	2	2	3	3	0	0	1	1	1	1	3	3	3	3
103	G049	0	0	1	0	4	4	4	4	0	0	2	2	3	3		103	G049	0	0	1	0	1	1	2	2	2	2	1	1	2	2	3	3	0	0	1	1	1	1	3	3	3	3
104	G050	0	0	1	0	4	4	4	4	0	0	2	2	3	3		104	G050	0	0	1	0	1	1	2	2	2	2	1	1	2	2	3	3	0	0	1	1	1	1	3	3	3	3
105	G051	0	0	1	0	4	4	4	4	0	0	2	2	3	3		105	G051	0	0	1	0	1	1	2	2	2	2	1	1	2	2	3	3	0	0	1	1	1	1	3	3	3	3
106	G052	0	0	1	0	4	4	4	4	0	0	2	2	3	3		106	G052	0	0	1	0	1	1	2	2	2	2	1	1	2	2	3	3	0	0	1	1	1	1	3	3	3	3
107	G053	0	0	1	0	4	4	4	4	0	0	2	2	3	3		107	G053	0	0	1	0	1	1	2	2	2	2	1	1	2	2	3	3	0	0	1	1	1	1	3	3	3	3
108	G054	0	0	1	0	4	4	4	4	0	0	2	2	3	3		108	G054	0	0	1	0	1	1	2	2	2	2	1	1	2	2	3	3	0	0	1	1	1	1	3	3	3	3
109	G056	0	0	1	0	4	4	4	4	0	0	0	0	3	3		109	G056	0	0	1	0	1	1	2	2	2	2	1	1	2	2	3	3	0	0	1	1	1	1	3	3	3	3
110	G057	0	0	1	0	4	4	4	4	0	0	2	2	3	3		110	G057	0	0	1	0	1	1	2	2	2	2	1	1	2	2	3	3	0	0	1	1	0	0	3	3	3	3
111	G058	0	0	1	0	0	0	0	0	0	0	2	2	3	3		111	G058	0	0	1	0	1	1	2	2	2	2	1	1	2	2	3	3	0	0	1	1	1	1	3	3	3	3
112	G060	0	0	1	0	4	4	4	4	0	0	2	2	3	3		112	G060	0	0	1	0	1	1	2	2	2	2	0	0	2	2	3	3	0	0	1	1	1	1	3	3	3	3
113	G085	0	0	1	0	4	4	4	4	0	0	3	3	0	0		113	G085	0	0	1	0	1	1	4	4	4	4	0	0	4	4	0	0	0	0	1	1	1	1	1	1	2	2
114	G087	0	0	1	0	4	4	4	4	0	0	2	2	3	3		114	G087	0	0	1	0	1	1	2	2	2	2	1	1	2	2	3	3	0	0	1	1	1	1	3	3	3	3
115	G088	0	0	1	0	4	4	4	4	0	0	2	2	3	3		115	G088	0	0	1	0	1	1	2	2	2	2	1	1	2	2	3	3	0	0	1	1	1	1	0	0	0	0
116	G098	0	0	1	0	4	4	4	4	1	1	2	2	3	3		116	G098	0	0	1	0	1	1	2	2	2	2	1	1	2	2	3	3	0	0	1	1	1	1	3	3	3	3
117	G099	0	0	1	0	4	4	4	4	0	0	2	2	3	3		117	G099	0	0	1	0	0	0	0	0	2	2	1	1	2	2	3	3	0	0	1	1	0	0	3	3	3	3
118	G100	0	0	1	0	4	4	4	4	0	0	2	2	3	3		118	G100	0	0	1	0	1	1	2	2	2	2	1	1	2	2	3	3	0	0	1	1	1	1	3	3	3	3
119	G101	0	0	1	0	4	4	4	4	0	0	2	2	3	3		119	G101	0	0	1	0	1	1	2	2	2	2	1	1	2	2	3	3	0	0	1	1	1	1	3	3	3	3
120	G102	0	0	1	0	4	4	4	4	0	0	2	2	3	3		120	G102	0	0	1	0	0	0	2	2	2	2	1	1	2	2	3	3	0	0	1	1	1	1	3	3	3	3
121	G103	0	0	1	0	4	4	4	4	0	0	2	2	3	3		121	G103	0	0	1	0	1	1	2	2	2	2	1	1	2	2	3	3	0	0	1	1	1	1	3	3	3	3
122	G109	0	0	1	0	4	4	4	4	0	0	2	2	3	3		122	G109	0	0	1	0	1	1	2	2	2	2	1	1	2	2	3	3	0	0	0	0	1	1	3	3	3	3
123	G110	0	0	1	0	4	4	4	4	0	0	2	2	3	3		123	G110	0	0	1	0	1	4	2	2	2	2	1	1	2	2	3	3	0	0	1	1	1	1	3	3	3	3
124	G116	0	0	1	0	4	4	4	4	0	0	2	2	3	3		124	G116	0	0	1	0	1	4	2	2	2	2	1	1	2	2	3	3	0	0	1	1	1	1	3	3	3	3
125	G119	0	0	1	0	4	4	4	4	0	0	0	0	3	3		125	G119	0	0	1	0	1	1	0	0	2	2	1	1	2	2	3	3	0	0	1	1	1	1	3	3	3	3
126	G120	0	0	1	0	4	4	4	4	0	0	2	2	3	3		126	G120	0	0	1	0	1	1	2	2	2	2	0	0	2	2	3	3	0	0	1	1	1	1	3	3	3	3
127	G121	0	0	1	0	4	4	4	4	0	0	2	2	3	3		127	G121	0	0	1	0	1	1	2	2	2	2	1	1	2	2	3	3	0	0	1	1	0	0	3	3	3	3
128	G122	0	0	1	0	4	4	4	4	1	1	3	3	0	0		128	G122	0	0	1	0	1	1	2	2	2	2	1	1	2	2	3	3	0	0	1	1	1	1	3	3	3	3
129	G123	0	0	1	0	4	4	4	4	0	0	2	2	3	3		129	G123	0	0	1	0	1	4	2	2	2	2	1	1	2	2	3	3	0	0	1	1	1	1	3	3	3	3
130	G124	0	0	1	0	4	4	4	4	0	0	2	2	3	0		130	G124	0	0	1	0	1	1	2	2	2	4	1	1	2	2	3	3	0	0	1	1	1	1	1	1	3	2
131	G125	0	0	1	0	4	4	4	4	0	0	2	2	3	3		131	G125	0	0	1	0	1	1	2	2	2	2	1	1	2	2	3	3	0	0	1	1	1	1	3	3	3	3
132	G126	0	0	1	0	4	4	4	4	0	0	2	2	3	3		132	G126	0	0	1	0	1	1	2	2	2	2	1	1	2	2	3	3	0	0	1	1	1	1	3	3	3	3
133	G128	0	0	1	0	4	4	4	4	0	0	2	2	3	3		133	G128	0	0	1	0	1	1	2	2	2	2	1	1	2	2	3	3	0	0	1	1	1	1	3	3	3	3
134	G129	0	0	1	0	4	4	4	4	0	0	2	2	3	3		134	G129	0	0	1	0	1	1	2	2	2	2	0	0	2	2	0	0	0	0	1	1	1	1	3	3	3	3
135	G130	0	0	1	0	4	4	4	4	1	1	3	3	0	0		135	G130	0	0	1	0	1	1	4	4	4	4	1	1	4	4	4	4	0	0	1	1	1	1	1	1	2	2
136	G131	0	0	1	0	4	4	4	4	0	0	2	2	3	3		136	G131	0	0	1	0	1	1	4	4	0	0	1	1	0	0	4	4	0	0	1	1	1	1	1	1	2	2
137	G132	0	0	1	0	4	4	4	4	1	0	2	3	0	0		137	G132	0	0	1	0	0	0	4	4	4	4	1	1	4	4	4	4	0	0	1	1	1	1	1	1	2	2
138	G133	0	0	1	0	4	4	4	4	1	1	3	3	0	0		138	G133	0	0	1	0	1	1	4	4	2	4	1	1	4	4	4	4	0	0	1	1	1	1	1	1	2	2
139	G135	0	0	1	0	4	4	4	4	1	1	3	3	0	0		139	G135	0	0	1	0	1	1	4	4	4	4	0	0	4	4	4	4	0	0	1	1	1	1	1	1	2	2
140	G136	0	0	1	0	4	4	4	4	0	0	2	2	3	3		140	G136	0	0	1	0	1	1	2	2	2	2	1	1	2	2	3	3	0	0	1	1	1	1	3	3	3	3
141	G137	0	0	1	0	4	4	4	4	0	0	2	2	3	3		141	G137	0	0	1	0	1	1	2	4	2	2	1	1	2	2	3	3	0	0	1	1	1	1	3	3	3	3
142	G138	0	0	1	0	4	4	4	4	1	1	3	3	0	0		142	G138	0	0	1	0	1	1	4	4	4	4	1	1	4	4	4	4	0	0	1	1	1	1	3	1	3	2
143	G139	0	0	1	0	4	4	4	4	0	0	2	2	3	3		143	G139	0	0	1	0	1	1	2	2	2	2	1	1	2	2	3	3	0	0	1	1	1	1	3	3	3	3
144	G140	0	0	1	0	4	4	4	4	0	0	2	2	3	3		144	G140	0	0	1	0	1	1	2	2	2	2	1	1	2	2	3	3	0	0	1	1	1	1	3	3	3	3
145	G141	0	0	1	0	4	4	4	4	0	0	0	0	3	3		145	G141	0	0	1	0	1	1	2	2	2	2	1	1	2	2	3	3	0	0	1	1	0	0	3	3	3	3
146	G143	0	0	1	0	4	4	4	4	0	0	2	2	3	3		146	G143	0	0	1	0	1	1	2	2	2	2	1	1	2	2	3	3	0	0	1	1	1	1	3	3	3	3
147	G144	0	0	1	0	4	4	4	4	0	0	2	2	3	3		147	G144	0	0	1	0	1	1	2	2	2	2	1	1	2	2	3	3	0	0	1	1	1	1	3	3	3	3
148	G145	0	0	1	0	4	4	4	4	0	0	2	2	3	3		148	G145	0	0	1	0	1	1	2	2	2	2	1	1	2	2	3	3	0	0	1	1	1	1	3	3	3	3
149	G146	0	0	1	0	4	4	4	4	0	0	2	2	3	3		149	G146	0	0	1	0	1	1	2	2	2	2	1	1	0	0	3	3	0	0	1	1	1	1	3	3	3	3
150	G147	0	0	1	0	4	4	4	4	0	0	2	2	3	3		150	G147	0	0	1	0	1	4	2	2	2	2	1	1	2	2	3	3	0	0	1	1	1	1	3	3	3	3
151	G148	0	0	1	0	4	4	4	4	0	0	2	2	3	3		151	G148	0	0	1	0	1	1	2	2	2	2	1	1	2	2	3	3	0	0	1	1	1	1	3	3	3	3
152	G149	0	0	1	0	4	4	4	4	0	0	2	2	3	3		152	G149	0	0	1	0	1	1	2	2	2	2	1	1	2	2	3	3	0	0	1	1	1	1	3	3	3	3
153	G150	0	0	1	0	4	4	4	4	0	0	2	2	3	3		153	G150	0	0	1	0	1	1	2	2	2	2	1	1	2	2	3	3	0	0	1	1	1	1	3	3	3	3
154	G151	0	0	1	0	4	4	4	4	0	0	2	2	3	3		154	G151	0	0	1	0	1	1	2	2	2	2	1	1	2	2	3	3	0	0	1	1	1	1	3	3	3	3
155	G152	0	0	1	0	4	4	4	4	0	0	2	2	3	3		155	G152	0	0	1	0	1	1	2	2	2	2	1	1	2	2	3	3	0	0	1	1	1	1	3	3	3	3
156	G153	0	0	1	0	4	4	4	4	1	1	3	3	0	0		156	G153	0	0	1	0	1	1	4	4	4	4	1	1	4	4	0	0	0	0	1	1	1	1	1	1	2	2
157	G154	0	0	1	0	4	4	4	4	0	0	2	2	3	3		157	G154	0	0	1	0	1	1	2	2	2	2	1	1	0	0	0	0	0	0	1	1	1	1	3	3	3	3
158	G155	0	0	1	0	4	4	4	4	0	0	2	2	3	3		158	G155	0	0	1	0	1	1	2	2	2	2	1	1	2	2	3	3	0	0	1	1	1	1	3	3	3	3
159	G156	0	0	1	0	4	4	4	4	0	0	2	2	3	3		159	G156	0	0	1	0	1	1	2	2	2	2	1	1	2	2	3	3	0	0	1	1	0	0	3	3	3	3
160	G157	0	0	1	0	0	0	0	0	0	0	2	2	3	3		160	G157	0	0	1	0	1	1	2	2	2	2	1	1	2	2	3	3	0	0	1	1	1	1	3	3	3	3
161	G158	0	0	1	0	4	4	4	4	0	0	2	2	3	3		161	G158	0	0	1	0	1	1	2	2	2	2	1	1	2	2	3	3	0	0	1	1	1	1	3	3	3	3
162	G159	0	0	1	0	4	4	4	4	0	0	2	2	3	3		162	G159	0	0	1	0	1	1	2	2	2	2	1	1	2	2	3	3	0	0	1	1	0	0	3	3	3	3
163	G160	0	0	1	0	4	4	4	4	0	0	2	2	3	3		163	G160	0	0	1	0	1	1	2	2	2	2	1	1	2	2	3	3	0	0	1	1	1	1	3	3	3	3
164	G161	0	0	1	0	4	4	4	4	0	0	2	2	3	3		164	G161	0	0	1	0	1	1	2	2	2	2	1	1	2	2	3	3	0	0	1	1	1	1	3	3	3	3
165	G162	0	0	1	0	4	4	4	4	0	0	2	2	3	3		165	G162	0	0	1	0	1	1	2	2	2	2	1	1	2	2	3	3	0	0	1	1	1	1	0	0	3	3
166	G163	0	0	1	0	4	4	4	4	0	0	2	2	3	3		166	G163	0	0	1	0	1	1	2	2	2	2	1	1	2	2	3	3	0	0	1	1	1	1	3	3	3	3
167	G164	0	0	1	0	4	4	4	4	1	1	2	3	3	0		167	G164	0	0	1	0	1	1	0	0	2	4	1	1	2	2	3	4	0	0	1	1	1	1	0	0	3	2
168	G165	0	0	1	0	4	4	4	4	0	0	2	2	3	3		168	G165	0	0	1	0	1	4	4	4	4	4	1	1	4	4	4	4	0	0	1	1	1	1	0	0	2	2
169	G166	0	0	1	0	4	4	4	4	1	1	3	3	0	0		169	G166	0	0	1	0	1	1	4	4	4	4	0	0	4	4	4	4	0	0	1	1	1	1	1	1	2	2
170	G168	0	0	1	0	4	4	4	4	1	1	3	3	0	0		170	G168	0	0	1	0	1	1	2	2	2	2	1	1	2	2	3	3	0	0	1	1	1	1	3	3	3	3
171	G169	0	0	1	0	4	4	4	4	1	1	3	3	0	0		171	G169	0	0	1	0	1	1	4	4	4	4	0	0	4	4	4	4	0	0	1	1	1	1	1	1	2	2
172	G171	0	0	1	0	4	4	4	4	0	0	2	2	3	3		172	G171	0	0	1	0	1	1	4	4	4	4	0	0	4	4	4	4	0	0	1	1	1	1	1	1	2	2
173	G172	0	0	1	0	4	4	4	4	1	1	3	3	0	0		173	G172	0	0	1	0	1	1	4	4	4	4	1	1	4	4	4	4	0	0	1	1	1	1	1	1	2	2
174	G173	0	0	1	0	4	4	4	4	1	1	3	3	0	0		174	G173	0	0	1	0	1	1	4	4	4	4	1	1	4	4	4	4	0	0	1	1	1	1	1	1	2	2
175	G174	0	0	1	0	4	4	4	4	0	0	2	2	3	3		175	G174	0	0	1	0	1	1	2	2	2	2	1	1	2	2	3	3	0	0	1	1	1	1	3	3	3	3
176	G175	0	0	1	0	4	4	4	4	0	0	2	2	3	3		176	G175	0	0	1	0	1	1	2	2	2	2	1	1	2	2	3	3	0	0	1	1	1	1	3	3	3	3
177	G176	0	0	1	0	4	4	4	4	0	0	2	2	3	3		177	G176	0	0	1	0	1	1	2	2	2	2	1	1	2	2	3	3	0	0	1	1	1	1	3	3	3	3
178	G177	0	0	1	0	4	4	4	4	0	0	2	2	3	3		178	G177	0	0	1	0	1	4	2	2	2	2	1	1	2	2	3	3	0	0	1	1	1	1	3	3	3	3
179	G178	0	0	1	0	4	4	4	4	0	0	2	2	3	3		179	G178	0	0	1	0	1	1	2	2	2	2	1	1	2	2	3	3	0	0	1	1	1	1	3	3	3	3
180	G179	0	0	1	0	4	4	4	4	0	0	2	2	3	3		180	G179	0	0	1	0	1	1	2	2	2	2	1	1	2	2	3	3	0	0	1	1	1	1	3	3	3	3
181	G180	0	0	1	0	4	4	4	4	0	0	2	2	3	3		181	G180	0	0	1	0	1	1	2	2	2	2	1	1	2	2	3	3	0	0	1	1	1	1	3	3	3	3
182	G181	0	0	1	0	4	4	4	4	0	0	2	2	3	3		182	G181	0	0	1	0	1	1	2	2	2	2	1	1	2	2	3	3	0	0	1	1	1	1	3	3	3	3
183	G182	0	0	1	0	4	4	4	4	0	0	2	2	3	3		183	G182	0	0	1	0	1	1	2	2	2	2	1	1	2	2	3	3	0	0	1	1	1	1	3	3	3	3
184	G184	0	0	1	0	4	4	4	4	0	0	2	2	3	3		184	G184	0	0	1	0	1	1	2	2	2	2	0	0	2	2	3	3	0	0	1	1	1	1	3	3	3	3
185	G185	0	0	1	0	4	4	4	4	0	0	2	2	3	3		185	G185	0	0	1	0	1	1	2	2	2	2	1	1	2	2	3	3	0	0	1	1	1	1	3	3	3	3
186	G187	0	0	1	0	4	4	4	4	0	0	2	2	3	3		186	G187	0	0	1	0	1	1	2	2	2	2	1	1	2	2	3	3	0	0	1	1	1	1	3	3	3	3
187	G188	0	0	1	0	4	4	4	4	1	1	3	3	0	0		187	G188	0	0	1	0	1	1	4	4	4	4	1	1	4	4	4	4	0	0	1	1	1	1	1	1	2	2
188	G190	0	0	1	0	4	4	4	4	0	0	2	2	3	3		188	G190	0	0	1	0	1	1	2	2	2	2	1	1	2	2	3	3	0	0	1	1	1	1	3	3	3	3
189	G191	0	0	1	0	4	4	4	4	0	0	2	2	3	3		189	G191	0	0	1	0	1	1	2	2	2	2	1	1	2	2	3	3	0	0	1	1	1	1	3	3	3	3
190	G192	0	0	1	0	4	4	4	4	0	0	2	2	0	0		190	G192	0	0	1	0	1	1	2	2	2	2	1	1	2	2	3	3	0	0	1	1	1	1	3	3	3	3
191	G193	0	0	1	0	4	4	4	4	0	0	2	2	3	3		191	G193	0	0	1	0	1	1	2	2	2	2	1	1	2	2	3	3	0	0	1	1	1	1	3	3	3	3
192	G195	0	0	1	0	4	4	4	4	0	0	2	2	3	3		192	G195	0	0	1	0	0	0	4	4	4	4	0	0	4	4	4	4	0	0	1	1	1	1	1	1	2	2
193	G196	0	0	1	0	4	4	4	4	0	0	2	2	3	3		193	G196	0	0	1	0	1	1	2	2	2	2	1	1	2	2	3	3	0	0	1	1	1	1	3	3	3	3
194	G197	0	0	1	0	4	4	4	4	0	0	2	2	3	3		194	G197	0	0	1	0	1	1	2	2	2	2	1	1	2	2	3	3	0	0	1	1	1	1	3	3	3	3
195	G200	0	0	1	0	4	4	4	4	0	0	2	2	3	3		195	G200	0	0	1	0	1	1	2	2	2	2	1	1	2	2	3	3	0	0	1	1	1	1	3	3	3	3
196	GLL-74	0	0	1	0	4	4	4	4	0	0	2	2	3	3		196	GLL-74	0	0	1	0	1	1	2	2	2	2	1	1	2	2	3	3	0	0	1	1	1	1	3	3	3	3
Note:1, 2, 3, 4, 0 represent A C G T and N, respectively.

## Sheet: Supplementary Data Set 8
Supplemental Data
Supplemental Data Set 8. Differential expression analysis of 57 canditicate seed size development genes
Arabidopsis homologs	Geneid	G141-1 15 DAF	G141-2 15 DAF	G141-3 15 DAF	G141-1 25 DAF	G141-2 25 DAF	G141-3 25 DAF	G141-1 10 DAF	G141-2 10 DAF	G141-3 10 DAF	G143-1 15 DAF	G143-2 15 DAF	G143-3 15 DAF	G143-1 25 DAF	G143-2 25 DAF	G143-3 25 DAF	G143-1 10 DAF	G143-2 10 DAF	G143-3 10 DAF	G169-1 15 DAF	G169-2 15 DAF	G169-3 15 DAF	G169-1 25 DAF	G169-2 25 DAF	G169-3 25 DAF	G169-1 10 DAF	G169-2 10 DAF	G169-3 10 DAF	G171-1 15 DAF	G171-2 15 DAF	G171-3 15 DAF	G171-1 25 DAF	G171-2 25 DAF	G171-3 25 DAF	G171-1 10 DAF	G171-2 10 DAF	G171-3 10 DAF	Max	Min	Max-Min	P-value
GPA1/AT2G26300	EVM0015092	8.34	7.272	7.99	4.099	3.301	3.717	11.31	12.497	11.267	7.598	7.627	7.811	13.91	12.713	13.463	16.861	16.184	17.139	11.955	12.734	12.241	7.563	7.721	9.221	17.871	16.962	19.038	8.797	8.526	8.161	11.731	5.864	16.476	14.269	15.069	15.79	19.038	3.301	15.737	0.0774946
GPA1/AT2G26300	EVM0017944	1.71	1.344	1.335	0.605	0.278	1.059	6.613	7.297	6.417	1.454	3.194	2.892	0.52	0.947	0.607	3.817	4.477	4.64	2.813	2.897	2.639	1.116	1.302	1.555	5.145	5.526	5.23	1.349	1.107	0.485	5.933	4.614	2.651	10.466	9.813	8.611	10.466	0.278	10.188	0.075367
AGB/AT4G34460	EVM0033720	26.904	28.888	28.413	10.622	11.915	14.783	64.379	60.447	58.19	22.352	19.767	21.037	30.749	31.702	29.996	65.169	63.908	60.847	46.951	42.624	43.366	23.683	25.488	25.32	64.718	63.795	64.347	24.908	24.196	23.146	32.574	35.462	39.788	56.497	53.355	53.624	65.169	10.622	54.547	0.19283
AGG3/AT5G20635	EVM0013794	1.876	1.803	1.717	1.048	0.965	0.524	4.404	5.711	5.428	1.26	1.51	2.82	4.807	4.873	5.593	2.379	3.275	3.524	5.327	4.331	5.538	1.289	0.752	1.797	3.591	3.193	2.974	1.771	2.093	2.625	3.428	3.999	6.128	5.879	5.877	4.122	6.128	0.524	5.604	0.143828
DA1/AT1G19270	EVM0033636	3.055	2.801	2.959	5.441	2.39	3.217	19.133	18.613	19.827	7.732	6.888	7.097	3.484	3.473	3.122	42.063	43.816	47.849	5.028	4.947	5.341	6.084	6.389	6.571	12.947	13.035	12.583	6.487	6.544	7.334	35.594	18.871	16.629	8.131	6.86	8.516	47.849	2.39	45.459	0.22874
DA1/AT1G19270	EVM0025555	6.036	6.765	6.688	2.544	2.661	2.662	8.824	8.599	9.05	3.338	3.888	4.84	10.723	9.965	11.055	7.153	7.731	7.3	18.445	17.982	17.466	4.553	5.644	5.551	9.394	10.07	9.682	4.816	5.043	4.635	7.566	8.825	12.172	10.245	9.966	9.244	18.445	2.544	15.901	0.0152335
DA2/AT1G78420	EVM0006667	8.062	8.058	8.247	3.041	3.135	3.165	9.38	8.351	8.244	7.412	6.777	6.692	14.388	13.391	13.262	10.182	9.951	10.028	18.148	17.283	17.067	8.979	10.302	8.133	9.963	10.306	10.252	7.599	7.977	7.606	6.367	12.997	12.804	9.365	9.669	10.033	18.148	3.041	15.107	0.0209779
SOD2/AT2G28190	EVM0029036	34.256	35.036	32.236	15.251	18.663	16.997	65.238	66.826	68.607	15.004	16.812	18.858	62.371	64.53	62.248	113.187	120.045	122.414	46.397	45.422	42.045	20.892	21.143	24.954	75.056	74.428	73.963	32.618	34.322	32.782	70.296	63.479	56.748	134.683	129.499	132.324	134.683	15.004	119.679	0.233885
UBP15/AT1G17110	EVM0027316	8.699	6.926	7.608	2.555	3.262	3.795	15.834	13.551	13.829	3.833	4.117	3.351	14.894	13.728	12.922	9.378	9.319	9.183	17.042	17.28	16.211	7.098	5.916	4.663	10.428	10.167	10.459	5.996	6.228	7.004	5.393	10.065	9.64	13.967	15.44	14.754	17.28	2.555	14.725	0.127006
EOD1/AT3G63530	NA	0	0	0	0	0	0	0	0	0	0	0	0	0	0	0	0	0	0	0	0	0	0	0	0	0	0	0	0	0	0	0	0	0	0	0	0	0	0	0	NA
SAMBA/AT1G32310	NA	0	0	0	0	0	0	0	0	0	0	0	0	0	0	0	0	0	0	0	0	0	0	0	0	0	0	0	0	0	0	0	0	0	0	0	0	0	0	0	NA
ABA2/AT1G52340	EVM0010067	3.705	3.493	3.132	0.891	1.094	2.379	5.469	4.297	4.255	0.953	0.856	0.355	6.327	6.654	6.683	6.659	4.683	4.406	5.275	4.627	6.007	0.731	1.279	1.528	4.773	5.889	4.92	2.169	2.67	1.191	3.888	0	5.212	10.229	11.808	10.484	11.808	0	11.808	0.175958
ABA2/AT1G52340	EVM0014131	2.643	3.129	2.275	0.532	1.47	1.065	33.658	29.169	32.4	1.28	0.511	0.318	0.174	0.379	0.275	5.286	6.654	6.059	0.61	0.255	0.652	0	0	1.825	35.015	37.555	32.979	2.447	1.329	2.027	20.896	12.187	6.225	65.174	60.954	63.027	65.174	0	65.174	0.0337526
ABI5/AT2G36270	EVM0028440	62.495	62.614	63.605	31.643	32.221	34.811	0.419	0.183	0.23	74.119	69.191	71.65	15.844	16.078	15.632	0.255	0.488	0.774	15.165	15.43	18.08	38.096	38.651	36.16	0.403	0.231	0.334	67.906	66.106	68.441	8.809	17.125	15.746	0.781	0.53	1.813	74.119	0.183	73.936	0.190747
SHB1/AT4G25350	EVM0033315	0.177	0.313	0.187	0.874	0.503	0.546	1.719	2.091	1.48	0.175	0.42	0.261	0.93	1.161	1.04	0.991	0.801	0.979	0.438	0.471	0.602	0.806	0.784	0.187	1.08	0.93	1.158	1.152	1.018	0.7	0	0	0.639	0.676	0.688	0.325	2.091	0	2.091	0.147239
SHB1/AT4G25350	EVM0032713	0.574	0.681	0.8	0.432	0.497	0.757	34.897	34.609	33.175	0.52	0.415	0.387	0.442	0.4	0.521	15.966	16.466	16.056	0.897	0.595	0.794	0	0.465	1.296	17.874	18.301	18.648	0.73	0.647	0.606	4.24	8.242	6.316	14.958	15.938	15.613	34.897	0	34.897	0.314191
SHB1/AT4G25350	EVM0006795	7.554	9.309	8.423	8.556	6.949	7.052	0.034	0.026	0.064	40.145	43.024	43.633	2.247	1.695	1.574	0.036	0.103	0.347	0.901	0.874	1.002	78.319	75.85	69.451	0.071	0.074	0.094	7.962	8.837	6.959	27.988	17.283	11.772	0.487	0.05	0.695	78.319	0.026	78.293	0.172966
IKU1/AT2G35230	NA	0	0	0	0	0	0	0	0	0	0	0	0	0	0	0	0	0	0	0	0	0	0	0	0	0	0	0	0	0	0	0	0	0	0	0	0	0	0	0	NA
IKU2/AT3G19700	EVM0015480	1.377	1.612	1.965	0.852	0.235	0.341	4.681	4.633	4.226	0.819	0.655	1.019	1.591	1.673	1.632	7.854	7.801	7.756	1	1.082	1.174	1.257	1.223	0.584	11.149	10.531	10.396	0.599	0.539	0.512	8.916	1.3	1.992	4.35	4.961	5.179	11.149	0.235	10.914	0.215227
IKU2/AT3G19700	EVM0021322	3.083	2.986	3.238	1.51	1.39	1.75	23.346	21.613	22.948	4.715	3.97	3.992	2.057	1.968	1.979	18.964	18.337	18.75	3.027	3.656	3.384	15.057	15.971	14.987	23.912	23.643	24.265	4.234	4.444	4.013	11.439	9.704	13.477	8.301	7.6	7.907	24.265	1.39	22.875	0.19474
IKU2/AT3G19700	EVM0030447	0.055	0.023	0	0.555	0.365	0.634	3.509	3.874	3.81	0.127	0	0.095	0.091	0.12	0.091	7.711	7.838	8.253	0.93	1.006	1.165	0.195	0	0.272	4.415	4.223	4.29	1.521	1.688	1.334	2.074	2.419	2.78	2.084	2.12	2.291	8.253	0	8.253	0.434345
IKU2/AT3G19700	EVM0022296	4.123	4.203	3.921	1.934	1.369	1.936	6.808	6.865	7.173	1.789	1.929	2.313	4.741	5.295	5.071	3.588	4.124	3.798	7.733	9.125	7.885	2.562	1.815	2.678	7.748	7.526	7.958	3.802	4.259	4.234	5.841	3.406	4.35	10.188	10.978	9.235	10.978	1.369	9.609	0.00447701
IKU2/AT3G19700	EVM0013182	2.287	2.109	2.373	0.976	0.691	1.126	10.53	10.348	9.25	0.722	0.793	0.897	2.176	1.944	1.912	10.73	10.461	9.214	1.805	1.762	1.839	1.846	1.723	1.801	15.419	15.766	15.692	1.319	1.274	1.083	9.819	6.871	6.582	16.894	16.151	16.716	16.894	0.691	16.203	0.0539599
MINI3/AT1G55600	NA	0	0	0	0	0	0	0	0	0	0	0	0	0	0	0	0	0	0	0	0	0	0	0	0	0	0	0	0	0	0	0	0	0	0	0	0	0	0	0	NA
CKX2/AT2G19500	EVM0011237	1.238	1.376	1.045	0.564	0.649	0.282	4.592	4.138	3.897	0	0.271	0.169	0.532	0.656	0.761	0.761	0.959	1.022	0.808	1.048	1.124	0.694	0.405	0.242	0.444	0.704	0.367	0.038	0.141	0.057	0	0	0	0.491	0.444	0.36	4.592	0	4.592	0.0101461
CKX2/AT2G19500	EVM0012344	0.065	0.081	0.081	1.133	0.13	0.425	36.713	36.481	37.763	0.227	0.272	0.339	0.023	0.081	0.065	27.515	27.47	28.126	0.122	0.17	0.217	0	0.203	2.427	22.554	21.93	23.284	0	0.141	0.34	16.672	6.482	9.934	15.225	16.824	14.024	37.763	0	37.763	0.276813
ANT/AT4G37750	EVM0000019	23.791	23.529	21.516	14.172	12.652	13.615	11.267	11.893	10.365	73.39	79.357	74.564	8.752	9.75	9.514	5.267	5.122	4.986	37.778	40.096	38.419	86.468	89.904	84.053	3.948	4.162	4.218	18.165	17.123	17.606	14.834	30.28	19.888	3.837	4.182	5.724	89.904	3.837	86.067	0.258308
ANT/AT4G37750	EVM0012028	3.362	3.589	3.411	1.769	1.252	2.042	0.036	0.028	0.035	5.672	6.273	5.044	4.814	4.777	4.778	0	0.037	0.141	6.701	6.356	6.877	5.356	4.296	6.297	0	0	0	3.495	4.891	4.362	1.78	6.229	2.387	0	0.054	0.058	6.877	0	6.877	0.214773
ANT/AT4G37750	EVM0032872	18.378	18.668	19.194	9.115	9.887	11.565	3.257	3.348	2.789	52.972	47.992	50.213	23.489	22.749	23.944	1.478	1.902	2.189	9.321	9.709	9.523	104.911	110.026	109.366	1.518	1.386	1.605	21.082	22.428	23.155	27.685	24.84	15.227	3.274	3.714	2.975	110.026	1.386	108.64	0.160753
ANT/AT4G37750	EVM0012433	0.744	0.924	0.882	0.258	0.119	0	3.406	4.465	3.924	0.62	1.115	0.308	1.056	0.71	1.095	1.024	1.226	0.978	6.387	6.734	6.043	0.952	0.555	0.442	1.202	1.174	1.271	1.011	1.03	0.878	0	1.968	2.262	1.496	1.827	1.809	6.734	0	6.734	0.0906285
ANT/AT4G37750	EVM0022033	2.096	2.214	2.449	1.274	0.733	0.876	2.974	2.854	2.626	0.893	1.453	2.285	2.413	2.266	2.12	0.836	0.671	0.851	3.123	2.746	3.268	0.392	0.571	0.819	0.903	0.959	0.859	2.605	2.544	2.808	0	0	2.328	0.554	0.658	0.846	3.268	0	3.268	0.163673
EOD3/AT2G46660	EVM0007360	3.691	3.904	3.842	0.624	1.149	1.375	20.391	22.54	22.613	2.403	3.719	3.584	7.079	6.625	6.392	6.803	7.161	7.753	6.044	7.181	5.547	2.765	3.047	3.639	7.591	7.995	8.76	4.255	3.7	4.054	3.268	9.53	5.842	6.039	7.224	6.584	22.613	0.624	21.989	0.185057
KLU/AT1G13710	EVM0026073	0.286	0.356	0.088	0	0.285	0.465	0.124	0.126	0.159	0.746	0.149	0.556	0.508	0.603	0.623	0.308	0.421	0.214	30.845	29.781	30.625	0.381	0.667	0.266	0.192	0.068	0.375	0.503	0.413	0.559	4.056	2.366	0.906	0.54	0.488	0.659	30.845	0	30.845	0.029631
SOD7/AT3G11580	EVM0032310	0.117	0.146	0.145	0	0.234	0	0.61	0.724	0.779	0.407	0.244	0	2.329	2.505	2.855	0.288	0.345	0.35	2.399	2.737	2.955	0	0.364	0	0.941	0.522	0.992	0.206	0.761	0	0	3.875	0	0.687	1.199	0.863	3.875	0	3.875	0.157664
SOD7/AT3G11580	EVM0010894	0.921	0.779	0.877	0.906	1.835	2.176	4.448	4.356	3.615	4.067	4.177	4.117	0.475	0.43	0.312	1.954	1.477	1.437	2.491	2.995	2.442	7.133	10.143	8.076	1.384	1.064	0.944	1.323	1.448	1.598	4.742	2.766	0	0.561	0.784	0.77	10.143	0	10.143	0.19061
EOD1/AT3G63530	EVM0002446	10.791	11.394	10.535	4.248	5.29	4.502	22.467	25.248	22.75	3.606	3.12	2.391	26.608	24.922	26.468	15.81	12.767	13.531	32.27	32.029	28.935	6.148	5.021	3.427	11.595	11.301	11.483	12.636	10.979	11.717	0	30.511	17.534	14.017	16.421	16.36	32.27	0	32.27	0.324285
TFL1/AT5G03840	EVM0019992	0	0	0	0	0	0	0.077	0	0.074	0	0	0	0	0	0	0	0	0.199	0	0	0	0	0	0	0	0	0	0	0	0	0	0	0	0	0	0	0.199	0	0.199	0.062047
TFL1/AT5G03840	EVM0031648	0	0	0	0	0	0	0	0	0	0	0	0	0	0	0	0	0	0	0	0	0	0	0	0	0	0	0	0	0	0	0	0	0	0	0	0	0	0	0	NA
TFL1/AT5G03840	EVM0007413	0	0	0	0	0	0	5.098	4.142	4.26	0	0	0	0.04	0	0	0.278	0.266	0.338	0.21	0.176	0.075	0	0.352	0	1.926	2.482	1.458	0	0.163	0.098	3.205	0	0	0.663	0.578	0.625	5.098	0	5.098	NA
TFL1/AT5G03840	EVM0027129	0.125	1.088	0.617	0	0	0	0	0	0	0	0	0	3.018	2.52	2.798	0.154	0.147	0.374	6.827	7.53	9.296	1.333	0	0	0.122	0.159	0	1.612	1.263	1.086	0	8.271	0	0	0	0	9.296	0	9.296	0.0428554
GRDP1/AT2G22660	EVM0028678	3.071	3.135	2.921	3.155	3.319	2.932	5.802	5.739	6.167	4.878	5.196	4.851	2.511	2.513	2.405	6.139	6.125	6.18	0.936	1.053	1.381	4.159	4.529	4.636	3.937	4.302	3.983	4.083	2.738	3.161	0	3.44	1.977	4.141	4.035	5.414	6.18	0	6.18	0.0212464
GRDP1/AT2G22660	EVM0021666	10.559	10.811	11.67	3.173	2.491	4.763	41.205	39.217	42.911	3.591	5.02	4.129	4.586	4.49	4.744	29.045	28.834	32.38	4.997	4.226	4.431	4.133	4.018	5.919	49.423	53.219	55.419	5.249	4.908	6.134	31.748	19.94	21.827	28.375	31.139	30.906	55.419	2.491	52.928	0.209733
MES1/AT2G23610	EVM0006432	1.911	2.271	2.563	4.679	4.306	4.322	228.715	227.781	221.173	2.308	6.568	5.164	5.542	6.489	6.897	22.567	18.876	21.102	22.26	22.677	21.388	6.198	5.682	8.02	19.61	20.45	19.619	12.166	14.136	11.25	4.709	32.957	29.462	5.569	6.939	7.344	228.715	1.911	226.804	0.0810271
MES1/AT2G23610	EVM0007018	3.746	2.779	3.181	1.686	0.97	3.374	43.226	43.82	43.106	0.338	1.012	0.504	4.832	4.718	4.328	163.911	161.405	161.47	7.179	5.653	7.874	1.555	2.722	8.307	176.393	175.404	178.235	2.45	1.192	2.195	90.976	57.881	54.207	108.89	113.499	103.009	178.235	0.338	177.897	0.124315
MES1/AT2G23610	EVM0031055	11.274	10.637	10.411	19.094	13.557	18.562	914.703	924.584	883.647	78.28	72.046	74.692	13.806	11.932	12.708	9.751	9.265	9.972	78.491	81.094	77.872	85.896	73.991	80.421	70.081	72.247	73.326	52.664	53.293	46.13	57.103	95.746	145.135	10.024	11.377	16.118	924.584	9.265	915.319	0.101026
MES1/AT2G23610	EVM0019769	0.074	0	0.091	0	0	0	0	0	0	0	0	0	0	0	0	0	0	0	0	0	0	0	0	0	0	0	0	0	0	0	0	0	0	0	0	0	0.091	0	0.091	0.0827513
[truncated: 14 more rows]
